# Supplementary material for: The transcription regulator ChpA affects the global transcriptome including quorum sensing‐dependent genes in Ralstonia pseudosolanacearum strain OE1‐1
Source: Mol Plant Pathol. 2023 Jul 14;24(11):1370–84. doi: 10.1111/mpp.13374 (PMC10576176; doi:10.1111/mpp.13374)
Supplement: Supplementary file 3 — TABLE S1. RNA‐sequencing data for transcripts of genes in Ralstonia pseudosolanacearum strain OE1‐1 and the phcB‐deletion (ΔphcB), phcA‐deletion (ΔphcA), and chpA‐deletion (ΔchpA) mutants grown in quarter‐strength M63 medium, and predicted functions of putative gene products. [file MPP-24-1370-s005.xlsx]

## Sheet: Table S1
Table S1 RNA-sequencing data for transcripts of genes in Ralstonia pseudosolanacearum strain OE1-1, and the phcB-deletion (ΔphcB), phcA-deletion (ΔphcA) and chpA-deletion (ΔchpA) mutants grown in quarter-strength M63 medium, and the predicted functions of the proteins encoded by the genes.
Gene ID	Gene name	Description	Count values																				log (fold change)a			q-valueb
			OE1-1					ΔphcB					ΔphcA					ΔchpA
			value 1	value 2	value 3	mean	STDEV	value 1	value 2	value 3	mean	STDEV	value 1	value 2	value 3	mean	STDEV	value 1	value 2	value 3	mean	STDEV	ΔphcB	ΔphcA	ΔchpA	ΔphcB	ΔphcA	ΔchpA
RSc0001	rpmH	50S ribosomal protein L34	4462	7988	3616	5355.33	2318.86	6459	4575	1456	4163.33	2526.78	7856	7116	6700	7224	585.519	8017	1934	1235	3728.67	3730.21	-0.603167	1.19855	0.0366252	0.402402	0.0920205	0.965396
RSc0002	rnpA	ribonuclease P protein component	1076	4432	1935	2481	1743.35	2532	1624	546	1567.33	994.212	5442	4999	4696	5045.67	375.183	3380	970	581	1643.67	1516.24	-0.968587	1.75238	-0.00893768	0.303203	0.0638916	0.993453
RSc0003		hypothetical protein	975	1341	678	998	332.098	813	1302	1157	1090.67	251.158	754	822	929	835	88.2213	869	357	279	501.667	320.502	0.15959	0.527149	-0.0887633	0.773371	0.290774	0.877263
RSc0004		putative inner membrane protein translocase component YidC	5038	7029	4867	5644.67	1201.91	8517	11303	14287	11369	2885.57	8588	9358	9494	9146.67	488.575	10067	6910	6163	7713.33	2072.27	1.01016	1.45533	1.47022	0.0168893	0.00159616	0.00148426
RSc0005	trmE	tRNA modification GTPase TrmE	1660	2511	1878	2016.33	442.043	2091	1945	3068	2368	610.597	1298	1241	1314	1284.33	38.371	1471	420	330	740.333	634.374	0.230164	0.124184	-0.61753	0.641279	0.810779	0.182958
RSc0006		hypothetical protein	196	570	430	398.667	188.959	433	291	169	297.667	132.126	358	330	296	328	31.0483	319	667	487	491	174.034	-0.386145	0.573943	1.51426	0.602755	0.419091	0.0333611
RSc0008	rpsU	30S ribosomal protein S21	6259	3997	2570	4275.33	1860.18	10484	5950	3458	6630.67	3562.11	3828	3706	3236	3590	312.583	12008	8136	5492	8545.33	3277.23	0.55212	0.632903	2.1694	0.312011	0.246136	0.000831418
RSc0009		drug efflux lipoprotein	9262	9248	6296	8268.67	1708.39	11481	11579	10699	11253	482.274	5365	5973	5603	5647	306.379	8312	1658	1475	3815	3895.59	0.452057	0.220311	-0.449305	0.279624	0.617258	0.284085
RSc0010	acrB	putative acriflavin resistance transmembrane protein	15518	17945	15145	16202.7	1520.39	27498	18263	13195	19652	7251.96	13055	13656	11618	12776.3	1047.19	18103	8310	8180	11531	5691.89	0.192396	0.404523	0.446908	0.538432	0.174673	0.133428
RSc0011	acrA	acriflavin resistance lipoprotein A precursor	9452	7214	5953	7539.67	1772.09	12055	9706	7189	9650	2433.48	4886	4868	4185	4646.33	399.628	7545	780	651	2992	3943.54	0.321624	0.0783154	-0.948818	0.584827	0.903518	0.0948762
RSc0012	acrR	putative AcrAB operon repressor transcription regulator protein	2692	4489	3563	3581.33	898.64	4787	2607	1508	2967.33	1668.93	1629	1646	1172	1482.33	268.891	2325	1401	1172	1632.67	610.413	-0.414175	-0.545542	-0.14646	0.377827	0.237561	0.774634
RSc0013		hypothetical protein	1697	2306	1876	1959.67	313.002	2389	1809	481	1559.67	978.132	980	959	648	862.333	185.915	893	112	70	358.333	463.511	-0.615199	-0.498724	-2.04982	0.390015	0.488978	0.00841097
RSc0014	gor	glutathione reductase oxidoreductase protein	124	465	202	263.667	178.668	351	121	26	166	167.108	138	114	88	113.333	25.0067	104	4	3	37	58.0259	-1.20521	-0.5244	-2.78226	0.257777	0.629575	0.0186539
RSc0015		hypothetical protein	2694	3548	2339	2860.33	621.426	5496	2545	1027	3022.67	2272.47	1426	1351	1257	1344.67	84.6778	2021	114	91	742	1107.71	-0.221597	-0.332786	-1.81824	0.798164	0.687877	0.0287959
RSc0016	serA1	putative D-3-phosphoglycerate dehydrogenase oxidoreductase protein	8035	8457	5805	7432.33	1425.02	10142	9948	8593	9561	843.906	5708	5356	5400	5488	191.792	8842	5241	4113	6065.33	2469.92	0.345698	0.323247	0.683902	0.261943	0.294414	0.0287683
RSc0017	pckA	phosphoenolpyruvate carboxykinase	15666	9859	8408	11311	3840.69	13667	14139	7553	11786.3	3673.76	9260	9830	10771	9953.67	763.053	12613	10282	9944	10946.3	1453.24	0.0538089	0.63561	1.1482	0.930582	0.239831	0.0376257
RSc0018		response regulator transcription regulator protein	12018	14580	12159	12919	1440.19	6892	2075	3848	4271.67	2436.29	738	747	664	716.333	45.5448	1289	511	372	724	494.216	-1.65966	-3.41397	-3.30805	0.00265432	6.6343e-06	8.89748e-06
RSc0019		hypothetical protein	3918	9468	7008	6798	2780.95	4378	1179	819	2125.33	1959.15	949	1002	812	921	98.0459	1149	700	640	829.667	278.173	-1.91544	-2.1497	-2.03601	0.00818268	0.00346769	0.00488464
RSc0020		hypothetical protein	1685	1408	1274	1455.67	209.605	2331	1781	1404	1838.67	466.183	755	656	759	723.333	58.3467	889	529	406	608	251.004	0.274693	-0.264706	-0.29905	0.46294	0.481727	0.421846
RSc0021		transmembrane sensor histidine kinase transcription regulator protein	1015	1589	1026	1210	328.27	1276	1630	559	1155	545.656	830	741	870	813.667	66.0328	1040	563	353	652	352.041	-0.155139	0.208414	0.030326	0.728612	0.631122	0.949158
RSc0022	cstA	carbon starvation A transmembrane protein	14297	23358	15400	17685	4943.82	22507	17655	11154	17105.3	5696.42	10270	9873	9198	9780.33	541.974	16678	10406	10195	12426.3	3683.56	-0.0825769	-0.0661904	0.526553	0.842673	0.875504	0.147561
RSc0023		hypothetical protein	4976	3936	2260	3724	1370.35	5134	5555	6591	5760	749.821	1493	1387	1247	1375.67	123.391	4035	2135	2044	2738	1124.16	0.620648	-0.686518	0.512624	0.259273	0.206492	0.351889
RSc0024		putative signal peptide protein	1320	1770	1226	1438.67	290.767	1202	899	377	826	417.316	736	720	649	701.667	46.3069	771	33	13	272.333	431.974	-0.990838	-0.290856	-2.36974	0.275464	0.770007	0.0191187
RSc0025	phaP2	hypothetical protein	23457	20061	16093	19870.3	3685.7	902	961	1157	1006.67	133.493	550	539	473	520.667	41.6453	759	607	450	605.333	154.507	-4.31635	-4.49072	-3.9879	6.05938e-07	4.3674e-07	1.15546e-06
RSc0026	metW	Methionine biosynthesis MetW	943	406	496	615	287.599	660	581	429	556.667	117.407	383	328	360	357	27.6225	512	169	163	281.333	199.786	-0.073672	0.066765	-0.228036	0.88378	0.895005	0.623122
RSc0027	metX	homoserine O-acetyltransferase	2324	2162	2000	2162	162	1401	1235	1001	1212.33	200.961	1025	1032	1018	1025	7	948	674	560	727.333	199.422	-0.87455	-0.321159	-0.529343	0.0225289	0.397225	0.155195
RSc0028	gabD1	succinate-semialdehyde dehydrogenase oxidoreductase protein	12421	4155	4106	6894	4786.59	3208	3993	2704	3301.67	649.585	1817	1712	1631	1720	93.2577	2062	535	401	999.333	922.732	-0.950406	-1.14206	-2.02056	0.114616	0.0590744	0.00267761
RSc0029	goaG	4-aminobutyrate aminotransferase protein	9581	868	1117	3855.33	4960.14	1039	1151	1053	1081	61.0246	627	460	501	529.333	87.0306	542	248	193	327.667	187.644	-1.31043	-1.68257	-2.19462	0.231792	0.119986	0.0492145
RSc0030		putative transcription regulator protein	882	1673	1315	1290	396.092	1136	1070	780	995.333	189.381	597	605	597	599.667	4.6188	686	97	67	283.333	349.042	-0.410665	-0.339884	-1.59023	0.516741	0.598538	0.0160902
RSc0031	slmA	nucleoid occlusion protein	2206	2465	2549	2406.67	178.786	3884	2479	1456	2606.33	1219	2060	2070	1795	1975	155.965	2946	671	520	1379	1359.16	-0.0490978	0.440289	-0.20705	0.910702	0.244561	0.606884
RSc0032		hypothetical protein	1022	1507	1441	1323.33	263.041	1436	2201	1066	1567.67	578.842	1136	1222	1167	1175	43.5546	1174	469	430	691	418.745	0.178745	0.571961	-0.0616855	0.694784	0.171384	0.899182
RSc0033	argB	acetylglutamate kinase	4533	4967	5319	4939.67	393.712	6527	7354	4472	6117.67	1483.96	3537	3617	3862	3672	169.337	5259	5172	4813	5081.33	236.42	0.245642	0.312551	1.14866	0.596171	0.48983	0.0127657
RSc0034		RNA polymerase sigma factor	5190	5058	3679	4642.33	836.878	2907	3460	4004	3457	548.506	1719	1544	1570	1611	94.4299	2416	1814	1391	1873.67	515.098	-0.463133	-0.779427	-0.319808	0.262275	0.0585551	0.447169
RSc0035		hypothetical protein	956	2470	2294	1906.67	827.991	1239	936	429	868	409.259	886	846	831	854.333	28.4312	676	949	836	820.333	137.173	-1.12227	-0.321863	-0.0432691	0.0456887	0.57725	0.945665
RSc0036		putative signal peptide protein	407	1159	1276	947.333	471.585	678	494	26	399.333	336.151	459	490	466	471.667	16.2583	338	17	5	120	188.889	-2.02176	-0.470729	-3.38526	0.154639	0.74521	0.0302229
RSc0037		hypothetical protein	1642	543	406	863.667	677.528	1342	2063	1248	1551	445.889	561	571	605	579	23.0651	983	564	474	673.667	271.644	0.944444	0.28471	0.728521	0.161011	0.694603	0.281473
RSc0038		putative transmembrane protein	5175	2053	1626	2951.33	1937.55	4441	6494	4537	5157.33	1158.58	1831	1628	1883	1780.67	134.745	3130	1353	968	1817	1153.27	0.876072	0.0854282	0.215096	0.149343	0.902323	0.745047
RSc0039		transmembrane sensor histidine kinase transcription regulator protein	3606	3048	2574	3076	516.569	3095	3333	3016	3148	165.012	1922	1684	1770	1792	120.516	1929	614	562	1035	774.663	0.0189096	-0.0276911	-0.760039	0.962841	0.944351	0.0287959
RSc0040		response regulator transcription regulator protein	8178	5165	5288	6210.33	1705.16	6134	7366	4758	6086	1304.66	2757	2715	2663	2711.67	47.0886	3549	318	216	1361	1895.55	-0.0219813	-0.415736	-1.87344	0.97911	0.556992	0.0109776
RSc0041	ripI	Type III effector protein	2268	1817	1786	1957	269.78	2401	2027	1586	2004.67	407.959	805	773	724	767.333	40.7962	1121	839	740	900	197.689	-0.0343342	-0.616877	-0.106524	0.940294	0.11739	0.810975
RSc0042	hslU	ATP-dependent protease ATP-binding subunit	20860	9504	10327	13563.7	6332.19	18409	21290	37778	25825.7	10450.8	6475	7798	7970	7414.33	818.02	9027	6272	5918	7072.33	1702.02	0.939247	-0.117812	0.0949355	0.160693	0.877885	0.901487
RSc0043	hslV	ATP-dependent protease peptidase subunit	9478	4471	5017	6322	2746.78	7358	7898	28977	14744.3	12328.8	2677	3233	3177	3029	306.124	2966	1144	921	1677	1121.86	1.11703	-0.332482	-1.0737	0.221192	0.730794	0.224265
RSc0044		substrate-binding periplasmic (PBP) ABC transporter protein	2296	1909	1540	1915	378.036	2923	2993	2210	2708.67	433.274	1130	955	1024	1036.33	88.1495	1696	770	672	1046	565.045	0.460275	-0.134234	0.0372799	0.159972	0.708432	0.922031
RSc0045		hypothetical protein	2383	2062	1503	1982.67	445.332	3993	4474	2158	3541.67	1222.19	2291	2243	2240	2258	28.6182	3883	1291	1022	2065.33	1579.88	0.792151	0.96927	0.860149	0.0121913	0.00336307	0.00736157
RSc0046	dksA	putative DNAK suppressor protein	12589	8252	4889	8576.67	3860.25	12318	15030	15301	14216.3	1649.58	6486	6138	5891	6171.67	298.925	13510	12230	7268	11002.7	3297.03	0.797948	0.314466	1.44832	0.102408	0.533499	0.0060832
RSc0047		hypothetical protein	6111	4356	2408	4291.67	1852.34	17860	9277	20839	15992	6003.08	3778	4033	4427	4079.33	326.971	5996	3976	3275	4415.67	1412.78	1.98597	0.710219	1.07685	0.00550544	0.272391	0.0962644
RSc0048		putative transcription regulator protein	2803	2601	1807	2403.67	526.507	3777	2578	3237	3197.33	600.483	1016	1031	1135	1060.67	64.81	977	490	428	631.667	300.67	0.411405	-0.428845	-0.99101	0.448032	0.42636	0.0632858
RSc0049		putative hemaggltinin-related protein	7415	6334	6584	6777.67	565.924	2777	3843	2041	2887	906.022	1366	1494	1444	1434.67	64.5084	1963	324	232	839.667	973.922	-1.28063	-1.49368	-2.44354	0.0176138	0.00728495	0.000222743
RSc0050		hypothetical protein	7967	5306	6017	6430	1377.74	978	574	338	630	323.654	347	354	325	342	15.1327	515	183	140	279.333	205.223	-3.4571	-3.45371	-3.70182	1.01977e-06	1.03965e-06	5.85375e-07
RSc0051		hypothetical protein	702	1176	687	855	278.095	1906	1628	520	1351.33	733.251	1000	986	1039	1008.33	27.4651	1647	190	134	657	857.822	0.44108	1.0066	-0.104689	0.503922	0.114157	0.889713
RSc0052	xerC	site-specific tyrosine recombinase XerC	1124	1594	1246	1321.33	243.888	1541	1699	1157	1465.67	278.742	1364	1355	1440	1386.33	46.694	1273	48	33	451.333	711.624	0.110049	0.806286	-1.49115	0.912067	0.358905	0.108762
RSc0053		hypothetical protein	2076	2116	1850	2014	143.429	3143	4138	3978	3753	534.299	2229	2385	2484	2366	128.557	2838	1210	1045	1697.67	990.998	0.890765	0.981665	0.642669	0.00425879	0.00212166	0.0279527
RSc0054	gatB	aspartyl/glutamyl-tRNA amidotransferase subunit B	3445	3369	2528	3114	508.912	5425	7507	7800	6910.67	1294.94	3237	3486	3655	3459.33	210.272	4829	2147	2009	2995	1589.79	1.13218	0.894519	0.851149	0.00336687	0.0142452	0.0185877
RSc0055		putative signal peptide protein	751	1023	1041	938.333	162.485	1139	683	585	802.333	295.651	625	652	629	635.333	14.5717	551	137	93	260.333	252.684	-0.318572	0.178288	-1.17598	0.507092	0.72504	0.0161186
RSc0056		lipoprotein	2019	2720	2566	2435	368.403	1739	1495	845	1359.67	462.11	1138	1190	1051	1126.33	70.2306	1372	460	285	705.667	583.658	-0.951357	-0.381705	-1.06382	0.0128592	0.2983	0.00678266
RSc0057	gatA	aspartyl/glutamyl-tRNA amidotransferase subunit A	3364	4018	3523	3635	341.082	4865	5195	3367	4475.67	974.208	2817	2847	2820	2828	16.5227	4349	853	747	1983	2049.7	0.249082	0.382877	-0.265217	0.524277	0.311789	0.49939
RSc0058	gatC	aspartyl/glutamyl-tRNA amidotransferase subunit C	1628	558	352	846	685.02	1151	2071	1963	1728.33	502.893	355	353	399	369	26	841	205	157	401	381.806	1.23167	-0.322861	-0.312005	0.146159	0.723116	0.728612
RSc0059	mreB	rod shape-determining protein	3198	4565	3632	3798.33	698.514	10718	5498	3029	6415	3925.67	5223	5125	4972	5106.67	126.5	9537	4264	3450	5750.33	3304.51	0.512757	1.15348	1.45828	0.34444	0.0343882	0.010318
RSc0060	mreC	rod shape-determining MREC transmembrane protein	764	2144	1166	1358	709.752	3080	2116	1053	2083	1013.9	2117	1885	1939	1980.33	121.397	2554	580	355	1163	1209.88	0.433083	1.28555	0.315214	0.540179	0.0603871	0.668003
RSc0061	mreD	rod shape-determining MRED transmembrane protein	635	886	556	692.333	172.309	1669	1270	338	1092.33	683.055	996	847	868	903.667	80.6494	1177	584	418	726.333	399.017	0.41607	1.14312	0.978412	0.456113	0.0379677	0.0720401
RSc0062		substrate-binding transmembrane protein	904	1458	785	1049	359.167	2786	2412	819	2005.67	1044.56	1158	1020	988	1055.33	90.3401	1752	1012	762	1175.33	514.814	0.794325	0.78348	1.15414	0.11156	0.116145	0.02461
RSc0063	mdrB	rod shape-determining (RODA protein) transmembrane	527	1113	756	798.667	295.321	2156	1722	754	1544	717.749	1545	1379	1375	1433	97.0155	1460	1705	1347	1504	183.011	0.813913	1.58771	2.07822	0.239204	0.0258351	0.00594379
RSc0064		putative long-chain-fatty-acid--CoA ligase protein	13112	11003	11322	11812.3	1136.79	3117	3951	2275	3114.33	838.003	2927	2585	2594	2702	194.908	2051	1087	824	1320.67	646.013	-1.96681	-1.38564	-2.23416	1.19075e-05	0.000299668	3.33395e-06
RSc0065		transcription regulator protein	3098	4257	2950	3435	715.709	3626	3564	1885	3025	987.756	1721	1557	1538	1605.33	100.62	2572	1985	1718	2091.67	436.878	-0.255975	-0.322742	0.355079	0.449494	0.332809	0.285318
RSc0066	topB	DNA topoisomerase III	20732	14490	12477	15899.7	4304.26	15809	15892	13936	15212.3	1106.12	5192	5070	4814	5025.33	192.918	10110	8437	7055	8534	1529.81	-0.0905774	-0.913675	0.165744	0.838378	0.0224932	0.696487
RSc0067		putative thioredoxin-like protein	501	522	307	443.333	118.534	885	580	520	661.667	195.725	239	231	194	221.333	24.0069	687	215	132	344.667	299.36	0.54625	-0.224146	0.378076	0.138898	0.566113	0.31221
RSc0068	smf	SMF protein	6131	4933	4677	5247	776.193	5832	9051	6539	7140.67	1691.74	3568	3311	3347	3408.67	139.156	4586	2217	1909	2904	1464.77	0.391263	0.113935	0.0515842	0.328778	0.797621	0.910558
RSc0069		signal peptide protein	25501	21206	20683	22463.3	2643.66	31081	35448	22087	29538.7	6812.72	14876	14624	14968	14822.7	178.094	18894	6211	4871	9992	7738.42	0.333608	0.141658	-0.382448	0.361581	0.719791	0.291605
RSc0070	def	peptide deformylase	2718	3655	2422	2931.67	643.671	2580	1870	1534	1994.67	534.027	1339	1386	1281	1335.33	52.5959	2576	2677	2395	2549.33	142.879	-0.601429	-0.368843	0.952817	0.143792	0.378491	0.0248699
RSc0071		hypothetical protein	1310	2894	1768	1990.67	815.138	3152	1622	897	1890.33	1151.2	2081	2032	1794	1969	153.522	2757	1023	840	1540	1057.92	-0.305604	0.704939	0.421453	0.636781	0.244254	0.5005
RSc0072	fmt	methionyl-tRNA formyltransferase	981	2240	1483	1568	633.789	2344	1425	1144	1637.67	627.631	1577	1508	1466	1517	56.0446	1986	571	438	998.333	857.926	-0.0570005	0.682411	0.0480339	0.928621	0.216232	0.940629
RSc0073		transporter transmembrane protein	1214	2299	2537	2016.67	705.242	2801	1741	2249	2263.67	530.152	2205	1938	1791	1978	209.879	1814	635	520	989.667	716.206	0.115098	0.728636	-0.205191	0.82452	0.112711	0.679701
RSc0074	htpX	heat shock protein HtpX	8014	3381	3792	5062.33	2564.47	8601	7933	5603	7379	1573.91	1878	1771	1776	1808.33	60.3849	4256	708	601	1855	2080.02	0.618298	-0.616669	-0.882453	0.139647	0.140628	0.0378282
RSc0075	rrmB	putative RNA methyltransferase (SUN protein)	3727	3922	3308	3652.33	313.736	4617	4303	1326	3415.33	1816.21	2745	2505	2440	2563.33	160.65	3345	2308	1710	2454.33	827.264	-0.271905	0.232721	0.445367	0.573233	0.632546	0.33445
RSc0076		proline rich signal peptide protein	1540	3423	3026	2663	992.597	2877	1652	819	1782.67	1035.2	2338	2094	2011	2147.67	169.977	1932	2563	1917	2137.33	368.714	-0.703274	0.441888	0.837024	0.266252	0.491829	0.176666
RSc0077		two component sensor histidine kinase transcription regulator protein	5782	7161	5434	6125.67	913.352	6027	5121	5083	5410.33	534.387	2531	2152	2003	2228.67	272.221	4076	4047	3297	3806.67	441.622	-0.196058	-0.688286	0.396846	0.582743	0.0442955	0.244011
RSc0078		two component response regulator transcription regulator protein	8111	8803	6745	7886.33	1047.23	7823	8022	8463	8102.67	327.537	3856	3629	3417	3634	219.543	6787	4765	3916	5156	1474.9	0.0272903	-0.360497	0.391846	0.939653	0.244561	0.204754
RSc0079		hypothetical protein	1914	2340	1909	2054.33	247.407	3977	1947	1690	2538	1252.82	1658	1610	1505	1591	78.2496	2663	2172	1860	2231.67	404.811	0.191152	0.379002	1.20336	0.647053	0.335552	0.00459881
RSc0080		hypothetical protein	4039	20407	15466	13304	8395.45	2217	1967	2015	2066.33	132.67	1550	1293	999	1280.67	275.707	1537	6230	5288	4351.67	2482.66	-2.46704	-2.2817	-0.329222	0.00428885	0.00735419	0.68622
RSc0081		hypothetical protein	522	1825	918	1088.33	667.991	638	493	390	507	124.591	316	283	280	293	19.975	347	73	77	165.667	157.052	-1.04076	-1.02471	-1.82136	0.0784006	0.0834361	0.00551083
RSc0082		hypothetical protein	922	1975	1176	1357.67	549.504	1192	978	507	892.333	350.443	608	569	555	577.333	27.4651	596	113	91	266.667	285.423	-0.677316	-0.439167	-1.65402	0.172019	0.383734	0.00324862
RSc0083		hypothetical protein	635	922	423	660	250.438	562	657	494	571	81.8719	286	274	259	273	13.5277	177	6	4	62.3333	99.3093	-0.177598	-0.468591	-2.96631	0.879219	0.666388	0.0116039
RSc0084		amino-acid-binding periplasmic (PBP) ABC transporter protein	747	1030	604	793.667	216.8	1618	1354	832	1268	399.995	630	633	599	620.667	18.8237	929	676	539	714.667	197.854	0.624691	0.4299	0.910368	0.068976	0.210435	0.0115955
RSc0085	cca	multifunctional tRNA nucleotidyl transferase/2'3'-cyclic phosphodiesterase/2'nucleotidase/phosphatase	4027	5326	4474	4609	659.939	4863	5110	2678	4217	1338.52	3067	2945	3084	3032	75.8222	3142	1192	1073	1802.33	1161.71	-0.198988	0.151629	-0.483735	0.471903	0.592331	0.0719802
RSc0086		hypothetical protein	6356	6417	5150	5974.33	714.545	5588	5829	5434	5617	199.09	3594	3369	3627	3530	140.403	4743	2336	2056	3045	1477.16	-0.112115	-0.00860791	-0.0403407	0.689532	0.978489	0.893198
RSc0087		putative NADH-ubiquinone oxidoreductase oxidoreductase protein	1444	1503	1131	1359.33	199.931	590	686	273	516.333	216.13	274	237	245	252	19.4679	417	77	61	185	201.077	-1.52653	-1.66741	-2.27966	0.00618724	0.00349791	0.000374684
RSc0088	slt	soluble lytic murein transglycosylase precursor transmembrane protein	10363	7419	7203	8328.33	1765.38	10868	12490	11258	11538.7	846.641	4715	4600	4649	4654.67	57.709	7203	3120	2525	4282.67	2546.52	0.442995	-0.097702	-0.0853584	0.246606	0.819302	0.84364
RSc0089		hypothetical protein	318	646	525	496.333	165.868	1082	580	143	601.667	469.875	403	440	439	427.333	21.0792	554	48	36	212.667	295.664	-0.246879	0.457352	-1.2547	0.802619	0.618997	0.16729
RSc0090		hypothetical protein	919	938	570	809	207.198	1775	2666	1300	1913.67	693.477	2469	2206	2726	2467	260.006	1801	92	53	648.667	998.14	1.26998	2.42325	-0.221086	0.120803	0.00719063	0.816154
RSc0091	metF	5,10-methylenetetrahydrofolate reductase oxidoreductase protein	2773	3049	2023	2615	530.935	5658	7222	8268	7049.33	1313.54	7939	7703	8608	8083.33	469.447	6541	3977	3963	4827	1484.38	1.44817	2.38275	1.89981	0.00172064	2.51229e-05	0.000197629
RSc0092		hypothetical protein	2266	2322	1571	2053	418.362	5285	4880	7709	5958	1529.87	7678	7192	7473	7447.67	243.988	7754	7873	8546	8057.67	427.074	1.55978	2.61631	3.14372	0.00983987	0.000250029	5.74513e-05
RSc0093	ahcY	S-adenosyl-L-homocysteine hydrolase	21554	12007	6303	13288	7705.78	39520	58061	87360	61647	24120.8	56384	51938	50698	53006.7	2989.85	79944	47245	48544	58577.7	18515.2	2.36221	2.80496	3.22608	0.00284951	0.000764302	0.000277286
RSc0094		putative lipoprotein transmembrane	825	1135	481	813.667	327.147	208	154	26	129.333	93.4737	70	70	53	64.3333	9.81495	119	141	94	118	23.516	-2.85364	-2.84969	-1.56574	0.000942829	0.000983503	0.0332484
RSc0095		hypothetical protein	472	593	230	431.667	184.831	132	61	13	68.6667	59.8693	26	17	22	21.6667	4.50925	63	42	42	49	12.1244	-2.93664	-3.50304	-1.96149	0.00116298	0.00037801	0.0150918
RSc0097		putative alkaline phosphatase lipoprotein transmembrane	542	884	590	672	185.159	372	710	962	681.333	296.043	824	929	1162	971.667	172.992	951	428	353	577.333	325.77	0.0554052	1.31342	0.739659	0.933634	0.0265474	0.198521
RSc0098		putative alkaline phosphatase signal peptide protein	427	670	495	530.667	125.365	391	668	884	647.667	247.128	654	789	925	789.333	135.5	543	384	277	401.333	133.844	0.248774	1.33661	0.601284	0.697206	0.0269261	0.308847
RSc0099		putative signal peptide protein	80	343	259	227.333	134.329	232	100	0	110.667	116.367	188	243	337	256	75.3459	132	91	61	94.6667	35.6417	-1.01909	1.03279	-0.190864	0.453949	0.414801	0.895005
RSc0100	thiD	bifunctional hydroxy-phosphomethylpyrimidine kinase/hydroxy-methylpyrimidine kinase	5378	4976	4158	4837.33	621.708	4200	4862	1040	3367.33	2042.53	2182	1994	2354	2176.67	180.059	2777	80	63	973.333	1562.04	-0.706419	-0.368333	-2.365	0.464428	0.716497	0.0225729
RSc0101		putative lipoprotein transmembrane	1244	1993	1902	1713	408.706	1826	1084	481	1130.33	673.696	823	780	797	800	21.6564	726	121	92	313	357.962	-0.800438	-0.379152	-1.94841	0.147988	0.505445	0.00223652
RSc0102		putative calcium binding hemolysin protein	17295	15474	14637	15802	1359.02	7632	3609	3237	4826	2437.18	3961	3098	3157	3405.33	482.125	5787	4169	4065	4673.67	965.576	-1.81041	-1.46387	-0.705005	0.000737624	0.00340798	0.119066
RSc0107		hypothetical protein	2765	1611	1666	2014	650.966	552	438	559	516.333	67.9289	168	126	127	140.333	23.9653	437	410	305	384	69.7352	-1.96228	-3.10317	-1.32024	0.00143666	3.64478e-05	0.0179577
RSc0108	thiE1	thiamine-phosphate pyrophosphorylase protein	2272	2428	1498	2066	498.048	1811	2446	559	1605.33	960.165	1157	1210	1118	1161.67	46.1772	1197	16	14	409	682.429	-0.539243	-0.0168587	-2.40604	0.649894	0.989596	0.0502371
RSc0109	thiG	thiazole synthase	2833	4842	2964	3546.33	1123.99	3859	2888	715	2487.33	1609.84	2276	2063	1915	2084.67	181.473	2260	88	63	803.667	1261.28	-0.850438	-0.0297825	-2.18273	0.336058	0.977567	0.0240022
RSc0111	thiS	sulfur carrier protein ThiS	1100	1093	602	931.667	285.521	1045	813	182	680	446.608	574	540	458	524	59.6322	539	5	5	183	308.305	-0.708814	-0.00813611	-2.48666	0.54786	0.994794	0.0462345
RSc0112		putative D-amino acid oxidase flavoprotein oxidoreductase	7621	6037	4013	5890.33	1808.47	6483	7166	4563	6070.67	1349.6	3877	3772	3330	3659.67	290.287	4901	903	886	2230	2313.17	0.0329911	0.0938097	-0.738578	0.951496	0.859765	0.110341
RSc0113	thiC	thiamine biosynthesis protein ThiC	30779	14337	7821	17645.7	11831.2	19283	31206	29653	26714	6482.11	9301	8778	8228	8769	536.557	22173	8568	8543	13094.7	7862.08	0.726758	-0.187847	0.522079	0.275217	0.797332	0.432143
RSc0114		hypothetical protein	15156	11057	13884	13365.7	2098.08	21353	14613	7423	14463	6966.21	15140	13214	12629	13661	1313.83	24945	1872	1237	9351.33	13508.2	-0.0453285	0.78093	-0.475714	0.952728	0.231123	0.490518
RSc0115		putative hemagglutinin-related protein	14829	24337	15336	18167.3	5349.1	9504	449	299	3417.33	5271.74	169	160	140	156.333	14.8436	226	92	46	121.333	93.5165	-2.98098	-6.13149	-6.47947	0.015089	0.00014219	0.00010103
RSc0116		hypothetical protein	26582	16764	16710	20018.7	5684.08	365	376	247	329.333	71.5146	138	93	133	121.333	24.6644	170	146	118	144.667	26.0256	-5.97779	-6.64476	-6.07124	2.57801e-07	1.43845e-07	2.436e-07
RSc0117		hypothetical protein	15983	15971	15635	15863	197.545	395	396	754	515	206.981	129	122	128	126.333	3.78594	210	72	51	111	86.3771	-5.03167	-6.21326	-6.30158	1.88472e-06	3.94308e-07	3.6533e-07
RSc0118		hypothetical protein	9601	17547	17013	14720.3	4441.51	497	405	416	439.333	50.2427	221	210	170	200.333	26.839	231	66	44	113.667	102.207	-5.06745	-5.39214	-6.18187	1.81058e-07	1.32489e-07	6.20802e-08
RSc0119		hypothetical protein	6113	7658	6967	6912.67	773.932	195	253	143	197	55.0273	75	77	64	72	7	94	19	17	43.3333	43.89	-5.18346	-5.80782	-6.48762	1.29542e-05	5.65821e-06	2.5724e-06
RSc0120		hypothetical protein	3280	6029	5489	4932.67	1456.5	197	153	143	164.333	28.7286	111	76	87	91.3333	17.8979	100	85	97	94	7.93725	-4.86499	-4.87777	-4.62299	3.1034e-07	3.20116e-07	4.61633e-07
RSc0121	aidB	putative oxidoreductase flavoprotein FAD	2705	4640	4110	3818.33	999.929	2049	2222	1586	1952.33	328.835	1245	1135	1126	1168.67	66.2596	1104	199	179	494	528.37	-0.99754	-0.940916	-2.2563	0.0378282	0.0492859	0.000206208
RSc0122		substrate-binding periplasmic (PBP) ABC transporter protein	4398	1901	1336	2545	1629.42	6095	4941	4342	5126	891.022	2680	2528	2485	2564.33	102.452	6676	1728	1616	3340	2889.6	1.13162	0.913336	1.23122	0.0157667	0.0445064	0.00946552
RSc0123		putative alcohol dehydrogenase oxidoreductase protein	1808	2830	1812	2150	588.901	2301	1151	1196	1549.33	651.351	534	501	457	497.333	38.6307	945	85	62	364	503.292	-0.526114	-1.34854	-2.13136	0.490518	0.071183	0.00982101
RSc0124		hypothetical protein	907	989	664	853.333	169.016	953	576	819	782.667	191.108	470	509	458	479	26.6646	958	972	943	957.667	14.5029	-0.162334	-0.0724512	1.29874	0.744011	0.889713	0.00740029
RSc0125		hypothetical protein	477	1118	801	798.667	320.506	824	372	611	602.333	226.125	469	442	425	445.333	22.1886	464	858	758	693.333	204.806	-0.315914	0.0144235	0.983331	0.578859	0.98283	0.068689
RSc0126		hypothetical protein	2539	1284	1338	1720.33	709.5	2801	1172	2847	2273.33	954.06	923	822	748	831	87.8465	2308	2638	1889	2278.33	375.38	0.340626	-0.250543	1.61588	0.605979	0.712027	0.0149552
RSc0127		putative hemagglutinin-related protein	111	219	136	155.333	56.5361	329	125	78	177.333	133.433	57	50	51	52.6667	3.78594	104	76	45	75	29.5127	0.0499946	-0.787399	-0.0592959	0.945739	0.212601	0.934437
RSc0128		transcription regulator protein	708	1023	896	875.667	158.481	717	820	598	711.667	111.096	577	524	527	542.667	29.7714	570	112	67	249.667	278.328	-0.329652	0.0599125	-1.19069	0.521208	0.916779	0.0223023
RSc0129	gstN	hypothetical protein	1316	2047	1973	1778.67	402.386	922	695	364	660.333	280.611	452	438	463	451	12.53	472	132	124	242.667	198.649	-1.54433	-1.23846	-2.10275	0.00106374	0.00494206	8.48814e-05
RSc0130		hypothetical protein	210	301	192	234.333	58.4323	664	255	0	306.333	334.963	115	100	117	110.667	9.29157	106	7	5	39.3333	57.7437	-0.332797	-0.288294	-2.47238	0.831978	0.850048	0.0908799
RSc0131		lipoprotein	234	280	179	231	50.5668	563	285	208	352	186.743	168	156	190	171.333	17.2434	229	122	81	144	76.4133	0.536988	0.359347	0.241272	0.343595	0.540689	0.692295
RSc0132		transcription regulator protein	352	655	358	455	173.231	412	354	143	303	141.566	334	335	315	328	11.2694	467	100	54	207	226.338	-0.723224	0.284239	-0.59934	0.299445	0.705371	0.40222
RSc0133		hypothetical protein	43	61	51	51.6667	9.0185	553	23	0	192	312.847	30	13	16	19.6667	9.07377	35	56	49	46.6667	10.6927	1.12734	-0.794396	1.14253	0.540919	0.652713	0.494283
RSc0134	metK	S-adenosylmethionine synthetase	16924	10838	8216	11992.7	4467.35	13202	12592	6799	10864.3	3533.87	9246	8959	8750	8985	249.02	15470	8537	7184	10397	4445.13	-0.143481	0.410249	0.848285	0.765563	0.349293	0.0530217
RSc0135		lipid A biosynthesis lauroyl acyltransferase	1400	1152	1082	1211.33	167.097	2466	1356	1222	1681.33	682.836	931	842	806	859.667	64.3454	1783	1042	778	1201	521.025	0.374489	0.269547	0.982029	0.338806	0.502968	0.0152365
RSc0136		lipid A biosynthesis lauroyl acyltransferase	1831	1379	1075	1428.33	380.407	2654	2342	1404	2133.33	650.601	1086	989	1024	1033	49.1223	2286	1387	1085	1586	624.741	0.532572	0.31039	1.16831	0.11442	0.365316	0.00206654
RSc0137	dapF	diaminopimelate epimerase	3056	3170	2414	2880	407.573	3097	3656	3679	3477.33	329.579	2134	1982	2287	2134.33	152.5	2627	1550	1086	1754.33	790.56	0.262393	0.319116	0.227962	0.38405	0.284384	0.454211
RSc0138		hypothetical protein	2317	1657	1362	1778.67	488.987	3183	2355	1950	2496	628.477	935	845	1045	941.667	100.167	1951	1148	847	1315.33	570.705	0.450025	-0.141391	0.552642	0.127826	0.657342	0.0641309
RSc0139	pyrE	orotate phosphoribosyltransferase	1816	2855	2256	2309	521.524	4194	2499	1508	2733.67	1358.29	2359	2402	2162	2307.67	127.97	3460	2007	1659	2375.33	955.328	0.0936711	0.7364	1.00935	0.848406	0.0853669	0.0219187
RSc0140		putative exodeoxyribonuclease III protein	1958	1496	1031	1495	463.501	2842	2497	3146	2828.33	324.716	1129	1069	1165	1121	48.4974	2363	2229	1975	2189	197.069	0.915361	0.337594	1.6579	0.0368969	0.443275	0.00100446
RSc0141		hypothetical protein	1577	2059	1435	1690.33	327.074	3140	2284	1053	2159	1049.1	1572	1487	1531	1530	42.5088	2298	1854	1633	1928.33	338.674	0.218527	0.61701	1.29554	0.640546	0.156999	0.00615022
RSc0142	argC	N-acetyl-gamma-glutamyl-phosphate reductase	9255	6453	4276	6661.33	2496.03	10658	15324	8164	11382	3634.49	6310	6027	6873	6403.33	430.653	9789	5200	4366	6451.67	2920.14	0.760453	0.725473	0.933546	0.053261	0.0634702	0.0201128
RSc0143		hypothetical protein	485	703	548	578.667	112.189	714	607	286	535.667	222.738	383	379	391	384.333	6.1101	482	158	134	258	194.36	-0.237475	0.164544	-0.361345	0.576605	0.70848	0.380065
RSc0144		transcription regulator protein	1094	1397	1312	1267.67	156.289	1068	1176	455	899.667	388.86	532	487	478	499	28.931	571	60	29	220	304.37	-0.645175	-0.620261	-2.15254	0.375083	0.393666	0.00773179
RSc0145		putative transmembrane protein	113	130	54	99	39.8873	411	185	234	276.667	118.888	305	267	315	295.667	25.3246	907	355	293	518.333	338.02	1.45315	2.40804	3.29361	0.0760907	0.00688815	0.000903236
RSc0146		lipoprotein transmembrane	1143	3191	2916	2416.67	1111.56	2403	1990	1807	2066.67	305.307	1266	1299	1524	1363	140.403	1471	226	152	616.333	741.087	-0.237191	-0.0519483	-1.31827	0.74272	0.945708	0.0562179
RSc0147		putative signal peptide protein	109	82	35	75.3333	37.4477	118	139	78	111.667	30.9892	25	20	23	22.6667	2.51661	43	18	12	24.3333	16.4418	0.583346	-0.861936	-0.713811	0.441678	0.259312	0.35404
RSc0148		hypothetical protein	410	494	370	424.667	63.2877	464	495	429	462.667	33.0202	218	192	198	202.667	13.6137	258	134	125	172.333	74.3259	0.101936	-0.301882	-0.337441	0.79738	0.40222	0.34613
RSc0149		transcription regulator protein	731	857	616	734.667	120.542	593	717	1612	974	555.992	328	281	300	303	23.6432	444	56	48	182.667	226.357	0.408123	-0.525722	-1.40391	0.62071	0.507844	0.0756581
RSc0150		hypothetical protein	617	976	589	727.333	215.806	194	241	234	223	25.3574	122	93	78	97.6667	22.3681	91	13	2	35.3333	48.5215	-1.61889	-2.12798	-3.87459	0.0440545	0.012161	0.000301226
RSc0151		putative transmembrane protein	507	1004	825	778.667	251.719	504	250	91	281.667	208.313	135	131	146	137.333	7.76745	77	20	21	39.3333	32.6241	-1.62838	-1.73634	-3.48533	0.0174647	0.0115215	0.00010228
RSc0152		lipoprotein	824	460	286	523.333	274.535	1311	2007	1755	1691	352.386	562	491	535	529.333	35.8376	1289	527	453	756.333	462.784	1.76889	0.805645	1.44393	0.0047245	0.152662	0.0148072
RSc0153		putative signal peptide protein	1104	481	305	630	419.823	758	883	546	729	170.361	135	140	152	142.333	8.73689	334	147	125	202	114.843	0.216484	-1.34189	-0.699414	0.783048	0.0615541	0.325629
RSc0154	ampG	muropeptide transporter	1068	2689	2395	2050.67	863.617	2817	1764	754	1778.33	1031.57	1772	1646	1722	1713.33	63.4455	1586	643	477	902	598.148	-0.429574	0.444038	-0.399003	0.541037	0.520266	0.569473
RSc0155		hypothetical protein	1379	2781	1792	1984	720.451	2674	1687	507	1622.67	1084.93	1470	1333	1480	1427.67	82.1361	1662	157	86	635	890.116	-0.630904	0.248031	-1.53633	0.405985	0.761221	0.0501321
RSc0156		short chain dehydrogenase	2384	1289	990	1554.33	733.901	3062	3720	2223	3001.67	750.321	1249	1261	1426	1312	98.909	1996	225	163	794.667	1040.85	1.02135	0.616835	-0.556604	0.0917489	0.309731	0.362689
RSc0157		hypothetical protein	592	546	382	506.667	110.387	2247	1192	754	1397.67	767.454	648	672	679	666.333	16.2583	1351	664	473	829.333	461.76	1.31138	1.19855	1.64456	0.00379458	0.00684075	0.000733749
RSc0158		arginase	14254	3655	2112	6673.67	6609.94	2241	5312	5213	4255.33	1745.17	954	1333	1092	1126.33	191.818	2645	10	13	889.333	1520.45	0.130075	-1.32258	-2.98533	0.952444	0.485061	0.117709
RSc0159		acetylornithine aminotransferase protein	35614	13401	7812	18942.3	14706	4321	17661	11128	11036.7	6670.47	3845	4925	4444	4404.67	541.073	8113	485	439	3012.33	4417.37	-0.475745	-1.14332	-2.27661	0.744011	0.387653	0.0846516
RSc0160		transcription regulator protein	775	1272	753	933.333	293.5	1369	966	390	908.333	492.041	641	562	527	576.667	58.3981	887	51	29	322.333	489.139	-0.249874	0.0467276	-1.43581	0.7702	0.959042	0.0791884
RSc0161		transmembrane aldehyde dehydrogenase oxidoreductase protein	7652	5340	5521	6171	1285.77	2592	2038	754	1794.67	942.852	712	771	740	741	29.5127	1183	129	105	472.333	615.572	-1.92536	-2.27727	-3.32218	0.00382317	0.00119129	6.70145e-05
RSc0162		transcription regulator protein	736	1647	454	945.667	623.524	2949	934	455	1446	1323.49	706	588	560	618	77.4855	1443	74	61	526	794.172	0.263086	0.18583	-0.785727	0.801146	0.860567	0.426829
RSc0163		lipoprotein	748	2650	763	1387	1093.82	2370	837	377	1194.67	1043.53	744	641	544	643	100.015	1241	176	165	527.333	618.078	-0.480516	-0.308746	-0.856977	0.574538	0.72504	0.300647
RSc0164		ABC transporter ATP-binding protein	610	2413	766	1263	998.979	1979	569	299	949	902.164	550	473	381	468	84.6109	909	139	134	394	446.01	-0.639518	-0.614333	-1.04879	0.42122	0.42913	0.17852
RSc0165		hypothetical protein	766	2364	899	1343	886.709	1589	565	195	783	722.116	480	405	335	406.667	72.5144	766	314	292	457.333	267.539	-0.996898	-0.906596	-0.556377	0.135091	0.16495	0.403921
RSc0166		outer membrane channel lipoprotein	869	2637	1371	1625.67	911.097	2063	581	143	929	1006.19	591	617	543	583.667	37.5411	887	47	58	330.667	481.83	-1.38537	-0.766696	-2.2301	0.173038	0.441797	0.0369947
RSc0167		hypothetical protein	552	636	372	520	134.878	863	735	845	814.333	69.2917	600	622	542	588	41.328	981	763	668	804	160.477	0.65085	0.946665	1.71386	0.187825	0.0570902	0.00217742
RSc0168		hypothetical conserved protein	1335	1600	962	1299	320.52	2550	2880	3666	3032	573.317	2139	2198	2141	2159.33	33.5012	3218	2966	2824	3002.67	199.543	1.2271	1.49073	2.31456	0.0212321	0.00695057	0.00030341
RSc0169		putative transmembrane oxidoreductase protein	1074	957	513	848	295.958	1897	2294	2431	2207.33	277.349	1182	1166	1248	1198.67	43.4665	2090	1826	1828	1914.67	151.846	1.3938	1.25887	2.29279	0.0125695	0.0209481	0.000423379
RSc0170		probable transmembrane protein	694	617	262	524.333	230.426	1489	1248	1573	1436.67	168.702	558	498	550	535.333	32.5781	1276	973	799	1016	241.39	1.4616	0.797153	2.03368	0.02344	0.198273	0.00347177
RSc0171		short chain dehydrogenase	495	714	402	537	160.184	1190	1160	819	1056.33	206.083	756	725	763	748	20.2237	1048	576	446	690	316.778	0.949458	1.25032	1.32727	0.0270376	0.00580725	0.00394005
RSc0172		hypothetical protein	617	1003	563	727.667	239.969	2016	1168	1027	1403.67	534.962	845	814	875	844.667	30.5014	1412	805	548	921.667	443.658	0.886414	0.991697	1.29516	0.0502371	0.0301558	0.00699264
RSc0173		hypothetical protein	701	912	436	683	238.51	2112	1211	1183	1502	528.461	745	804	813	787.333	36.9369	2042	1491	1263	1598.67	400.505	1.09202	1.00149	2.32888	0.054252	0.0752893	0.000611882
RSc0174		2-dehydropantoate 2-reductase	631	570	484	561.667	73.8535	692	605	208	501.667	258.016	296	284	329	303	23.3024	294	22	20	112	157.62	-0.33348	-0.105353	-2.07741	0.623071	0.8863	0.00434455
RSc0175		hypothetical protein	1594	1771	1593	1652.67	102.481	2978	1720	1131	1943	943.477	1173	1203	986	1120.67	117.585	1631	1237	1099	1322.33	276.075	0.0971943	0.177207	0.746649	0.831321	0.68305	0.0648461
RSc0176		lipoprotein	1045	944	692	893.667	181.803	1423	784	559	922	448.227	266	262	238	255.333	15.1438	356	37	25	139.333	187.735	-0.0676141	-1.03272	-2.28183	0.929238	0.120775	0.00299116
RSc0177	glmU	UDP-N-acetylglucosamine pyrophosphorylase protein	14757	14406	11332	13498.3	1884.29	16545	16787	20137	17823	2007.63	7234	7261	7049	7181.33	115.396	10883	4610	3544	6345.67	3965.43	0.390659	-0.160801	-0.218017	0.28235	0.678604	0.564333
RSc0178	glmS	D-fructose-6-phosphate amidotransferase	18374	28074	21541	22663	4946.38	20942	18418	15834	18398	2554.06	11666	12416	12040	12040.7	375	12518	3843	3730	6697	5041.45	-0.324164	-0.146846	-0.91622	0.307001	0.664471	0.00671934
RSc0179		hypothetical protein	6304	2861	3892	4352.33	1767.06	1034	1004	1391	1143	215.297	574	486	406	488.667	84.0317	1357	751	710	939.333	362.29	-1.89561	-2.34224	-1.18096	0.00264384	0.000569243	0.0381705
RSc0182		hypothetical protein	939	690	842	823.667	125.508	2426	220	468	1038	1208.42	248	222	180	216.667	34.3123	313	311	288	304	13.8924	-0.0427778	-1.16187	-0.226367	0.961083	0.115335	0.782827
RSc0183		hypothetical protein	5577	4506	6233	5438.67	871.771	3329	2765	1651	2581.67	853.891	3362	2765	2297	2808	533.801	5204	3495	2841	3846.67	1220.12	-1.17272	-0.231023	0.516126	0.0342767	0.693875	0.34522
RSc0184		hypothetical protein	4573	3424	3927	3974.67	575.981	3304	3622	2184	3036.67	755.355	2980	2628	2177	2595	402.516	5984	3479	3078	4180.33	1574.84	-0.442571	0.11955	1.06169	0.322975	0.810506	0.0204877
RSc0185		hypothetical protein	4364	4805	6423	5197.33	1084.12	4036	3020	3627	3561	511.205	4214	3757	3354	3775	430.282	5484	3657	3403	4181.33	1135.27	-0.576219	0.30675	0.703811	0.198782	0.511405	0.11652
RSc0186		hypothetical protein	3501	3166	5243	3970	1115.1	3349	2325	5746	3806.67	1755.82	2917	2622	2313	2617.33	302.027	3772	2123	2092	2662.33	961.125	-0.100658	0.222814	0.42212	0.8785	0.720532	0.470421
RSc0187		hypothetical protein	4204	2993	5017	4071.33	1018.5	3282	2107	1599	2329.33	863.248	2103	1872	1638	1871	232.502	3618	1519	1474	2203.67	1225.06	-0.906131	-0.387037	-0.0016326	0.109379	0.509517	0.997826
RSc0189		hypothetical protein	2772	3396	5131	3766.33	1222.33	3831	1376	1859	2355.33	1300.58	1812	1685	1312	1603	259.89	3445	1567	1599	2203.67	1075.15	-0.758618	-0.496899	0.143128	0.313097	0.520695	0.866764
RSc0190		transcription regulator protein	155	91	92	112.667	36.6652	691	57	104	284	353.255	33	36	30	33	3	75	81	79	78.3333	3.05505	0.910559	-0.922362	0.781273	0.289598	0.287187	0.366191
RSc0191		transmembrane two component system sensor kinase transcription regulator protein	624	1395	1044	1021	386.014	957	514	754	741.667	221.757	521	452	458	477	38.223	632	920	810	787.333	145.332	-0.411828	-0.258821	0.790498	0.40604	0.616021	0.102198
RSc0192		response regulator transcription regulator protein	314	585	502	467	138.849	879	261	143	427.667	395.294	204	211	160	191.667	27.6466	276	394	349	339.667	59.5511	-0.253989	-0.522189	0.723605	0.740083	0.455879	0.289598
RSc0193		hypothetical conserved protein	4527	2520	3605	3550.67	1004.6	2286	904	650	1280	880.429	1629	1328	1182	1379.67	227.935	2411	1578	1299	1762.67	578.543	-1.6765	-0.598803	0.0731531	0.00298308	0.237583	0.900571
RSc0194		zinc-dependent alcohol dehydrogenase oxidoreductase protein	6137	4130	5751	5339.33	1064.95	1699	1248	1521	1489.33	227.161	995	859	743	865.667	126.132	1503	1143	1047	1231	240.4	-1.87289	-1.85792	-1.04369	0.000171391	0.000187523	0.012268
RSc0195		hypothetical protein	5912	2831	4319	4354	1540.8	1470	866	2574	1636.67	866.112	619	544	564	575.667	38.8373	938	639	616	731	179.636	-1.48978	-2.14604	-1.54019	0.0199632	0.00218329	0.0168304
RSc0196		putative cytochrome c1 signal peptide protein	298	295	182	258.333	66.1236	462	160	286	302.667	151.688	134	126	103	121	16.0935	227	182	152	187	37.7492	0.176769	-0.323335	0.635922	0.785872	0.598758	0.277427
RSc0197		putative cytochrome C signal peptide protein	60	73	71	68	7	1118	36	39	397.667	623.829	50	41	30	40.3333	10.0167	97	64	58	73	21	1.81332	-0.113387	1.12376	0.247365	0.946021	0.447975
RSc0198		hypothetical protein	1992	1429	1657	1692.67	283.19	2557	1216	1924	1899	670.849	1471	1219	1051	1247	211.395	2184	1390	1322	1632	479.254	0.101803	0.328849	0.989697	0.850125	0.501392	0.0393753
RSc0199		cytochrome B561 cytochrome transmembrane protein	1110	1625	2537	1757.33	722.645	1687	952	494	1044.33	601.836	2159	1801	1557	1839	302.794	2156	2465	2229	2283.33	161.506	-0.909707	0.786924	1.51811	0.232431	0.298767	0.0468681
RSc0200		putative small HEAT shock protein	26768	14239	24552	21853	6686.36	23641	17267	30355	23754.3	6544.74	17749	16425	12876	15683.3	2519.74	30965	18133	16094	21730.7	8061.89	0.097976	0.314703	0.99209	0.879004	0.592332	0.0765297
RSc0201		hypothetical protein	23546	14897	26634	21692.3	6084.11	21343	15027	11882	16084	4818.25	17069	15020	12939	15009.3	2065.02	23814	11610	11990	15804.7	6938.89	-0.498491	0.229431	0.498657	0.334905	0.678232	0.334378
RSc0202		phosphoribosylpyrophosphate synthetase	3898	2689	4539	3708.67	939.42	4230	1436	2756	2807.33	1397.71	2511	2258	2070	2279.67	221.297	3316	1569	1550	2145	1014.16	-0.483505	0.0730601	0.158675	0.389226	0.90955	0.798113
RSc0203		hypothetical protein	3309	2590	3828	3242.33	621.687	4089	858	1261	2069.33	1760.65	2130	1729	1482	1780.33	327.036	3076	1604	1364	2014.67	926.942	-0.889507	-0.128255	0.265717	0.136132	0.850048	0.677521
RSc0204	deoA	thymidine phosphorylase	7524	6204	7029	6919	666.84	7906	2242	3796	4648	2926.54	3719	3077	2670	3155.33	528.869	6373	3728	3362	4487.67	1642.97	-0.702122	-0.384904	0.372049	0.154912	0.447538	0.464155
RSc0205		transcription regulator protein	1061	1571	715	1115.67	430.61	1733	1499	1820	1684	166.015	800	728	732	753.333	40.464	1202	1201	1006	1136.33	112.873	0.638758	0.238222	1.14234	0.133378	0.596154	0.0111503
RSc0206		putative signal peptide protein	320	225	175	240	73.6546	198	176	247	207	36.3456	77	59	56	64	11.3578	115	99	70	94.6667	22.8108	-0.229786	-1.1657	-0.345326	0.748561	0.0764928	0.620253
RSc0207		putative transporter transmembrane protein	95	334	208	212.333	119.559	307	91	39	145.667	142.117	113	99	83	98.3333	15.0111	108	173	140	140.333	32.5013	-0.639628	-0.295376	0.644806	0.483925	0.754652	0.459389
RSc0208			717	809	515	680.333	150.391	621	765	533	639.667	117.121	409	349	349	369	34.641	660	642	576	626	44.2267	-0.122076	-0.113543	0.979688	0.776844	0.793518	0.0153071
RSc0209		hypothetical conserved protein	408	428	297	377.667	70.5715	625	401	832	619.333	215.556	354	327	306	329	24.0624	547	596	516	553	40.3361	0.653151	0.554924	1.64118	0.221893	0.298393	0.00493044
RSc0210		hypothetical protein	652	417	354	474.333	157.055	761	655	520	645.333	120.79	295	234	271	266.667	30.73	688	434	349	490.333	176.381	0.445168	-0.0481054	1.10594	0.254371	0.914983	0.0078696
RSc0211		hypothetical conserved protein	658	386	387	477	156.751	525	256	234	338.333	162.032	156	192	189	179	19.975	351	332	358	347	13.4536	-0.585702	-0.606234	0.747783	0.245837	0.23257	0.140193
RSc0212		putative aspartate racemase protein	386	228	273	295.667	81.4023	256	161	65	160.667	95.5004	102	94	81	92.3333	10.5987	184	183	171	179.333	7.23418	-1.04515	-0.919501	0.477508	0.063511	0.100897	0.402402
RSc0213		glutamine amidotransferase	551	499	371	473.667	92.6355	1010	728	676	804.667	179.715	409	419	335	387.667	45.8839	697	647	560	634.667	69.3277	0.711664	0.474505	1.52071	0.107824	0.288239	0.00235589
RSc0214		transcription regulator protein	16458	3480	12996	10978	6720.22	740	852	624	738.667	114.006	344	354	300	332.667	28.7286	440	288	248	325.333	101.298	-3.86539	-4.23103	-4.01469	0.000118375	5.79608e-05	8.96705e-05
RSc0216		transport transmembrane protein	2369	1977	3429	2591.67	751.173	260	122	234	205.333	73.3303	85	78	94	85.6667	8.02081	93	64	37	64.6667	28.006	-3.71439	-4.14422	-4.28838	1.69495e-05	7.09773e-06	5.6909e-06
RSc0217		oxidoreductase transmembrane protein	2400	1171	2938	2169.67	905.739	170	68	39	92.3333	68.8065	51	30	43	41.3333	10.5987	58	37	30	41.6667	14.5717	-4.68602	-4.9565	-4.6482	2.01522e-05	1.33046e-05	2.39714e-05
RSc0218		hypothetical protein	11175	13990	15514	13559.7	2201.28	165	81	299	181.667	109.952	44	28	33	35	8.18535	58	38	44	46.6667	10.2632	-6.2985	-7.798	-7.15639	1.2078e-07	3.72717e-08	5.98955e-08
RSc0219		putative acylphosphatase protein	1073	1146	1464	1227.67	207.9	152	139	0	97	84.2556	101	92	108	100.333	8.02081	122	14	8	48	64.1561	-4.02378	-2.9165	-4.3827	0.0048246	0.0218293	0.00306243
RSc0220		hypothetical protein	604	513	483	533.333	63.0106	219	161	91	157	64.0937	54	77	56	62.3333	12.741	131	16	30	59	62.7455	-1.85602	-2.31795	-2.52804	0.00206838	0.000423147	0.000220963
RSc0221		hypothetical protein	1027	2018	2220	1755	638.505	779	330	26	378.333	378.82	312	296	294	300.667	9.86577	281	73	35	129.667	132.429	-2.5894	-1.85487	-3.20233	0.0108482	0.0450208	0.00289465
RSc0222	rtcR	sigma-54 interacting transcription regulator protein	613	1240	716	856.333	336.233	813	597	533	647.667	146.715	420	392	379	397	20.9523	467	170	159	265.333	174.735	-0.379523	-0.293178	-0.752769	0.385177	0.512048	0.0822021
RSc0223		hypothetical protein	293	505	139	312.333	183.764	279	179	325	261	74.6458	69	56	80	68.3333	12.0139	183	139	90	137.333	46.5224	-0.111819	-1.32733	-0.113319	0.87464	0.0343432	0.871286
RSc0224	rtcB	RTCB protein	1525	1906	754	1395	586.899	1514	1316	1131	1320.33	191.537	558	587	544	563	21.9317	1148	718	546	804	310.077	-0.0556785	-0.503408	0.229994	0.903825	0.206095	0.583787
RSc0225		hypothetical protein	391	966	468	608.333	312.132	967	613	351	643.667	309.143	425	361	346	377.333	41.9563	623	461	369	484.333	128.598	-0.00549722	0.106197	0.76717	0.993471	0.872718	0.179166
RSc0226	rtcA	RNA 3'-terminal-phosphate cyclase	209	549	252	336.667	185.139	730	415	143	429.333	293.762	229	232	236	232.333	3.51188	342	153	140	211.667	113.059	0.206861	0.297147	0.330149	0.750573	0.633993	0.59421
RSc0228	ripBA	probable pseudogene (type III effector protein, C-term fragment, avrpm1 homologue)	83	89	49	73.6667	21.5716	93	31	13	45.6667	41.9682	50	47	44	47	3	101	60	51	70.6667	26.6521	-0.976314	0.123434	0.966609	0.26641	0.901487	0.266831
RSc0229		transcriptional regulators containing a dna-binding hth domain and an aminotransferase domain transcription regulator protein	1227	1784	1597	1536	283.466	2277	2218	1365	1953.33	510.365	1252	1322	1390	1321.33	69.0024	2003	174	131	769.333	1068.6	0.271344	0.52015	-0.682137	0.69974	0.431428	0.314452
RSc0230		hypothetical protein	1795	2965	2445	2401.67	586.202	1956	1904	559	1473	791.974	901	865	896	887.333	19.5021	854	170	149	391	401.107	-0.864438	-0.679578	-1.92943	0.102314	0.196003	0.00162577
RSc0231		putative (homoserine/homoserine lactone) efflux transmembrane protein	1743	1991	1667	1800.33	169.438	1452	1697	403	1184	687.37	767	687	779	744.333	50.0133	901	239	168	436	404.264	-0.810284	-0.520525	-1.37213	0.0759201	0.251052	0.00545322
RSc0232		hypothetical protein	14537	27180	38774	26830.3	12122.3	287	251	468	335.333	116.294	136	115	117	122.667	11.5902	255	194	180	209.667	39.879	-6.31892	-6.88426	-5.87125	4.99496e-06	2.74861e-06	8.90505e-06
RSc0233		putative integral membrane transmembrane protein	60	125	87	90.6667	32.6548	156	75	39	90	59.925	66	70	69	68.3333	2.08167	81	16	11	36	39.0512	-0.20249	0.327417	-0.746588	0.847538	0.745499	0.441991
RSc0234		transcription regulator protein	604	581	420	535	100.255	616	669	234	506.333	237.332	362	338	364	354.667	14.4684	466	23	11	166.667	259.3	-0.175735	0.199346	-1.65463	0.847704	0.825475	0.053417
RSc0235		hypothetical protein	3347	2090	1709	2382	857.152	872	1084	1326	1094	227.165	409	367	351	375.667	29.9555	797	644	427	622.667	185.92	-1.09355	-1.92169	-0.933242	0.0461438	0.0017585	0.0842771
RSc0236		hypothetical protein	2643	6228	4552	4474.33	1793.76	3112	3328	1807	2749	822.914	1435	1482	1478	1465	26.0576	1790	644	398	944	742.91	-0.722635	-0.803667	-1.37399	0.0722746	0.0473201	0.00236309
RSc0237		putative methylmalonyl-CoA mutase protein	4605	3635	2659	3633	973.002	2173	2638	2197	2336	261.815	781	866	775	807.333	50.8953	1518	742	658	972.667	474.136	-0.65706	-1.42496	-0.96831	0.10454	0.00182724	0.0204484
RSc0238		putative permease transmembrane protein	169	392	518	359.667	176.732	326	48	52	142	159.361	59	57	38	51.3333	11.5902	47	3	2	17.3333	25.697	-1.84963	-2.23629	-4.195	0.202711	0.118026	0.0129074
RSc0239		hypothetical protein	1173	1885	1918	1658.67	420.923	360	332	520	404	101.43	195	185	175	185	10	199	68	58	108.333	78.6787	-2.0285	-2.33957	-2.99935	0.00127999	0.000451648	6.14306e-05
RSc0240		hypothetical protein	366	951	827	714.667	308.254	84	116	273	157.667	101.155	101	84	89	91.3333	8.73689	29	17	9	18.3333	10.0664	-2.14988	-1.95749	-4.137	0.0130331	0.0219187	0.000224111
RSc0241		hypothetical protein	815	1023	838	892	114.031	151	182	104	145.667	39.2726	89	109	90	96	11.2694	72	6	2	26.6667	39.3107	-2.67286	-2.46566	-4.49339	0.00499347	0.00814185	0.00019762
RSc0242		putative hydrolase protein	3273	1665	1705	2214.33	917.05	477	681	1040	732.667	285.034	192	206	165	187.667	20.8407	322	247	220	263	52.8488	-1.67486	-2.84915	-2.10747	0.0226894	0.000824602	0.0063401
RSc0243		putative transcriptional regulator transcription regulator protein	738	1044	909	897	153.353	953	868	338	719.667	333.254	483	465	446	464.667	18.5023	723	299	212	411.333	273.394	-0.467332	-0.211717	-0.300508	0.241546	0.615016	0.462327
RSc0244	paaH1	3-hydroxybutyryl-CoA dehydrogenase	3962	6023	3883	4622.67	1213.37	6447	6350	2964	5253.67	1983.5	3832	3963	4058	3951	113.477	4602	3602	2753	3652.33	925.527	0.107786	0.544621	0.716893	0.808618	0.167562	0.0711703
RSc0245	ripB	Type III effector protein	320	277	636	411	196.038	3196	3814	4199	3736.33	505.99	3162	2676	2626	2821.33	296.083	1852	722	472	1015.33	735.278	3.27129	3.66359	2.28024	0.000200982	8.42967e-05	0.00287972
RSc0249		putative calcium binding hemolysin protein	2517	12895	6647	7353	5224.9	693	439	871	667.667	217.111	641	562	671	624.667	56.3057	460	1232	1328	1006.67	475.854	-3.21765	-2.51549	-1.58749	0.000330833	0.00196382	0.0266715
RSc0253		hypothetical protein	1317	1451	1068	1278.67	194.356	1139	549	663	783.667	312.962	544	517	498	519.667	23.1157	869	259	225	451	362.398	-0.770487	-0.539373	-0.742397	0.0409427	0.145375	0.0484916
RSc0254		hypothetical protein	3738	4514	4077	4109.67	389.03	2491	1847	1326	1888	583.581	1329	1185	1204	1239.33	78.2326	1420	184	146	583.333	724.824	-1.21573	-0.994769	-2.36014	0.0176459	0.0461518	0.000207298
RSc0255		hypothetical protein	4072	3321	2867	3420	608.57	2038	1859	1014	1637	546.907	752	683	685	706.667	39.2726	1113	448	300	620.333	433.032	-1.1526	-1.52312	-1.64309	0.00241059	0.000270578	0.000142067
RSc0256	dehH	haloacetate dehalogenase H-1 protein	672	460	418	516.667	136.152	504	581	572	552.333	42.0991	228	201	209	212.667	13.8684	390	38	21	149.667	208.308	0.156649	-0.503901	-1.42544	0.844181	0.486355	0.0502371
RSc0257	ripY	Type III effector protein with ankyrin repeats	527	641	4206	1791.33	2091.94	3801	7389	20306	10498.7	8680.8	5466	4844	4538	4949.33	472.882	3101	4000	3411	3504	456.659	2.80202	3.0749	2.75363	0.00229701	0.00142326	0.00289608
RSc0258		putative beta lactamase protein	294	460	293	349	96.1301	852	471	260	527.667	300.041	258	223	250	243.667	18.3394	272	6	5	94.3333	153.865	0.366051	0.214249	-1.93934	0.718329	0.838917	0.0568215
RSc0259		hypothetical protein	339	907	701	649	287.548	845	504	273	540.667	287.757	438	417	401	418.667	18.5562	309	2	2	104.333	177.247	-0.553524	0.0285833	-2.80113	0.67104	0.984538	0.0444883
RSc0260		hypothetical protein	2519	2484	1674	2225.67	478.078	2198	2713	5603	3504.67	1835.36	1182	1237	1247	1222	35	1279	55	24	452.667	715.793	0.658719	-0.112898	-1.96601	0.587968	0.930582	0.103863
RSc0261		hydroxymethylglutaryl-CoA lyase	3737	4927	3214	3959.33	877.876	3869	4346	6123	4779.33	1187.84	2361	2289	2242	2297.33	59.9361	2920	497	293	1236.67	1461.37	0.277906	-0.0242529	-1.05081	0.686765	0.974796	0.104154
RSc0262		putative 2-hydroxyacid dehydrogenase oxidoreductase protein	2157	2743	1680	2193.33	532.431	2715	2432	1989	2378.67	365.927	1473	1323	1423	1406.33	76.3763	1877	402	283	854	887.94	0.097327	0.128584	-0.701363	0.838871	0.784508	0.0977471
RSc0263		hypothetical conserved protein	1498	787	473	919.333	525.157	1454	1959	1976	1796.33	296.591	695	588	578	620.333	64.8563	1544	1410	1385	1446.33	85.5005	0.97456	0.189141	1.76927	0.143792	0.797989	0.0128149
RSc0264		hypothetical protein	1784	853	609	1082	620.07	1979	2095	2158	2077.33	90.7983	730	671	634	678.333	48.4183	2299	1678	1653	1876.67	365.965	1.02634	0.150325	1.95914	0.0622323	0.804253	0.00175977
RSc0265		acyl-CoA carboxylase subunit alpha	2378	2305	1525	2069.33	472.817	2456	2817	1690	2321	575.501	1021	1062	1032	1038.33	21.2211	1991	498	500	996.333	861.407	0.142488	-0.219042	-0.296612	0.700009	0.537599	0.391859
RSc0266	bioB	biotin synthase protein	4839	2413	1289	2847	1814.36	6772	8562	7280	7538	922.468	1630	1620	1780	1676.67	89.6289	5270	1321	996	2529	2379.33	1.53588	0.0975495	0.581602	0.0155999	0.888501	0.333163
RSc0267		enoyl-CoA hydratase	2236	1746	1158	1713.33	539.742	1638	2539	1677	1951.33	509.308	882	750	833	821.667	66.7258	1194	77	73	448	646.058	0.261528	-0.262802	-1.62493	0.744942	0.743098	0.0342304
RSc0268		putative signal peptide protein	1375	1643	1175	1397.67	234.822	1371	1836	936	1381	450.083	691	709	733	711	21.0713	888	163	141	397.333	425.072	-0.0668303	-0.212304	-1.15604	0.897777	0.65939	0.014859
RSc0269		putative propionyl-CoA carboxylase (beta subunit) protein	3039	2691	1691	2473.67	699.787	2556	3349	3380	3095	467.045	1104	1142	1354	1200	134.715	2043	560	492	1031.67	876.5	0.326107	-0.294527	-0.488058	0.507274	0.551868	0.303935
RSc0270		hypothetical protein	636	550	331	505.667	157.259	437	926	754	705.667	248.057	275	332	343	316.667	36.5011	331	7	7	115	187.061	0.555837	0.110696	-1.84393	0.643873	0.930936	0.12009
RSc0271		hypothetical protein	1235	1023	613	957	316.209	984	1894	780	1219.33	593.115	490	526	571	529	40.5832	850	107	103	353.333	430.131	0.33586	-0.0477594	-0.874376	0.605724	0.946548	0.155447
RSc0272		hypothetical protein	836	851	557	748	165.581	927	971	819	905.667	78.2134	345	345	386	358.667	23.6714	651	204	220	358.333	253.583	0.260371	-0.299485	-0.210487	0.478443	0.409403	0.574375
RSc0273		putative 2-hydroxychromene-2-carboxylate isomerase protein	1509	1304	881	1231.33	320.244	1209	1517	1820	1515.33	305.503	622	590	644	618.667	27.1539	1049	464	340	617.667	378.656	0.294435	-0.249584	-0.122933	0.553029	0.617519	0.816078
RSc0274		putative acyl CoA dehydrogenase oxidoreductase protein	1693	2342	1701	1912	372.412	1813	1498	2756	2022.33	654.604	903	887	931	907	22.2711	1256	197	163	538.667	621.461	0.0880841	-0.319403	-1.19812	0.89204	0.586748	0.0382953
RSc0275		short chain dehydrogenase	1947	2198	1635	1926.67	282.05	1434	1630	1274	1446	178.303	819	856	852	842.333	20.306	926	16	12	318	526.547	-0.403376	-0.42606	-2.53768	0.726193	0.710297	0.0319006
RSc0276	atoB	acetyl-CoA acetyltransferase	2539	3862	2919	3106.67	681.173	2564	2264	1105	1977.67	770.494	1319	1444	1364	1375.67	63.3114	1756	382	270	802.667	827.508	-0.767083	-0.423773	-1.33161	0.0658867	0.310025	0.00382508
RSc0277		carbonic anhydrase protein	2237	2210	1372	1939.67	491.799	3121	3493	7384	4666	2361.19	1544	1652	1597	1597.67	54.0031	3224	2586	2307	2705.67	470.066	1.21462	0.451821	1.48763	0.0266824	0.396533	0.00838337
RSc0278	aceK	bifunctional isocitrate dehydrogenase kinase/phosphatase protein	4389	4212	2359	3653.33	1124.41	3971	3919	3315	3735	364.659	1396	1427	1484	1435.67	44.6356	2457	2446	2389	2430.67	36.5011	-0.00482592	-0.597388	0.510326	0.992677	0.17441	0.253076
RSc0279		acyl-CoA dehydrogenase oxidoreductase protein	2308	2307	1106	1907	693.687	2419	2911	2093	2474.33	411.798	1094	1141	1300	1178.33	107.955	1773	1346	1192	1437	301	0.384595	0.0979999	0.688297	0.348131	0.8311	0.0909176
RSc0280		putative transcription regulator protein	1679	911	456	1015.33	618.139	1022	1634	1521	1392.33	325.657	481	532	570	527.667	44.658	967	131	62	386.667	503.766	0.651271	-0.0616216	-0.918824	0.439707	0.94826	0.260026
RSc0281		hypothetical protein	5388	4147	2633	4056	1379.75	3159	5561	3510	4076.67	1297.4	2836	2710	2832	2792.67	71.6194	2976	1384	921	1760.33	1077.95	0.0149567	0.230627	-0.318645	0.978894	0.634573	0.497991
RSc0282		hypothetical protein	1134	1056	841	1010.33	151.744	1288	1234	910	1144	204.441	727	749	710	728.667	19.5533	1004	470	287	587	372.544	0.147519	0.292264	0.0836479	0.740246	0.483838	0.857439
RSc0283		hypothetical protein	896	1126	1224	1082	168.369	1496	1145	884	1175	307.101	728	813	792	777.667	44.2757	729	166	121	338.667	338.787	0.0487509	0.265072	-0.994539	0.922571	0.561212	0.027407
RSc0284		short chain dehydrogenase	1329	1476	1957	1587.33	328.47	1609	1480	1911	1666.67	221.211	971	1028	1010	1003	29.1376	892	92	54	346	473.231	0.0563478	0.100567	-1.68307	0.946804	0.905186	0.0309251
RSc0285	dsbA1	thiol:disulfide interchange signal peptide protein	19709	15858	17893	17820	1926.54	21041	18535	16653	18743	2201.38	8830	8539	8559	8642.67	162.543	14118	14870	13373	14120.3	748.503	0.0276504	-0.300682	0.784139	0.952333	0.456535	0.0492102
RSc0286		hypothetical protein	4639	5428	4046	4704.33	693.313	4386	7834	6097	6105.67	1724.02	3991	3971	4217	4059.67	136.621	4074	1609	1519	2400.67	1449.85	0.360811	0.543945	-0.074954	0.262511	0.0885236	0.836488
RSc0287	argS	arginyl-tRNA synthetase	3319	2937	2344	2866.67	491.29	6572	5363	3302	5079	1653.4	3410	3599	3579	3529.33	103.828	5663	1714	1659	3012	2296	0.756544	1.08253	0.869108	0.0157108	0.00151922	0.00696723
RSc0288		hypothetical protein	15928	9003	8534	11155	4140.19	9203	12241	6526	9323.33	2859.4	2544	2143	2183	2290	220.878	5521	4207	3588	4438.67	987.104	-0.346919	-1.54812	-0.296276	0.52506	0.0062888	0.593455
RSc0289	vsrA	transmembrane sensor kinase vsrA transcription regulator protein	4474	5972	3606	4684	1196.9	4613	4500	2600	3904.33	1131	1880	1619	1561	1686.67	169.924	3054	2750	2042	2615.33	519.266	-0.310953	-0.692292	0.234616	0.33941	0.0345786	0.482173
RSc0290		entericidin precursor lipoprotein	1376	2534	696	1535.33	929.302	1250	437	312	666.333	509.319	360	233	276	289.667	64.5936	947	491	361	599.667	307.742	-1.2774	-1.49045	-0.268287	0.0177412	0.00742067	0.624323
RSc0291		putative transcription regulator protein	4971	4894	1739	3868	1844.17	3762	3511	2392	3221.67	729.39	770	673	667	703.333	57.8129	2584	1178	1053	1605	850.139	-0.198043	-1.5873	-0.216062	0.644524	0.000788481	0.613673
RSc0292	vsrD	response regulator transcription regulator protein	2332	2772	1892	2332	440	3195	3446	5824	4155	1450.83	1673	1683	1678	1678	5	2846	2844	2292	2660.67	319.276	0.793134	0.278226	1.23132	0.0628682	0.524804	0.00666483
RSc0293		putative signal peptide protein	22764	7034	4048	11282	10055.2	7116	3443	5564	5374.33	1843.83	536	502	593	543.667	45.9819	4500	231	124	1618.33	2496.17	-0.695714	-3.22003	-2.65194	0.518976	0.00648269	0.0169811
RSc0294	metHb	5-methyltetrahydrofolate--homocysteinemethyltransferase	8934	3922	4286	5714	2794.53	10548	10155	12103	10935.3	1030.14	4061	4125	3832	4006	154.049	6898	4258	3509	4888.33	1780.26	0.974105	0.277261	0.806574	0.0412448	0.573428	0.0867131
RSc0295	metHa	5-methyltetrahydrofolate--homocysteinemethyltransferase	5123	1934	1814	2957	1876.77	4717	6603	7423	6247.67	1387.55	1856	1721	1895	1824	91.3072	3882	1469	1257	2202.67	1458.2	1.19509	0.114372	0.476726	0.0470258	0.865578	0.422952
RSc0296		hypothetical protein	779	1508	1623	1303.33	457.712	1605	843	143	863.667	731.219	827	691	623	713.667	103.872	919	430	333	560.667	314.093	-1.06006	-0.248322	-0.429911	0.221399	0.790976	0.628869
RSc0297		hypothetical protein	42731	15596	14583	24303.3	15966.9	20326	19308	20189	19941	552.457	5225	5334	4624	5061	382.357	10982	8821	6860	8887.67	2061.81	-0.17515	-1.41536	-0.266915	0.777167	0.0149192	0.654749
RSc0298	pcaD2	B-ketoadipate enol-lactone hydrolase protein	1388	2582	2300	2090	624.087	2101	1375	1014	1496.67	553.619	945	804	951	900	83.1925	755	178	129	354	348.139	-0.549201	-0.454385	-1.84629	0.27068	0.364856	0.00142326
RSc0299		putative prolin-rich signal peptide protein	1315	1853	1321	1496.33	308.897	1346	1655	1274	1425	202.413	739	672	800	737	64.0234	639	266	146	350.333	257.092	-0.0930205	-0.245876	-1.23554	0.839223	0.561297	0.00494139
RSc0300		transcription regulator protein	1239	1201	844	1094.67	217.914	1486	1516	702	1234.67	461.547	720	657	718	698.333	35.8097	1162	145	87	464.667	604.604	0.100195	0.138811	-0.868164	0.866729	0.81123	0.0994718
RSc0301		hypothetical protein	916	1312	1087	1105	198.613	2160	1524	325	1336.33	931.783	981	989	1072	1014	50.3885	1723	520	359	867.333	745.389	-0.0272322	0.610593	0.303663	0.969294	0.302211	0.62928
RSc0302		transcription regulator protein	1800	3930	2966	2898.67	1066.6	2912	1562	637	1703.67	1144.1	1406	1172	1234	1270.67	121.233	1680	315	230	741.667	813.731	-1.06214	-0.485196	-1.48181	0.0924704	0.445935	0.023781
RSc0303		hypothetical protein	1339	758	455	850.667	449.226	441	1062	1404	969	488.19	174	161	145	160	14.5258	285	256	260	267	15.7162	0.0792413	-1.73446	-0.711109	0.943546	0.068496	0.466059
RSc0304		enoyl-CoA hydratase	5708	6611	5076	5798.33	771.477	3473	4134	4316	3974.33	443.602	2064	1856	1823	1914.33	130.661	2377	1187	970	1511.33	757.5	-0.559348	-0.833399	-1.01125	0.130614	0.0277821	0.00985466
RSc0305		hypothetical protein	7453	7673	6797	7307.67	455.725	5201	6916	4407	5508	1282.36	2338	2483	2526	2449	98.5038	3305	947	742	1664.67	1424.26	-0.460443	-0.83294	-1.36908	0.221279	0.0298149	0.00142798
RSc0306		hypothetical protein	2517	4944	4367	3942.67	1267.92	4054	2111	1053	2406	1522.09	1746	1725	1705	1725.33	20.502	1705	100	68	624.333	936.022	-0.972031	-0.490983	-2.50037	0.256748	0.578146	0.00999287
RSc0307		putative glutathione peroxidase transmembrane protein	1254	1628	1525	1469	193.186	1314	679	286	759.667	518.726	432	400	397	409.667	19.3993	553	252	228	344.333	181.109	-1.17383	-1.11512	-1.19622	0.0165641	0.0207748	0.0144531
RSc0308		hypothetical protein	5338	4676	3536	4516.67	911.505	8353	7656	5356	7121.67	1568.32	4727	4254	4462	4481	237.072	7381	6349	5307	6345.67	1037	0.620584	0.754601	1.60878	0.0888488	0.0409494	0.000313774
RSc0309	aut	putative transferase protein	412	367	325	368	43.5086	1176	674	663	837.667	293.057	466	453	408	442.333	30.4357	901	108	48	352.333	476.105	1.10401	1.03266	0.193242	0.0584243	0.0755466	0.768253
RSc0310		putative signal peptide protein	1128	690	560	792.667	297.593	1749	1854	663	1422	659.407	430	422	465	439	22.8692	821	72	56	316.333	437.127	0.770967	-0.00590932	-1.01679	0.223056	0.99355	0.111974
RSc0311		pantothenate kinase	1644	1859	1471	1658	194.378	1639	2312	923	1624.67	694.611	876	893	953	907.333	40.4516	907	56	32	331.667	498.398	-0.114053	-0.108005	-2.04748	0.902188	0.907339	0.0203136
RSc0312	birA	biotin--protein ligase	1797	1794	1372	1654.33	244.512	1758	2670	1222	1883.33	732.091	908	858	899	888.333	26.6521	1383	51	22	485.333	777.537	0.170996	-0.123497	-1.74064	0.872535	0.907801	0.0785041
RSc0313		hypothetical protein	2549	3719	3022	3096.67	588.563	1948	2014	1118	1693.33	499.345	1401	1231	1298	1310	85.6329	1602	690	578	956.667	561.674	-0.942744	-0.485981	-0.804454	0.00516478	0.118744	0.0136281
RSc0314		ABC transporter ATP-binding protein	1376	2076	1851	1767.67	357.363	1325	1222	1131	1226	97.0618	708	691	688	695.667	10.7858	1033	998	730	920.333	165.76	-0.541898	-0.572518	0.119231	0.132005	0.112633	0.76625
RSc0315		signal peptide protein	2167	2691	2235	2364.33	284.937	1654	1705	1261	1540	242.963	904	941	882	909	29.8161	1145	1011	723	959.667	215.632	-0.659112	-0.622588	-0.26468	0.0210962	0.0282795	0.347542
RSc0316		lipoprotein	927	1929	1685	1513.67	522.511	791	803	208	600.667	340.112	617	600	595	604	11.5326	510	32	18	186.667	280.102	-1.56048	-0.622502	-2.82108	0.0806184	0.489051	0.0062888
RSc0317		hypothetical protein	1105	1363	1087	1185	154.415	1129	1246	403	926	456.694	651	525	537	571	69.5414	749	106	55	303.333	386.8	-0.507736	-0.324417	-1.59297	0.366985	0.57725	0.0087239
RSc0319	plcN	non-hemolytic phospholipase C signal peptide protein	393	450	321	388	64.6452	668	254	234	385.333	245.001	155	140	130	141.667	12.5831	216	162	139	172.333	39.5264	-0.108493	-0.692657	-0.115044	0.837279	0.135142	0.827084
RSc0320		hypothetical protein	6171	188	276	2211.67	3429.17	67	105	0	57.3333	53.1633	4	0	11	5	5.56776	138	4	3	48.3333	77.6552	-4.77315	-6.67698	-4.97789	0.0386193	0.0130178	0.0267586
RSc0321	ripAE	Type III effector protein	192	242	961	465	430.275	1136	2657	2379	2057.33	809.915	1464	1220	1271	1318.33	128.702	651	1016	884	850.333	184.814	2.41046	2.67939	2.31651	0.00533173	0.00283834	0.00690614
RSc0322	lipA	lipoyl synthase	6523	3557	2144	4074.67	2234.93	6511	9755	10179	8815	2006.55	3868	3614	3709	3730.33	128.337	7018	6364	5080	6154	985.919	1.16997	0.646816	1.71137	0.0543841	0.277562	0.00801063
RSc0323	lipB	lipoyltransferase	3379	2576	1725	2560	827.116	2572	3043	2899	2838	241.352	1596	1413	1417	1475.33	104.52	2409	2170	1546	2041.67	445.583	0.160229	-0.0345578	0.737149	0.735417	0.944875	0.0883409
RSc0324		hypothetical conserved protein	5409	5893	6064	5788.67	339.736	606	476	169	417	224.395	353	341	318	337.333	17.7858	377	314	192	294.333	94.0549	-3.99016	-3.38234	-3.32295	9.94068e-07	4.06447e-06	4.88222e-06
RSc0325		DNA-binding transcriptional activator GcvA	2031	1703	1167	1633.67	436.153	1985	2764	962	1903.67	903.749	1121	1018	1014	1051	60.6548	1782	479	398	886.333	776.727	0.161942	0.155731	-0.139543	0.679358	0.691504	0.725556
RSc0326		hypothetical protein	2571	202	143	972	1385.09	1941	3509	5161	3537	1610.18	229	158	191	192.667	35.5293	1282	316	177	591.667	601.872	2.67164	-1.03569	0.39687	0.0937084	0.503696	0.806113
RSc0327	dac	penicillin-binding transmembrane protein	6946	1759	1352	3352.33	3118.85	7715	11202	15548	11488.3	3924.34	960	1076	1157	1064.33	99.0168	4896	2007	1811	2904.67	1727.33	1.92193	-0.807451	0.757863	0.0469615	0.390203	0.417124
RSc0328		hypothetical protein	2702	1906	1968	2192	442.76	2888	3937	3432	3419	524.621	1041	1038	1168	1082.33	74.2047	2011	483	402	965.333	906.479	0.637553	-0.270992	-0.470552	0.161733	0.571796	0.30543
RSc0329		putative ferredoxin 2FE-2S protein	1869	1117	995	1327	473.333	1337	1851	2197	1795	432.726	539	494	634	555.667	71.4726	1421	652	545	872.667	477.875	0.470883	-0.503655	0.309999	0.296313	0.259849	0.50062
RSc0330	dctA1	C4-dicarboxylate transporter DctA	4629	10485	7217	7443.67	2934.57	4627	8135	4732	5831.33	1995.72	4507	4830	4650	4662.33	161.853	4667	6753	6416	5945.33	1119.82	-0.357173	0.150243	0.857414	0.48433	0.786839	0.0846747
RSc0331	dctB2	C4-dicarboxylate transport sensor kinase transcription regulator protein	1251	1912	1065	1409.33	445.145	1399	1565	715	1226.33	450.539	850	775	828	817.667	38.553	1261	277	207	581.667	589.36	-0.26293	-0.00332779	-0.600182	0.564527	0.994583	0.170038
RSc0332	dctD2	C4-dicarboxylate transport response regulator transcription regulator protein	884	1644	1051	1193	399.403	1872	1317	663	1284	605.175	804	804	873	827	39.8372	1227	202	137	522	611.412	-0.061104	0.230776	-0.727806	0.92236	0.694217	0.187884
RSc0333		putative transmembrane protein	3442	3844	3441	3575.67	232.384	2398	2563	1144	2035	776.026	1947	1762	1705	1804.67	126.516	1822	784	630	1078.67	648.334	-0.917848	-0.24744	-0.862352	0.004935	0.42122	0.00729734
RSc0334		hypothetical protein	3302	4181	3764	3749	439.692	1570	1486	845	1300.33	396.561	799	647	700	715.333	77.1514	1049	420	306	591.667	400.143	-1.61195	-1.64671	-1.83326	3.74401e-05	3.03847e-05	1.07091e-05
RSc0335		putative transmembrane protein	449	703	548	566.667	128.025	1337	556	364	752.333	515.357	507	481	502	496.667	13.7961	639	327	268	411.333	199.36	0.224367	0.549653	0.46311	0.654749	0.238591	0.323935
RSc0336		signal peptide protein	15974	8631	8457	11020.7	4290.59	3198	3791	3913	3634	382.483	685	546	501	577.333	95.9184	1133	718	571	807.333	291.456	-1.67461	-3.53866	-2.85316	0.0361072	0.000388233	0.00179236
RSc0337		polyphenol oxidase B precursor	89347	63182	61433	71320.7	15635.7	6221	7968	7072	7087	873.597	2001	1701	1532	1744.67	237.53	3207	3207	2637	3017	329.09	-3.40048	-4.61555	-3.5324	1.4523e-05	1.03179e-06	1.07091e-05
RSc0338		Mg(2+) chelatase family protein	199	387	326	304	95.9114	334	189	26	183	154.088	127	120	146	131	13.4536	194	104	87	128.333	57.5007	-0.987048	-0.457027	-0.300438	0.184249	0.546646	0.703547
RSc0339		hypothetical protein	1507	6766	5247	4506.67	2706.54	1202	934	2925	1687	1080.48	1240	1068	1019	1109	116.065	1007	1582	1225	1271.33	290.287	-1.17932	-0.812801	-0.575473	0.0762181	0.224791	0.385539
RSc0340		hypothetical protein	7831	8172	5890	7297.67	1230.94	7352	5642	5161	6051.67	1151.52	5013	4892	4668	4857.67	175.044	6210	4772	3633	4871.67	1291.39	-0.304783	0.171698	0.452944	0.28209	0.561583	0.10735
RSc0341		signal peptide protein	461	452	336	416.333	69.7161	869	401	975	748.333	305.433	259	253	227	246.333	17.0098	448	247	276	323.667	108.648	0.810662	0.000643627	0.625266	0.0748458	0.999107	0.165285
RSc0342	glnK	nitrogen regulatory P-II transcription regulator protein	1562	1811	1480	1617.67	172.378	987	586	936	836.333	218.29	459	463	411	444.333	28.9367	701	608	643	650.667	46.9716	-0.985555	-1.10273	-0.215588	0.0190621	0.0102119	0.617902
RSc0343	amtB	ammonium transporter	5111	8847	8506	7488	2065.59	3656	2012	624	2097.33	1517.8	1775	1813	1559	1715.67	137.001	2069	1202	1208	1493	498.84	-2.09193	-1.41495	-1.33787	0.00255665	0.0233441	0.0303167
RSc0344	gshA	Glutamate--cysteine ligase GshA	8273	6234	4269	6258.67	2002.11	9765	8643	9373	9260.33	569.422	3790	3951	3763	3834.67	101.648	6374	4408	3943	4908.33	1290.42	0.576334	0.0686424	0.712684	0.132406	0.877181	0.064971
RSc0345	gshB	glutathione synthetase	4373	5471	4004	4616	763.092	5539	4769	4459	4922.33	556.088	2711	2935	2798	2814.67	112.926	3028	2181	1497	2235.33	766.945	0.0715096	0.0462887	-0.0526187	0.797989	0.872267	0.853729
RSc0346		hypothetical protein	4395	6607	4183	5061.67	1342.49	4608	4638	5434	4893.33	468.471	2772	2547	2550	2623	129.047	3239	1192	979	1803.33	1247.88	-0.0185914	-0.159351	-0.600753	0.966785	0.692802	0.106402
RSc0347	pstH	phosphohistidinoprotein-hexosephosphotransferase	2373	2820	1738	2310.33	543.715	3227	2904	2444	2858.33	393.492	1367	1278	1292	1312.33	47.8574	2323	1851	1506	1893.33	410.142	0.298564	-0.0374306	0.779731	0.351143	0.918664	0.0174704
RSc0348	ptsI	phosphoenolpyruvate-protein phosphotransferase transmembrane	4402	6006	3876	4761.33	1109.53	7681	6517	4667	6288.33	1519.96	3309	3131	3188	3209.33	90.8974	4911	2793	2116	3273.33	1458.1	0.364069	0.207065	0.428473	0.155567	0.431428	0.0956934
RSc0349	bfd	putative bacterioferritin-associated ferredoxin protein	7365	9141	6366	7624	1405.51	3982	7163	8411	6518.67	2283.72	3620	3536	3156	3437.33	247.235	4338	8251	5860	6149.67	1972.52	-0.273391	-0.375432	0.796313	0.612499	0.47007	0.118085
RSc0350	bfr	bacterioferritin	12154	7781	4620	8185	3783.21	12524	8690	16705	12639.7	4008.75	6495	5355	5347	5732.33	660.501	13065	10552	8810	10809	2139.11	0.64811	0.269082	1.53411	0.278828	0.669688	0.0140437
RSc0351	thiF	molybdopterin biosynthesis protein MoeB	1083	882	862	942.333	122.231	1977	1587	897	1487	546.9	534	583	557	558	24.5153	1068	87	42	399	579.808	0.549906	0.0193642	-1.0839	0.415119	0.981249	0.113799
RSc0352		putative carboxy-terminal processing protease transmembrane protein	27960	17095	16129	20394.7	6569.55	28751	31562	28860	29724.3	1592.4	12788	12909	13136	12944.3	176.67	23683	17190	14304	18392.3	4803.71	0.553913	0.115027	0.914068	0.159504	0.794831	0.0243963
RSc0353	gpmA	phosphoglyceromutase	8347	3698	2778	4941	2985.34	5702	8978	6721	7133.67	1676.53	3109	3198	3379	3228.67	137.588	5620	2662	2145	3475.67	1874.95	0.639729	0.221507	0.476516	0.217424	0.690152	0.358799
RSc0354		hypothetical protein	3209	2312	2140	2553.67	574.014	2721	3450	2366	2845.67	552.648	1255	1306	1260	1273.67	28.1129	2684	1981	1695	2120	508.941	0.151943	-0.237057	0.796813	0.723598	0.564613	0.0447048
RSc0355	grxC	glutaredoxin 3 (GRX3) protein	3026	3459	3145	3210	223.698	3034	2899	1261	2398	986.982	1583	1585	1536	1568	27.7308	2476	2698	2229	2467.67	234.611	-0.528751	-0.289059	0.766666	0.288918	0.578146	0.12119
RSc0356	secB	preprotein translocase subunit SecB	9503	7756	5232	7497	2147.25	11406	16104	8866	12125.3	3672.23	10229	9687	10208	10041.3	307.041	16706	12826	11629	13720.3	2654.03	0.707544	1.20788	1.9988	0.139378	0.0157299	0.000562763
RSc0357	gpsA	NAD(P)H-dependent glycerol-3-phosphate dehydrogenase	878	1391	1066	1111.67	259.531	2893	2320	819	2010.67	1071.04	1544	1532	1590	1555.33	30.6159	2170	192	74	812	1177.54	0.598744	1.20204	-0.448943	0.444004	0.115298	0.592217
RSc0358	yibK	putative tRNA/rRNA methyltransferase protein	962	829	689	826.667	136.515	1411	1235	559	1068.33	449.788	516	429	505	483.333	47.3744	984	178	131	431	479.488	0.255778	0.00547101	-0.455226	0.598834	0.992106	0.330084
RSc0359		putative competence protein F-related protein	48	93	55	65.3333	24.2143	243	43	39	108.333	116.642	29	22	22	24.3333	4.04145	27	6	4	12.3333	12.741	0.246995	-0.746076	-1.89009	0.848999	0.524137	0.115523
RSc0360	bioC	putative biotin synthesis protein (methyltransferase)	945	1925	1294	1388	496.716	2041	1386	611	1346	715.839	1235	1077	1236	1182.67	91.5114	1330	320	260	636.667	601.193	-0.223151	0.515026	-0.467353	0.690883	0.322403	0.376637
RSc0361		hypothetical protein	2743	7115	6505	5454.33	2367.81	3503	1749	1950	2400.67	959.924	1991	1636	1564	1730.33	228.596	2280	4147	3771	3399.33	987.433	-1.13644	-0.806806	0.529031	0.0613863	0.178017	0.379759
RSc0362	coxB	putative cytochrome C oxidase polypeptide II precursor (cytochrome AA3 subunit 2) transmembrane protein	17058	27686	21265	22003	5352.3	9645	9266	19318	12743	5697.27	6250	5666	5309	5741.67	475.041	5567	7720	6857	6714.67	1083.53	-0.822988	-1.08027	-0.650021	0.127337	0.0477362	0.229311
RSc0363	coxA	cytochrome C oxidase polypeptide I	25974	31032	26435	27813.7	2796.67	12247	11557	12779	12194.3	612.7	6839	6448	6187	6491.33	328.153	7909	6045	6057	6670.33	1072.73	-1.2162	-1.33263	-1.01927	0.00061556	0.000283414	0.00239092
RSc0365	ctaG	cytochrome C oxidase assembly protein	3810	4084	3208	3700.67	448.118	2572	1794	2145	2170.33	389.618	875	873	793	847	46.7761	1555	1232	1075	1287.33	244.737	-0.799066	-1.37096	-0.475002	0.0142053	0.000304794	0.128305
RSc0366		hypothetical protein	2204	1869	1703	1925.33	255.206	1097	747	1755	1199.67	511.783	394	373	375	380.667	11.5902	801	714	639	718	81.074	-0.730839	-1.59351	-0.374187	0.114256	0.00216341	0.427322
RSc0367	coxC	cytochrome C oxidase subunit III transmembrane protein	11447	12889	12408	12248	734.194	4916	4490	4693	4699.67	213.078	2631	2446	2495	2524	95.8488	3012	2715	2301	2676	357.101	-1.41258	-1.5192	-1.13839	0.000180379	9.44193e-05	0.00110463
RSc0368		hypothetical protein	302	161	72	178.333	115.976	704	291	143	379.333	290.744	68	80	70	72.6667	6.4291	390	157	113	220	148.859	0.985077	-0.192855	1.42079	0.154747	0.808204	0.0463719
RSc0369		putative transmembrane cytochrome oxidase complex biogenesis factor transmembrane protein	558	805	699	687.333	123.913	599	336	221	385.333	193.769	265	221	206	230.667	30.6649	418	263	176	285.667	122.582	-0.958715	-0.835281	-0.310457	0.0307193	0.0561987	0.487833
RSc0370		hypothetical protein	775	1004	783	854	129.965	690	628	312	543.333	202.725	472	457	451	460	10.8167	573	503	359	478.333	109.112	-0.748049	-0.138158	0.223659	0.073717	0.765055	0.613673
RSc0371	ctaA	putative heme O oxygenase (cytochrome aa3- controlling) transmembrane protein	666	959	829	818	146.809	867	657	247	590.333	315.331	644	582	565	597	41.5812	540	474	401	471.667	69.5294	-0.637563	0.278717	0.29576	0.251677	0.635003	0.612499
RSc0372	ctaB	protoheme IX farnesyltransferase	584	1017	743	781.333	219.03	1154	729	533	805.333	317.459	696	748	723	722.333	26.0064	713	455	386	518	172.363	-0.0467133	0.6425	0.417321	0.929129	0.155913	0.365194
RSc0373		lipoprotein	1521	895	557	991	489.118	1052	1632	1742	1475.33	370.72	655	618	783	685.333	86.5814	1166	902	722	930	223.32	0.69223	0.274547	1.02862	0.234587	0.655264	0.0763912
RSc0374	rpoH	RNA polymerase factor sigma-32	32063	14191	15759	20671	9896.86	23832	23140	20202	22391.3	1927.33	9934	9009	9045	9329.33	523.966	16684	11650	9714	12682.7	3597.92	0.117377	-0.376556	0.354397	0.828083	0.440023	0.473063
RSc0375		hypothetical protein	208	336	297	280.333	65.6074	1621	948	416	995	603.873	655	618	697	656.667	39.5264	869	441	295	535	298.322	1.61716	1.95409	1.79647	0.00663478	0.00177095	0.00323268
RSc0376		hypothetical protein	2545	3515	3333	3131	515.585	2992	2747	2457	2732	267.815	2235	2126	2132	2164.33	61.2726	2324	1691	1408	1807.67	469.012	-0.222747	0.236212	0.232301	0.445248	0.415973	0.423812
RSc0377		putative pirin-like protein	3181	3950	3865	3665.33	421.593	4401	3721	2106	3409.33	1178.82	2140	2001	2084	2075	69.9357	2459	561	382	1134	1150.97	-0.201858	-0.0818079	-1.05048	0.640096	0.86016	0.0138357
RSc0378	trpD3	hypothetical protein	2429	2624	1983	2345.33	328.588	3861	3492	2340	3231	793.379	1297	1398	1513	1402.67	108.076	1742	244	146	710.667	894.504	0.406177	0.0162599	-1.17096	0.573428	0.984538	0.0961477
RSc0379	nasD	putative nitrate ATP-binding ABC transporter protein	167	206	129	167.333	38.5011	276	140	78	164.667	101.278	84	67	77	76	8.544	85	26	29	46.6667	33.2315	-0.166501	-0.347352	-0.959872	0.797999	0.570153	0.104016
RSc0380	nasE	putative nitrate transmembrane ABC transporter protein	106	131	111	116	13.2288	186	99	78	121	57.2626	55	77	63	65	11.1355	104	63	59	75.3333	24.9065	-0.0618646	-0.0830831	0.384999	0.934497	0.91291	0.578146
RSc0381	nasF	putative nitrate transporter protein	124	123	64	103.667	34.356	419	114	78	203.667	187.351	100	71	83	84.6667	14.5717	140	92	68	100	36.6606	0.72653	0.525215	1.0357	0.258793	0.421057	0.106874
RSc0382		response regulator transcription regulator protein	1179	598	432	736.333	392.243	829	1041	208	692.667	432.911	345	294	310	316.333	26.0832	938	403	274	538.333	352.08	-0.149861	-0.374859	0.476373	0.816462	0.528969	0.4126
RSc0383		hypothetical protein	6030	5841	4180	5350.33	1017.93	5164	5904	4485	5184.33	709.718	3731	3355	4086	3724	365.55	4305	1320	1023	2216	1815.21	-0.0478412	0.239603	-0.504119	0.897148	0.46485	0.112711
RSc0384	gstB	maleylacetoacetate isomerase (glutathione transferase zeta 1) protein	3086	2543	1954	2527.67	566.156	3392	3997	1261	2883.33	1437.18	1830	1918	1886	1878	44.5421	2727	1249	1044	1673.33	918.241	0.0887894	0.35336	0.334371	0.82604	0.324741	0.353053
RSc0385		hypothetical protein	736	890	734	786.667	89.4949	2037	1120	104	1087	966.922	778	817	845	813.333	33.6502	889	14	25	309.333	502.036	-0.128563	0.799236	-1.70928	0.918323	0.463482	0.135859
RSc0386	ftsY	putative cell division protein	1214	2226	1296	1578.67	562.104	2843	2312	1144	2099.67	869.175	1678	1716	1702	1698.67	19.218	2282	954	765	1333.67	826.7	0.295149	0.881343	0.637995	0.564755	0.0718416	0.191048
RSc0387		putative zinc protease protein	12843	9897	10484	11074.7	1559.29	12051	14791	11609	12817	1723.76	5202	5136	5137	5158.33	37.8197	8050	3509	2844	4801	2833.29	0.172854	-0.363727	-0.332796	0.624276	0.273926	0.318297
RSc0388		putative Zinc protease-like signal peptide protein	7373	7390	8025	7596	371.622	8537	8382	6981	7966.67	857.123	3620	3657	3792	3689.67	90.5336	4442	1021	894	2119	2012.78	0.0267646	-0.299183	-1.13273	0.954129	0.463025	0.0077287
RSc0389		hypothetical protein	496	573	509	526	41.2189	899	636	195	576.667	355.731	568	501	483	517.333	44.7921	802	45	19	288.667	444.75	-0.176454	0.677964	-1.0534	0.850188	0.413605	0.22175
RSc0390	coaD	phosphopantetheine adenylyltransferase	3000	3847	2493	3113.33	684.078	6535	5489	4082	5368.67	1230.92	5267	4850	5037	5051.33	208.869	6838	7293	6718	6949.67	303.329	0.738959	1.45792	2.32194	0.120419	0.00502721	0.000156802
RSc0391		ferredoxin protein	2503	3116	1860	2493	628.06	2328	2767	2925	2673.33	309.326	2144	1882	2020	2015.33	131.062	2279	3076	2859	2738	412.047	0.107586	0.461904	1.3069	0.844182	0.340012	0.0106659
RSc0392		prolin-rich transmembrane protein	1290	1028	656	991.333	318.586	1037	1588	1170	1265	287.522	577	565	590	577.333	12.5033	738	18	8	254.667	418.609	0.435988	0.0226003	-1.83334	0.726193	0.98657	0.128211
RSc0393	pth	peptidyl-tRNA hydrolase	1894	1346	889	1376.33	503.186	1474	2138	1963	1858.33	344.152	863	820	821	834.667	24.5425	1561	505	329	798.333	666.325	0.49386	0.0588467	-0.0122181	0.296581	0.913157	0.983283
RSc0394	rplY	50S ribosomal protein L25/general stress protein Ctc	20275	18910	12386	17190.3	4216.28	44087	47382	38636	43368.3	4417.07	45315	42103	41861	43093	1928.11	66867	56277	50743	57962.3	8193.05	1.35236	2.10115	2.89912	0.0128149	0.000671377	4.84411e-05
RSc0395	prsA	ribose-phosphate pyrophosphokinase	1578	2168	1366	1704	415.582	5703	2685	1937	3441.67	1993.76	2771	2647	2622	2680	79.7935	5394	2721	2005	3373.33	1786.19	0.838007	1.41436	1.90605	0.0589458	0.00349339	0.000374004
RSc0396	ipk	4-diphosphocytidyl-2-C-methyl-D-erythritolkinase	3396	4225	3778	3799.67	414.924	5660	2771	3757	4062.67	1468.56	2423	2209	2021	2217.67	201.14	3388	2926	2249	2854.33	572.872	0.0371873	-0.0244439	0.654838	0.929375	0.95427	0.0726763
RSc0397	lolB	outer membrane lipoprotein LolB	2319	3646	3139	3034.67	669.624	3381	2643	897	2307	1275.63	2110	1918	1966	1998	99.92	1950	352	176	826	977.382	-0.611985	0.117949	-1.42872	0.277043	0.853059	0.0162633
RSc0398		hypothetical protein	17950	13375	12114	14479.7	3070.82	15755	18665	18070	17496.7	1537.39	7561	7179	7634	7458	244.362	11360	3326	2534	5740	4883.15	0.268209	-0.208541	-0.578728	0.554446	0.651184	0.178516
RSc0399	mutM	formamidopyrimidine-DNA glycosylase	1128	1715	1575	1472.67	306.588	1562	1274	325	1053.67	647.265	1076	911	1056	1014.33	90.0463	951	225	140	438.667	445.725	-0.686387	0.181152	-1.16467	0.223869	0.769722	0.0426295
RSc0400		hypothetical protein	14297	10966	7382	10881.7	3458.27	26167	30049	21073	25763	4501.62	13479	12506	12650	12878.3	525.152	19646	17415	15257	17439.3	2194.6	1.2204	1.00725	1.7883	0.00463079	0.0145473	0.000267501
RSc0401	mutY	A/G-specific adenine glycosylase protein	351	602	483	478.667	125.556	1925	556	286	922.333	878.766	497	493	501	497	4	493	85	54	210.667	244.999	0.509582	0.762669	-0.815365	0.477179	0.26476	0.244303
RSc0402		hypothetical protein	1602	2069	1320	1663.67	378.289	3556	2993	3393	3314	289.695	2192	2078	2354	2208	138.694	3939	2914	1915	2922.67	1012.03	0.981399	1.16893	1.81409	0.00766208	0.00236491	6.36635e-05
RSc0403		hypothetical protein	3468	3614	2693	3258.33	495.005	5464	4892	4030	4795.33	721.871	2383	2007	2350	2246.67	208.212	3569	4010	3289	3622.67	363.484	0.517562	0.220285	1.26422	0.139507	0.55005	0.0015906
RSc0404		putative signal peptide protein	70057	55632	35059	53582.7	17588.8	27477	29706	44915	34032.7	9490.05	14355	13842	12330	13509	1052.77	29533	28042	16306	24627	7244.66	-0.589364	-1.23708	-0.11428	0.326358	0.0387467	0.866729
RSc0405	ptsK	HPr kinase/phosphorylase	2992	2538	1573	2367.67	724.673	4809	4320	6669	5266	1239.39	2220	2252	2317	2263	49.4267	4007	2976	2379	3120.67	823.585	1.15409	0.684387	1.42344	0.0126394	0.116595	0.00330676
RSc0406	ptsN	putative nitrogen regulatory IIA (enzyme IIA- Ntr) (phosphotransferase enzyme II, A component) transcription regulator protein	4496	3432	2325	3417.67	1085.57	5015	4645	6318	5326	878.791	2627	2456	2473	2518.67	94.2037	5317	3451	3032	3933.33	1216.47	0.653788	0.3181	1.22103	0.116566	0.455235	0.00638763
RSc0407		putative sigma-54 modulation protein	241593	216927	169006	209175	36909.1	120178	130354	211458	153997	50022.4	73590	62549	56271	64136.7	8767.98	86966	89771	73273	83336.7	8827.52	-0.480469	-0.954136	-0.302558	0.42122	0.10065	0.626357
RSc0408	rpoN1	RNA polymerase factor sigma-54	47832	67448	38614	51298	14726.2	34150	34577	56472	41733	12766.1	27118	22563	20152	23277.7	3537.56	39140	46348	39017	41501.7	4197.5	-0.266522	-0.340476	0.804101	0.597131	0.485303	0.0908753
RSc0409		ABC transporter ATP-binding protein	4832	3620	2539	3663.67	1147.12	5305	6268	4966	5513	675.462	2192	2185	2194	2190.33	4.72582	3447	1932	1629	2336	974.009	0.576678	0.0168848	0.321732	0.116058	0.969294	0.388768
RSc0410		putative signal peptide protein	8128	3549	2457	4711.33	3008.87	4851	8323	8008	7060.67	1920.1	1832	1819	1916	1855.67	52.653	3916	1326	1131	2124.33	1554.69	0.67126	-0.550112	-0.301223	0.329534	0.421722	0.675298
RSc0411		hypothetical protein	4180	1788	1243	2403.67	1562.3	2561	3443	4602	3535.33	1023.63	770	637	680	695.667	67.87	1765	1164	960	1296.33	418.498	0.641866	-1.01077	0.153435	0.349362	0.129373	0.840502
RSc0412	yrbI	hypothetical protein	2297	1946	1790	2011	259.675	2672	2485	1235	2130.67	781.285	953	883	871	902.333	44.2869	1821	477	389	895.667	802.569	-0.0040561	-0.398858	-0.472265	0.991155	0.193977	0.123881
RSc0413		hypothetical protein	2099	3008	1970	2359	565.739	3187	3141	1846	2724.67	761.295	1966	1879	1979	1941.33	54.3722	2750	845	635	1410	1165.21	0.149549	0.484714	0.016733	0.680067	0.148051	0.966801
RSc0414		putative glutathione-regulated potassium-efflux system K+/H+ antiporter transmembrane protein	1145	2133	1425	1567.67	509.216	2263	1304	416	1327.67	923.727	941	837	885	887.667	52.0513	1420	637	459	838.667	511.256	-0.51198	-0.0827493	-0.0576702	0.360378	0.896149	0.927394
RSc0415		hypothetical protein	2459	3109	4003	3190.33	775.207	1167	617	390	724.667	399.533	572	495	487	518	46.9361	764	582	488	611.333	140.319	-2.34245	-1.92067	-1.33769	0.00166774	0.00601349	0.0396928
RSc0416		hypothetical protein	6164	3680	6112	5318.67	1419.37	840	714	689	747.667	80.9341	591	543	510	548	40.7308	1427	735	573	911.667	453.583	-2.80883	-2.48388	-1.55407	0.000376821	0.000973743	0.018267
RSc0417	apt	adenine phosphoribosyltransferase	2364	2993	2499	2618.67	331.135	3001	2826	1482	2436.33	831.096	1573	1549	1741	1621	104.614	2476	1430	1190	1698.67	683.802	-0.177402	0.0609535	0.345861	0.548267	0.850048	0.220055
RSc0418		transport transmembrane protein	1070	1862	1751	1561	428.825	2466	1361	598	1475	939.203	1147	1226	1125	1166	53.1131	1116	138	126	460	568.144	-0.346602	0.281951	-1.37314	0.598231	0.669688	0.0340577
RSc0419		hypothetical protein	3205	4472	5444	4373.67	1122.73	2155	1210	598	1321	784.413	933	791	823	849	74.4849	909	799	506	738	208.31	-1.88299	-1.63816	-1.55595	0.00111426	0.00282988	0.00402896
RSc0420	uvrA1	excinuclease ABC subunit A	4992	4509	3249	4250	899.902	9224	7190	4238	6884	2507.05	3758	3721	3862	3780.33	73.1049	6351	3217	2604	4057.33	2009.88	0.614925	0.61337	0.891322	0.0274785	0.0279527	0.00301199
RSc0421		putative multidrug-efflux transporter transmembrane protein	926	2397	1516	1613	740.282	2200	1082	481	1254.33	872.361	1764	1595	1724	1694.33	88.3195	1897	1537	1278	1570.67	310.87	-0.587151	0.81835	1.04644	0.424183	0.251899	0.140077
RSc0422	ssb	single-strand DNA-binding protein	2964	2951	1812	2575.67	661.387	4182	3285	3926	3797.67	462.065	2559	2494	2605	2552.67	55.7704	4441	2687	2343	3157	1125.2	0.557786	0.753599	1.30571	0.118174	0.0373856	0.0013574
RSc0423		hypothetical protein	122	356	271	249.667	118.45	345	107	260	237.333	120.608	148	131	107	128.667	20.5994	195	333	244	257.333	69.9595	-0.0583076	-0.139333	1.24462	0.947799	0.874569	0.100858
RSc0424		signal peptide protein	715	555	434	568	140.95	1202	886	1131	1073	165.792	379	345	388	370.667	22.6789	643	364	263	423.333	196.826	0.888537	0.131871	0.521125	0.0313554	0.769609	0.198083
RSc0425		hypothetical protein	927	617	455	666.333	239.836	1199	1206	819	1074.67	221.441	470	387	430	429	41.509	617	86	60	254.333	314.347	0.7043	0.159178	-0.899317	0.225369	0.806117	0.12354
RSc0426		hypothetical protein	1260	587	483	776.667	421.797	964	1898	1365	1409	468.552	452	400	415	422.333	26.7644	592	44	27	221	321.408	1.02834	-0.0409322	-1.49287	0.26501	0.969587	0.105628
RSc0427		3-oxoacyl-(acyl carrier protein) synthase I	2148	1306	1013	1489	589.214	3338	3118	2665	3040.33	343.156	1231	1195	1321	1249	64.8999	1935	51	19	668.333	1097.08	1.1417	0.62576	-1.26499	0.263391	0.554058	0.235675
RSc0428		hypothetical protein	302	420	286	336	73.1847	400	508	351	419.667	80.3264	215	183	203	200.333	16.1658	219	13	8	80	120.403	0.313629	-0.000853168	-1.77423	0.713723	0.999199	0.0367568
RSc0429		hypothetical protein	640	993	696	776.333	189.716	894	836	533	754.333	193.862	479	439	491	469.667	27.2274	521	43	18	194	283.466	-0.116423	0.0246281	-1.77107	0.88887	0.977658	0.0242042
RSc0430		putative transmembrane protein	475	631	368	491.333	132.259	595	597	377	523	126.444	267	230	275	257.333	24.0069	317	76	72	155	140.31	0.0576671	-0.142976	-0.888787	0.904045	0.755061	0.0364975
RSc0431		hypothetical protein	443	771	581	598.333	164.686	782	654	260	565.333	272.061	322	268	283	291	27.8747	381	13	4	132.667	215.11	-0.301444	-0.327668	-2.15155	0.787404	0.766736	0.0520216
RSc0432		hypothetical protein	1723	2292	1565	1860	382.373	2131	2338	962	1810.33	741.933	1041	942	1044	1009	58.0431	1134	67	37	412.667	624.873	-0.154392	-0.11006	-1.93401	0.868328	0.9062	0.0283612
RSc0433		hypothetical protein	392	766	459	539	199.422	712	602	494	602.667	109.002	409	268	310	329	72.3948	340	88	55	161	155.894	0.152754	0.0735196	-1.02703	0.779167	0.897286	0.0414702
RSc0434		acyl carrier protein	1423	1410	802	1211.67	354.841	1891	1450	1443	1594.67	256.656	594	556	482	544	56.9561	1529	484	391	801.333	631.891	0.421993	-0.369238	0.213316	0.196891	0.260947	0.531692
RSc0435	fabG	3-ketoacyl-(acyl-carrier-protein) reductase	898	1424	1006	1109.33	277.808	1696	1247	1079	1340.67	318.986	815	842	772	809.667	35.3034	971	179	130	426.667	472.043	0.23889	0.30956	-0.739295	0.649297	0.547826	0.138308
RSc0436		hypothetical protein	353	1028	689	690	337.501	995	543	325	621	341.743	508	470	486	488	19.0788	391	52	53	165.333	195.434	-0.224106	0.292237	-1.39259	0.779174	0.705205	0.0615274
RSc0437		hypothetical protein	158	177	119	151.333	29.5691	202	131	65	132.667	68.5152	62	61	48	57	7.81025	63	5	8	25.3333	32.6548	-0.333629	-0.650508	-2.05284	0.661789	0.37054	0.0102319
RSc0438		hypothetical protein	134	132	76	114	32.9242	135	114	78	109	28.8271	51	47	48	48.6667	2.08167	83	5	6	31.3333	44.7474	-0.0541858	-0.388947	-1.6305	0.966801	0.748812	0.158539
RSc0439		putative lipase/esterase protein	1788	2194	2342	2108	286.838	2709	1784	2353	2282	466.569	1764	1560	1665	1663	102.015	1679	278	139	698.667	851.834	0.0628319	0.401216	-1.0741	0.920888	0.478023	0.0576073
RSc0440		putative signal peptide protein	1137	1548	1093	1259.33	250.959	2279	915	585	1259.67	898.056	565	511	483	519.667	41.6813	673	113	58	281.333	340.306	-0.203939	-0.531547	-1.69399	0.751586	0.366653	0.00800366
RSc0441	gntK	thermoresistant gluconokinase (gluconate kinase 2) protein	2393	3050	1982	2475	538.701	2950	3882	1417	2749.67	1244.65	2711	2505	2765	2660.33	137.205	2870	2013	1568	2150.33	661.775	0.0707628	0.876043	0.836034	0.885647	0.0412448	0.0506924
RSc0442		acyl-CoA synthetase	4631	5493	4406	4843.33	573.765	2669	5526	3198	3797.67	1519.97	1855	1732	1773	1786.67	62.6285	2274	1469	1299	1680.67	520.825	-0.425681	-0.674792	-0.53575	0.199437	0.0437071	0.10498
RSc0443		glycin-rich signal peptide protein	163	97	75	111.667	45.7967	94	138	91	107.667	26.3122	26	29	34	29.6667	4.04145	60	48	27	45	16.7033	-0.164828	-1.23875	-0.388008	0.866372	0.152811	0.674471
RSc0444		putative signal peptide protein	61	70	58	63	6.245	86	68	130	94.6667	31.8957	26	18	22	22	4	29	11	6	15.3333	12.0968	0.563078	-0.764559	-1.19202	0.374716	0.232497	0.0689038
RSc0445		putative signal peptide protein	36	62	27	41.6667	18.1751	64	28	0	30.6667	32.0832	15	11	16	14	2.64575	25	15	12	17.3333	6.80686	-0.771636	-0.699513	-0.213835	0.502925	0.551868	0.868328
RSc0446		lipoprotein	55	82	51	62.6667	16.8622	94	61	65	73.3333	18.0093	40	44	34	39.3333	5.03322	47	27	20	31.3333	14.0119	0.192162	0.0935342	-0.0405436	0.774122	0.894042	0.954787
RSc0447		hypothetical protein	1429	1209	1025	1221	202.267	465	371	52	296	216.474	107	87	72	88.6667	17.5594	371	211	157	246.333	111.289	-2.34087	-3.05396	-1.34159	0.000403625	4.30778e-05	0.0160836
RSc0448	queF	7-cyano-7-deazaguanine reductase	2249	3673	2683	2868.33	729.867	3480	3573	4173	3742	376.142	3203	3098	3064	3121.67	72.4592	3188	4088	3724	3666.67	452.731	0.395846	0.914491	1.49149	0.322892	0.0246407	0.00114977
RSc0449	ilvA	threonine dehydratase	5630	5382	4743	5251.67	457.638	12940	9086	5018	9014.67	3961.48	5270	5293	5293	5285.33	13.2791	9012	4587	3818	5805.67	2803.26	0.646602	0.766552	1.08849	0.0647298	0.0308032	0.00414643
RSc0450		putative ATP-sensitive inward rectifier potassium channel related transmembrane protein	1085	1068	938	1030.33	80.4135	810	860	390	686.667	258.134	353	313	311	325.667	23.6925	534	447	406	462.333	65.3631	-0.685845	-0.914916	-0.0823651	0.0646533	0.0170089	0.845149
RSc0451		hypothetical conserved protein	919	1067	795	927	136.176	356	203	52	203.667	152.001	159	95	111	121.667	33.3067	167	158	124	149.667	22.6789	-2.4326	-2.19365	-1.50319	0.00060457	0.00126359	0.0141418
RSc0452		putative transmembrane protein	773	1823	1474	1356.67	534.743	1432	1009	403	948	517.205	1121	1011	1067	1066.33	55.003	1232	839	599	890	319.567	-0.710169	0.372944	0.361945	0.320473	0.616475	0.62687
RSc0453		hypothetical protein	705	1624	1120	1149.67	460.218	1207	775	429	803.667	389.791	667	530	618	605	69.419	810	348	290	482.667	284.958	-0.628317	-0.158352	-0.354565	0.177807	0.758164	0.45905
RSc0454		putative oxidoreductase protein	21550	15971	12231	16584	4689.64	31828	30955	24297	29026.7	4119.2	16507	16008	15914	16143	318.718	29373	18047	15495	20971.7	7386.81	0.80095	0.736954	1.36853	0.0195221	0.0296378	0.000536771
RSc0455		hypothetical protein	1398	1553	1457	1469.33	78.2326	2649	2293	1534	2158.67	569.509	1964	1866	1816	1882	75.2861	2015	500	359	958	918.1	0.47533	1.09464	0.0242682	0.167998	0.0038036	0.95273
RSc0456		ATP-binding transport ABC transporter protein	25492	13581	20902	19991.7	6007.45	17622	13924	12402	14649.3	2684.53	4893	4876	4857	4875.33	18.0093	7465	5029	4288	5594	1662.15	-0.511433	-1.29901	-0.841188	0.271987	0.00867522	0.0718207
RSc0457		hypothetical protein	8194	4658	5684	6178.67	1819.16	5305	4713	3809	4609	753.403	1721	1653	1549	1641	86.6256	3026	2238	1605	2289.67	711.908	-0.485063	-1.17986	-0.440837	0.25683	0.00916797	0.306349
RSc0458	ubiE	ubiquinone/menaquinone biosynthesis methyltransferase	18928	16731	13992	16550.3	2472.95	15931	10924	20566	15807	4822.2	7426	6951	6838	7071.67	312.02	12856	13859	11898	12871	980.586	-0.0860795	-0.475572	0.751887	0.861958	0.268381	0.0811082
RSc0459		hypothetical protein	52965	25377	26195	34845.7	15697.1	27450	42065	42224	37246.3	8484.25	11316	11720	11198	11411.3	273.747	23075	13242	11383	15900	6282.87	0.11055	-0.859397	-0.161736	0.853729	0.0977499	0.779967
RSc0460		hypothetical protein	671	1165	1110	982	270.734	1375	1040	325	913.333	536.338	1022	939	919	960	54.6168	977	268	186	477	434.949	-0.341132	0.665317	-0.419214	0.568733	0.239394	0.47541
RSc0461	ubiB	putative ubiquinone biosynthesis protein UbiB	1508	2169	1576	1751	363.592	2660	2227	1742	2209.67	459.245	1798	1605	1705	1702.67	96.5212	2399	985	829	1404.33	864.931	0.285859	0.710935	0.552392	0.436495	0.0498039	0.123526
RSc0462		hypothetical protein	613	820	547	660	142.439	1072	769	689	843.333	202.031	642	531	569	580.667	56.4122	829	109	71	336.333	427.085	0.305015	0.564137	-0.559741	0.589848	0.29663	0.31144
RSc0463		sodium/solute symporter transmembrane protein	2146	3388	3312	2948.67	696.168	3114	1986	637	1912.33	1240.14	1784	1558	1500	1614	150.053	2260	2135	1720	2038.33	282.681	-0.877738	-0.169654	0.556011	0.18561	0.81735	0.403
RSc0464		hypothetical protein	2706	3108	3401	3071.67	348.922	2693	1997	871	1853.67	919.418	1540	1786	1564	1630	135.632	1718	891	579	1062.67	588.585	-0.918039	-0.198194	-0.679739	0.0428432	0.679246	0.126191
RSc0465		hypothetical protein	4590	5631	5396	5205.67	545.976	4720	4729	2678	4042.33	1181.56	3167	3234	3067	3156	84.0417	3250	1710	1470	2143.33	965.885	-0.44903	0.0187453	-0.340547	0.169993	0.961461	0.302407
RSc0466	aspS	aspartyl-tRNA synthetase	12731	12919	10969	12206.3	1075.68	25351	22315	14768	20811.3	5449.38	14023	15760	14885	14889.3	868.508	24927	16076	15049	18684	5430.93	0.70783	1.04892	1.65675	0.0850013	0.0144532	0.000669622
RSc0467		hypothetical protein	5511	4167	5947	5208.33	927.796	4564	3607	1924	3365	1336.53	1591	1745	1457	1597.67	144.116	1550	99	48	565.667	852.839	-0.764792	-0.969187	-3.03452	0.373798	0.255515	0.00290826
RSc0468	ntpA	dATP pyrophosphohydrolase	2684	2487	2613	2594.67	99.7714	2333	2162	1287	1927.33	561.097	1106	997	1003	1035.33	61.2726	1438	634	529	867	497.28	-0.508277	-0.584121	-0.698629	0.116324	0.0723177	0.0340916
RSc0469		hypothetical protein	1356	2456	1721	1844.33	560.275	1813	1411	585	1269.67	626.081	1219	1115	1196	1176.67	54.6291	1195	384	308	629	491.641	-0.652659	0.117415	-0.747192	0.0993516	0.790943	0.0612231
RSc0470		hypothetical protein	1141	1837	1263	1413.67	371.658	1656	1314	1716	1562	216.859	944	901	953	932.667	27.7909	929	70	50	349.667	501.817	0.123568	0.149361	-1.60419	0.888597	0.864658	0.0480035
RSc0471		putative transferase protein	638	1590	1157	1128.33	476.647	1328	720	819	955.667	326.227	703	714	699	705.333	7.76745	714	132	77	307.667	352.968	-0.270216	0.0908872	-1.24601	0.678834	0.896597	0.0479524
RSc0472		putative transcription regulator protein	7307	8028	6494	7276.33	767.46	5773	8719	4966	6486	1975.48	4956	3978	4124	4352.67	527.577	11971	6969	5736	8225.33	3301.91	-0.20338	0.00874935	1.15276	0.595704	0.984246	0.00367157
RSc0473		putative acyl-CoA dehydrogenase oxidoreductase protein	26280	12342	16076	18232.7	7214.94	27671	26701	19773	24715	4307.29	11626	10236	8867	10243	1379.51	25183	13685	12408	17092	7036.04	0.389282	-0.08636	0.86848	0.493497	0.891827	0.114842
RSc0474		putative 3-hydroxyacyl-CoA dehydrogenase oxidoreductase protein	28381	13105	17695	19727	7838.1	33166	17193	18447	22935.3	8882.18	8293	8095	6895	7761	756.484	22240	4929	5217	10795.3	9912.42	0.148227	-0.578868	-0.155646	0.848999	0.40765	0.84114
RSc0475		acetyl-CoA acetyltransferase	11329	7330	8154	8937.67	2111.54	12772	6031	2847	7216.67	5067.62	3696	3719	3158	3524.33	317.462	10592	2286	1980	4952.67	4886.2	-0.556933	-0.597119	-0.233641	0.320277	0.284325	0.69728
RSc0476		enoyl-CoA hydratase	5530	3842	4055	4475.67	919.269	4235	2601	1612	2816	1324.65	1670	1650	1546	1622	66.5733	3765	576	458	1599.67	1876.16	-0.806198	-0.712205	-0.984394	0.159972	0.216756	0.0901277
RSc0477		hypothetical protein	1144	688	533	788.333	317.617	1817	1626	585	1342.67	663.072	347	343	379	356.333	19.7315	957	192	118	422.333	464.511	0.661001	-0.291159	-0.338659	0.154038	0.551666	0.481669
RSc0478		ABC transporter ATP-binding protein	1645	2065	1795	1835	212.838	2815	1870	741	1808.67	1038.36	1473	1398	1418	1429.67	38.8373	2031	1366	989	1462	527.592	-0.193295	0.381502	0.658677	0.66984	0.369239	0.115612
RSc0479		putative transcription regulator protein	3183	6288	5646	5039	1639.08	3425	2324	1521	2423.33	955.879	2144	1828	1931	1967.67	161.159	2025	2346	1789	2053.33	279.579	-1.09217	-0.565217	-0.180002	0.0164776	0.194949	0.703813
RSc0480	gdhA	glutamate dehydrogenase (NAD(P)+) oxidoreductase protein	53878	53889	46353	51373.3	4347.74	82097	102281	75751	86709.7	13853.4	40945	43365	41677	41995.7	1241.07	58722	40515	37647	45628	11430	0.721749	0.456215	0.85752	0.0424	0.193421	0.0183613
RSc0481		amino-acid-binding periplasmic (PBP) ABC transporter protein	63627	38066	29779	43824	17643.3	53625	112087	112528	92746.7	33881.1	23652	26889	28392	26311	2422.28	39057	35792	34418	36422.3	2382.87	1.11738	0.019181	0.846221	0.0676287	0.979282	0.160324
RSc0482	gltJ	glutamate/aspartate transmembrane ABC transporter protein	4341	9825	6651	6939	2753.32	9146	10320	10686	10050.7	804.553	6700	7405	7919	7341.33	611.989	6991	8232	8293	7838.67	734.734	0.550837	0.867603	1.34032	0.340854	0.129567	0.0237636
RSc0483	gltK	glutamate/aspartate transmembrane ABC transporter protein	4294	9975	6190	6819.67	2892.37	8566	10728	12714	10669.3	2074.62	7514	8405	8500	8139.67	543.921	6207	9821	10115	8714.33	2176.38	0.671532	1.05735	1.55206	0.27508	0.0850463	0.0158755
RSc0484	gltL	putative glutamate/aspartate transport ATP- binding ABC transporter protein	7540	10898	6336	8258	2364.23	9927	17217	11713	12952.3	3799.73	7988	8902	8701	8530.33	480.306	8704	12011	10729	10481.3	1667.35	0.667482	0.824421	1.5672	0.289983	0.188032	0.0175541
RSc0485		hypothetical protein	4889	2696	2510	3365	1323.1	5326	4168	2340	3944.67	1505.48	1932	1614	1803	1783	159.941	4299	3829	3259	3795.67	520.801	0.159513	-0.119121	1.36512	0.759967	0.823293	0.00745749
RSc0486	ttuD2	putative hydroxypyruvate reductase oxidoreductase protein	835	1016	713	854.667	152.454	1386	890	637	971	381.013	674	625	700	666.333	38.0832	867	23	17	302.333	489.025	0.0536862	0.394566	-1.57843	0.959854	0.686016	0.105084
RSc0487	pyrC	dihydroorotase	2065	2539	1468	2024	536.676	3284	3256	1664	2734.67	927.33	1847	1858	2109	1938	148.192	2185	789	547	1173.67	884.159	0.374049	0.724897	0.0285847	0.251122	0.0289282	0.939931
RSc0488		putative transmembrane protein	558	1235	924	905.667	338.872	1848	1076	520	1148	666.921	1017	916	960	964.333	50.6392	1009	275	218	500.667	441.151	0.104271	0.800735	-0.20508	0.881574	0.182318	0.759465
RSc0489		hypothetical protein	3249	2232	2153	2544.67	611.248	2898	2662	1651	2403.67	662.423	1723	1596	1726	1681.67	74.2047	2550	2369	1361	2093.33	640.644	-0.141642	0.161829	0.781118	0.719857	0.677472	0.0340916
RSc0490	rplM	50S ribosomal protein L13	21684	10563	6164	12803.7	7998.94	28690	47302	86476	54156	29496.4	46735	48465	46419	47206.3	1101.43	82804	81458	76308	80190	3428.61	2.24425	2.7314	3.90744	0.013932	0.00402956	0.000388233
RSc0491	rpsI	30S ribosomal protein S9	18752	13143	6849	12914.7	5954.78	25264	40601	28535	31466.7	8077.86	49680	53605	49402	50895.7	2350.47	67173	88124	82637	79311.3	10864.2	1.43041	2.8344	3.99558	0.0883804	0.00306243	0.000315981
RSc0492		hypothetical protein	2472	2281	1337	2030	607.706	3221	2642	1586	2483	829.016	1534	1294	1420	1416	120.05	3039	1575	1320	1978	927.657	0.241769	0.280753	0.961977	0.430618	0.356771	0.00349327
RSc0493		hypothetical protein	3216	2624	1866	2568.67	676.699	5183	3390	3055	3876	1144.22	2125	1902	1965	1997.33	114.962	4004	3499	3251	3584.67	383.74	0.543973	0.402851	1.61022	0.128199	0.263944	0.000275474
RSc0494		iron-sulfur cluster insertion protein ErpA	23818	5955	4740	11504.3	10681.2	14452	15107	14820	14793	328.334	3925	3571	3323	3606.33	302.551	9417	6636	5391	7148	2061.26	0.604453	-0.719489	0.593666	0.412856	0.320134	0.421769
RSc0495	anmK	anhydro-N-acetylmuramic acid kinase	3951	4494	3284	3909.67	606.058	3724	3817	1872	3137.67	1097.09	2307	1991	2188	2162	159.596	2884	398	272	1184.67	1473.01	-0.401847	-0.093835	-1.28743	0.418249	0.867352	0.013316
RSc0496	tyrS	tyrosyl-tRNA synthetase	2634	2734	2028	2465.33	382.028	4561	4017	2236	3604.67	1216.11	1801	1911	1769	1827	74.4849	3364	1514	1334	2070.67	1123.67	0.465542	0.333567	0.672764	0.0949278	0.233114	0.0193389
RSc0497	dtd	D-tyrosyl-tRNA deacylase	1050	1381	1151	1194	169.638	1888	1400	741	1343	575.621	1173	1166	1139	1159.33	17.9536	1418	400	323	713.667	611.184	0.0161702	0.693778	-0.043699	0.975877	0.113305	0.930936
RSc0498		hypothetical protein	699	983	843	841.667	142.005	963	672	377	670.667	293.002	777	729	759	755	24.2487	841	360	270	490.333	307.002	-0.473877	0.576598	0.0570219	0.269122	0.173941	0.908265
RSc0499	gpmB	putative phosphoglycerate mutase 2 protein	1438	1417	1266	1373.67	93.8314	1772	1349	2249	1790	450.27	1106	1094	1114	1104.67	10.0664	1171	364	249	594.667	502.42	0.36214	0.440082	-0.436841	0.38641	0.286716	0.291568
RSc0500	ruvB	Holliday junction DNA helicase B	2718	1684	1312	1904.67	728.512	3241	3495	1339	2691.67	1178.31	1087	1066	1093	1082	14.1774	2293	557	418	1089.33	1044.72	0.433765	0.0140561	-0.120159	0.276874	0.976825	0.786307
RSc0501	ruvA	Holliday junction DNA helicase motor protein	982	1187	1100	1089.67	102.89	967	788	364	706.333	309.684	428	473	407	436	33.7194	727	347	299	457.667	234.481	-0.749261	-0.578345	-0.339761	0.0461208	0.118298	0.366489
RSc0502	glpQ	putative glycerophosphoryl diester phosphodiesterase, periplasmic precursor protein	3473	1859	1757	2363	962.64	737	1284	884	968.333	283.084	310	284	291	295	13.4536	464	323	212	333	126.297	-1.35521	-2.28429	-1.89274	0.031129	0.00134001	0.00493044
RSc0503	ruvC	Holliday junction resolvase	459	413	284	385.333	90.7212	747	725	208	560	305.039	440	408	491	446.333	41.8609	722	537	422	560.333	151.355	0.415947	1.01437	1.65022	0.480046	0.0765403	0.00742067
RSc0504	purH	bifunctionalphosphoribosylaminoimidazolecarboxamide formyltransferase/IMP cyclohydrolase	3301	2494	1492	2429	906.25	7471	12888	10179	10179.3	2708.5	6014	6472	6944	6476.67	465.018	7451	5028	4458	5645.67	1589.23	2.1209	2.19774	2.27836	0.000381309	0.000272247	0.000207346
RSc0505	fis	DNA-binding protein Fis	381	291	148	273.333	117.5	630	435	377	480.667	132.538	235	231	234	233.333	2.08167	536	294	226	352	162.936	0.815236	0.591938	1.37876	0.0461604	0.143235	0.00236152
RSc0506		NIFR3-like protein	1146	1128	927	1067	121.577	1806	1146	416	1122.67	695.294	651	584	569	601.333	43.6616	1140	482	361	661	419.215	-0.139006	-0.0771147	0.161739	0.72044	0.848406	0.670691
RSc0507		amino acid dehydrogenase transmembrane protein	799	1619	1308	1242	413.965	1388	1137	572	1032.33	417.948	770	732	775	759	23.516	853	61	50	321.333	460.47	-0.422869	0.0103066	-1.67234	0.582196	0.990438	0.0336416
RSc0508	ubiH	hypothetical protein	2760	4134	3697	3530.33	701.999	2620	3100	1638	2452.67	745.226	1679	1717	1792	1729.33	57.5007	1654	62	43	586.333	924.675	-0.617104	-0.299271	-2.41786	0.512348	0.765527	0.0186944
RSc0509	pepP	XAA-Pro aminopeptidase	8273	6270	4982	6508.33	1658.39	5249	7550	3198	5332.33	2177.2	2573	2470	2635	2559.33	83.3447	3297	143	115	1185	1829.1	-0.307709	-0.546105	-2.30319	0.741446	0.535654	0.0142053
RSc0510		hypothetical protein	599	1066	834	833	233.502	929	445	39	471	445.569	267	244	237	249.333	15.695	326	73	52	150.333	152.494	-1.23129	-1.03361	-1.9215	0.134232	0.197525	0.0238932
RSc0511		nucleotidyl transferase family protein	534	1304	847	895	387.238	1185	839	182	735.333	509.473	1020	911	946	959	55.6507	825	36	24	295	459.033	-0.668565	0.777567	-1.7228	0.50062	0.420722	0.0938084
RSc0512		Branched-chain amino acid transport	228	451	310	329.667	112.793	548	313	52	304.333	248.114	468	374	436	426	47.7912	368	71	51	163.333	177.528	-0.472087	1.08648	-0.51895	0.525425	0.12274	0.482511
RSc0513		hypothetical protein	683	1085	862	876.667	201.401	1128	1111	728	989	226.192	984	850	931	921.667	67.4858	778	61	36	291.667	421.362	0.101088	0.791299	-1.35622	0.9022	0.270552	0.0722163
RSc0514		hypothetical protein	2361	1801	1416	1859.33	475.193	2517	3194	1456	2389	876.042	1397	1308	1501	1402	96.5971	1913	377	300	863.333	909.853	0.33471	0.393942	-0.508089	0.417749	0.334671	0.210412
RSc0515		organic solvent tolerance transmembrane protein	8683	9513	5651	7949	2032.94	10757	9381	10998	10378.7	872.367	4818	4492	4520	4610	180.677	8230	5649	4800	6226.33	1786.4	0.395333	-0.0188987	0.680806	0.231393	0.961259	0.0409494
RSc0516	surA	peptidyl-prolyl cis-trans isomerase	7763	10206	7752	8573.67	1413.65	13040	11289	5603	9977.33	3888.14	7022	6979	6729	6910	158.218	10489	4197	3285	5990.33	3922.55	0.103856	0.43866	0.32205	0.784023	0.193977	0.346073
RSc0517	pdxA	4-hydroxythreonine-4-phosphate dehydrogenase	1424	2043	1549	1672	327.318	2130	2045	1248	1807.67	486.545	1186	1082	1169	1145.67	55.7883	1470	419	260	716.333	657.518	0.0449632	0.2108	-0.521868	0.911217	0.564755	0.135542
RSc0518	ksgA	dimethyladenosine transferase	1034	1453	1174	1220.33	213.308	2725	1835	780	1780	973.666	1172	1131	1168	1157	22.6053	1562	565	588	905	569.095	0.389708	0.668911	0.433831	0.29852	0.0719888	0.244561
RSc0519		hypothetical protein	992	1198	1079	1089.67	103.413	2591	1076	169	1278.67	1223.65	777	702	703	727.333	43.0155	894	70	39	334.333	484.933	-0.388503	0.110524	-1.83642	0.663367	0.906161	0.0355625
RSc0520	gloA	lactoylglutathione lyase	1786	1198	957	1313.67	426.432	2002	1431	559	1330.67	726.713	795	719	730	748	41.0731	1147	449	366	654	428.963	-0.104736	-0.0166375	-0.120303	0.808523	0.971078	0.779409
RSc0521		hypothetical protein	410	726	544	560	158.606	1431	775	403	869.667	520.497	927	922	930	926.333	4.04145	994	366	280	546.667	389.781	0.38628	1.44305	0.716637	0.556151	0.0250339	0.253581
RSc0522		putative acyltransferase transmembrane protein	549	649	400	532.667	125.301	1308	866	585	919.667	364.475	874	925	896	898.333	25.5799	1224	528	433	728.333	431.88	0.68794	1.53194	1.34427	0.137569	0.00301106	0.00712934
RSc0523		D,D-heptose 1,7-bisphosphate phosphatase	1723	979	752	1151.33	507.922	1949	3151	2119	2406.33	650.478	985	930	967	960.667	28.0416	1810	740	663	1071	641.15	1.12227	0.528865	0.810698	0.0277726	0.287187	0.100559
RSc0524	glyS	glycyl-tRNA synthetase subunit beta	6105	3563	2256	3974.67	1957.24	7090	9973	9126	8729.67	1481.8	3951	3891	4162	4001.33	142.339	6936	1964	1816	3572	2914.25	1.23118	0.821492	0.648748	0.0183189	0.0995884	0.191088
RSc0525		putative signal peptide protein	962	998	712	890.667	155.773	1620	1804	806	1410	531.108	989	915	1018	974	53.1131	1185	23	23	410.333	670.881	0.606505	0.913763	-1.24935	0.532951	0.333525	0.212063
RSc0526	glyQ	glycyl-tRNA synthetase subunit alpha	2978	2138	1486	2200.67	747.971	4016	4282	1560	3286	1500.67	1862	1808	1906	1858.67	49.085	3569	853	740	1720.67	1601.7	0.512229	0.589916	0.35947	0.139507	0.0897078	0.303641
RSc0527	lnt	apolipoprotein N-acyltransferase	426	747	295	489.333	232.56	1669	1294	390	1117.67	657.48	1267	1246	1250	1254.33	11.1505	1816	237	174	742.333	930.356	0.975969	2.17424	0.92564	0.219023	0.0111574	0.253301
RSc0528		hypothetical protein	1761	897	497	1051.67	646.038	2850	2558	1976	2461.33	444.946	1791	1687	1872	1783.33	92.738	4156	1533	1359	2349.33	1567.04	1.3748	1.69988	2.15788	0.022529	0.00699926	0.0014106
RSc0529		putative metalloprotease	2759	1199	736	1564.67	1059.91	3503	4092	3419	3671.33	366.721	1758	1652	1761	1723.67	62.0833	3469	883	647	1666.33	1565.61	1.40468	1.0411	0.864046	0.0154588	0.0609641	0.113799
RSc0530	phoH	PHOH-like protein	1566	1375	917	1286	333.528	2667	2429	2483	2526.33	124.777	1840	1883	1945	1889.33	52.7857	2525	482	336	1114.33	1223.85	0.999013	1.34188	0.37392	0.0239054	0.00427837	0.393666
RSc0531		hypothetical protein	4025	3465	2928	3472.67	548.54	5746	4219	3354	4439.67	1211.17	2812	2568	2603	2661	131.936	4048	2129	1906	2694.33	1177.6	0.294993	0.372431	0.601716	0.233783	0.130738	0.018436
RSc0532		hypothetical protein	4700	3312	3266	3759.33	814.966	5241	4537	2509	4095.67	1418.46	2246	2102	2098	2148.67	84.3169	3978	1187	977	2047.33	1675.3	0.0440801	-0.0416436	-0.12135	0.897286	0.902488	0.704661
RSc0533		putative transmembrane protein	2365	1391	1205	1653.67	623.013	2651	4121	1586	2786	1272.88	890	983	1089	987.333	99.5707	1576	58	58	564	876.418	0.784256	0.11036	-1.42672	0.378231	0.912415	0.114099
RSc0534		lipoprotein transmembrane	1856	1962	1543	1787	217.855	577	336	182	365	199.09	162	109	113	128	29.5127	221	54	45	106.667	99.1178	-2.4494	-3.0697	-3.37883	4.99144e-05	6.45349e-06	2.79511e-06
RSc0536	fabG	3-ketoacyl-(acyl-carrier-protein) reductase	3051	2631	2653	2778.33	236.392	1208	1396	468	1024	490.6	473	561	469	501	52	678	24	12	238	381.098	-1.65797	-1.76059	-3.39263	0.143755	0.120803	0.00997681
RSc0537	fadE	acyl-CoA dehydrogenase	5574	6971	7130	6558.33	856.157	2164	2641	1820	2208.33	412.292	1017	908	646	857	190.686	985	287	227	499.667	421.38	-1.6337	-2.1748	-2.90244	0.0132395	0.00234557	0.000287467
RSc0538		putative transcription regulator protein	7584	9779	9483	8948.67	1191.07	4082	4566	2184	3610.67	1259.01	1953	1583	1590	1708.67	211.628	2487	637	569	1231	1088.26	-1.42322	-1.65022	-2.11849	0.00606202	0.00225141	0.000348867
RSc0539	rhlE1	ATP-dependent RNA helicase protein	919	1256	330	835	468.68	3631	2614	1183	2476	1229.82	3743	4111	3523	3792.33	297.088	8390	2208	1954	4184	3644.72	1.50569	3.07894	3.13814	0.04663	0.000784243	0.000700648
RSc0540		serine/threonine protein kinase	567	1041	274	627.333	387.043	1887	1548	793	1409.33	560.027	2844	2858	2774	2825.33	45.0037	4308	1000	749	2019	1986.3	1.1253	3.03174	2.35286	0.180578	0.00224415	0.0105324
RSc0541		pirin-like protein	1737	838	643	1072.67	583.533	1093	1339	416	949.333	477.977	326	294	277	299	24.8797	566	68	60	231.333	289.857	-0.245366	-0.984365	-1.72283	0.731211	0.130358	0.0128676
RSc0542		transcription regulator protein	2050	2361	1399	1936.67	490.912	1787	1771	949	1502.33	479.267	1162	995	1013	1056.67	91.6642	1223	612	359	731.333	444.19	-0.424146	-0.0846617	-0.517838	0.156747	0.802399	0.0856479
RSc0543		response regulator transcription regulator protein	206	268	140	204.667	64.0104	1035	188	91	438	519.287	81	72	73	75.3333	4.93288	126	84	71	93.6667	28.746	0.800756	-0.657782	-0.0639409	0.286034	0.376232	0.94018
RSc0544		hypothetical protein	381	636	511	509.333	127.508	1128	845	598	857	265.204	411	411	384	402	15.5885	523	253	232	336	162.287	0.714567	0.435812	0.360394	0.0550391	0.240015	0.334863
RSc0545		oxidoreductase protein	1030	1098	863	997	120.926	2532	2831	1456	2273	723.165	973	832	996	933.667	88.7938	1842	274	209	775	924.62	1.12711	0.663409	0.139919	0.019397	0.152762	0.791355
RSc0546		hypothetical protein	12	14	6	10.6667	4.16333	84	7	13	34.6667	42.8291	3	10	4	5.66667	3.78594	5	8	12	8.33333	3.51188	1.53527	-0.128994	1.14865	0.296396	0.94262	0.468571
RSc0547		putative sugar transporter transmembrane protein	2280	12238	8336	7618	5017.68	794	640	1495	976.333	455.731	498	538	484	506.667	28.0238	772	1693	1642	1369	517.646	-2.72054	-2.79633	-1.20768	0.000701392	0.000595718	0.0655017
RSc0548		hypothetical protein	80	289	256	208.333	112.358	67	42	0	36.3333	33.8575	49	41	38	42.6667	5.68624	19	6	3	9.33333	8.5049	-2.71848	-1.52932	-3.685	0.0373028	0.207554	0.0101651
RSc0549		transmembrane sensor histidine kinase transcription regulator protein	892	1212	918	1007.33	177.723	437	623	91	383.667	269.98	203	206	177	195.333	15.9478	244	123	106	157.667	75.2485	-1.57747	-1.6079	-1.72474	0.00574177	0.00490159	0.00311766
RSc0550		response regulator transcription regulator protein	3374	3922	2559	3285	685.845	1179	1996	845	1340	592.149	823	771	714	769.333	54.5191	866	939	727	844	107.699	-1.3842	-1.32168	-0.86153	0.00239092	0.0032636	0.0379677
RSc0551	recA	recombinase A	15142	12516	11342	13000	1945.69	34074	21462	11791	22442.3	11173.8	10705	11152	9668	10508.3	761.296	25443	12760	10469	16224	8065.65	0.641724	0.448952	1.25995	0.0462637	0.157251	0.000727704
RSc0552	recX	recombination regulator RecX	468	434	321	407.667	76.9567	1092	584	234	636.667	431.418	319	320	301	313.333	10.6927	929	487	444	620	268.464	0.41695	0.401789	1.61771	0.338255	0.356534	0.00115529
RSc0553		hypothetical protein	1604	2178	1242	1674.67	471.984	3012	2613	2808	2811	199.517	1599	1501	1606	1568.67	58.7055	3000	2700	2594	2764.67	210.583	0.764412	0.681042	1.86905	0.114028	0.157189	0.000999455
RSc0554	sucC	succinyl-CoA synthetase subunit beta	16937	14157	6960	12684.7	5148.88	38442	49691	90532	59555	27410.1	32706	34239	36943	34629.3	2145.3	53631	42188	42721	46180	6458.26	2.31445	2.22376	2.98256	0.00198419	0.00233698	0.000283451
RSc0555	sucD	succinyl-CoA synthetase subunit alpha	12096	12040	5970	10035.3	3520.79	26609	40316	75218	47381	25062.8	25909	26909	29008	27275.3	1581.64	40464	19788	17942	26064.7	12504.3	2.32705	2.20827	2.32721	0.000928747	0.00119129	0.00081349
RSc0556		hypothetical protein	299	532	342	391	123.988	570	349	299	406	144.212	330	300	286	305.333	22.4796	389	604	527	506.667	108.933	0.0427622	0.440157	1.56667	0.94458	0.414501	0.00634498
RSc0557	pilA1	type 4 fimbrial pilin signal peptide protein	196	539	267	334	181.05	619	573	338	510	150.722	274	233	253	253.333	20.502	385	430	429	414.667	25.697	0.645946	0.470003	1.51153	0.250637	0.412115	0.0110703
RSc0558	pilA	type 4 fimbrial pilin signal peptide protein	12475	43736	24088	26766.3	15801.7	60178	31700	47255	46377.7	14259.3	45590	41329	43758	43559	2137.46	45560	99863	80712	75378.3	27541.6	0.932231	1.60574	2.74244	0.144734	0.0164475	0.000487397
RSc0559		hypothetical protein	578	1966	1378	1307.33	696.693	3003	1393	1677	2024.33	859.363	1746	1617	1723	1695.33	68.8065	1144	2176	2160	1826.67	591.261	0.715488	1.23911	1.72204	0.276361	0.0588777	0.0119925
RSc0560	moaC	molybdenum cofactor biosynthesis protein C	1958	1095	767	1273.33	615.201	1635	2279	4485	2799.67	1494.64	891	820	899	870	43.4856	1512	1447	1286	1415	116.349	1.08048	0.158158	1.18792	0.125808	0.839623	0.0901277
RSc0561		putative signal peptide protein	2952	4121	3876	3649.67	616.49	3330	2708	2444	2827.33	454.895	1675	1629	1592	1632	41.5812	2035	605	450	1030	873.799	-0.407971	-0.407872	-1.05477	0.237055	0.237629	0.00493044
RSc0562		hypothetical protein	133	231	129	164.333	57.7697	1039	238	39	438.667	529.34	154	90	126	123.333	32.0832	259	26	23	102.667	135.397	0.755592	0.279863	-0.480156	0.410296	0.773662	0.61455
RSc0563		hypothetical protein	1176	1194	797	1055.67	224.193	2380	1960	923	1754.33	749.958	836	739	830	801.667	54.3538	1229	306	175	570	574.457	0.627244	0.385799	-0.253313	0.103647	0.322338	0.531537
RSc0564		hypothetical protein	3187	1536	1187	1970	1068.3	2980	4335	2665	3326.67	887.332	1044	1001	1150	1065	76.6877	2512	1458	1183	1717.67	701.52	0.792234	-0.0841703	0.826632	0.101829	0.879981	0.0873441
RSc0565	rfaF	ADP-heptose--lipopolysaccharide heptosyltransferase II protein	5450	2791	2268	3503	1706.31	5751	8079	4303	6044.33	1905.01	2504	2285	2418	2402.33	110.337	3834	1297	1094	2075	1526.72	0.783509	0.247523	0.0859051	0.110085	0.634292	0.878815
RSc0566		hypothetical protein	10975	1979	1791	4915	5248.96	4088	8994	10725	7935.67	3442.75	1463	1285	1462	1403.33	102.481	2891	1669	1393	1984.33	797.231	0.888707	-0.968284	-0.235609	0.456788	0.394967	0.854737
RSc0567	ilvE1	branched-chain amino acid aminotransferase	23608	5863	5964	11811.7	10216	12099	18515	14027	14880.3	3292.02	4324	3956	4252	4177.33	195.032	9093	3309	4062	5488	3144.64	0.482702	-0.636064	-0.086314	0.554677	0.417394	0.922561
RSc0568		hypothetical protein	964	928	757	883	110.594	1227	997	533	919	353.514	665	541	505	570.333	83.9365	981	206	146	444.333	465.734	-0.0607582	0.107778	-0.422704	0.89871	0.815968	0.311582
RSc0569		Branched-chain amino acid transport	112	274	170	185.333	82.0813	301	211	117	209.667	92.0072	200	207	213	206.667	6.50641	212	38	45	98.3333	98.5004	0.0336061	0.923847	-0.244014	0.970616	0.22636	0.777292
RSc0570		hypothetical protein	154	348	234	245.333	97.4953	461	271	91	274.333	185.023	336	307	297	313.333	20.2567	406	49	51	168.667	205.539	-0.182295	1.04901	-0.18505	0.821438	0.1399	0.821565
RSc0571	pgk	phosphoglycerate kinase	10402	5130	3630	6387.33	3556.78	12118	14099	6188	10801.7	4116.49	3575	3508	3505	3529.33	39.5769	9903	2575	2268	4915.33	4322.17	0.803654	0.0343548	0.427937	0.0511353	0.942406	0.294444
RSc0572	pykA1	pyruvate kinase	9366	6947	5365	7226	2015.04	10363	11633	9529	10508.3	1059.5	5083	5014	5186	5094.33	86.5583	8275	3070	2319	4554.67	3243.71	0.549393	0.267972	0.167815	0.0949278	0.423996	0.631414
RSc0573	fbaA	fructose-1,6-bisphosphate aldolase	16521	9975	7808	11434.7	4536.19	18400	20905	17199	18834.7	1890.85	12442	12754	13401	12865.7	489.155	19686	14025	12842	15517.7	3658.02	0.769744	0.976249	1.56138	0.0914204	0.0348503	0.00232903
RSc0574	hemH	phosphoribosylaminoimidazole-succinocarboxamidesynthase	2413	1617	1215	1748.33	609.703	3864	4119	2587	3523.33	820.851	1520	1469	1724	1571	134.933	3450	1028	813	1763.67	1464.36	1.00658	0.651159	0.789424	0.00653727	0.0608849	0.0251688
RSc0575	purE	phosphoribosylaminoimidazole carboxylase catalytic subunit protein	982	1159	962	1034.33	108.427	2255	1684	1677	1872	331.706	1177	1117	1249	1181	66.0908	1356	145	110	537	709.491	0.81521	0.939588	-0.604773	0.136718	0.0880118	0.286034
RSc0576	purK	phosphoribosylaminoimidazole carboxylase ATPase subunit	3183	3288	2149	2873.33	629.484	5008	6088	3848	4981.33	1120.24	3543	3600	3853	3665.33	165.004	4428	1269	985	2227.33	1911.12	0.784995	1.13749	0.384885	0.0157847	0.00138902	0.220318
RSc0577		hypothetical protein	1535	2451	1850	1945.33	465.382	2555	2875	1248	2226	861.953	2154	2097	2203	2151.33	53.0503	2379	414	301	1031.33	1168.48	0.0832842	0.891702	-0.385242	0.881497	0.0660572	0.443416
RSc0580		putative lipase / esterase protein	2887	3469	2527	2961	475.34	1835	2107	1313	1751.67	403.506	1208	990	939	1045.67	142.879	1898	1299	953	1383.33	478.111	-0.80527	-0.737451	-0.100707	0.0107233	0.0175805	0.762647
RSc0581		putative phosphoglycolate phosphatase protein	678	875	850	801	107.252	529	313	377	406.333	110.947	170	156	156	160.667	8.0829	387	319	311	339	41.7612	-1.04082	-1.57073	-0.151111	0.0509544	0.006217	0.79815
RSc0583	mobB2	molybdopterin-guanine dinucleotide biosynthesis protein B	284	599	341	408	167.848	570	483	351	468	110.268	285	299	270	284.667	14.5029	363	166	131	220	125.072	0.21316	0.298499	0.07825	0.615551	0.46857	0.866023
RSc0584		D-alanyl-D-alanine carboxypeptidase	1338	1531	1146	1338.33	192.5	1866	2116	1118	1700	519.296	762	740	753	751.667	11.0604	1143	344	252	579.667	490.025	0.273565	-0.0709997	-0.441537	0.440402	0.858514	0.203721
RSc0585		putative transport transmembrane protein	1852	2229	2572	2217.67	360.134	1614	1303	520	1145.67	563.715	970	832	917	906.333	69.6156	1036	301	246	527.667	441.088	-1.11324	-0.571486	-1.351	0.017694	0.202988	0.00573547
RSc0586		hypothetical protein	20073	21669	16111	19284.3	2861.7	8517	14159	19565	14080.3	5524.42	6513	5602	5109	5741.33	712.295	8719	12791	10048	10519.3	2076.51	-0.522348	-0.973329	0.160899	0.360582	0.0819671	0.798849
RSc0587		hypothetical protein	2541	4055	3371	3322.33	758.172	2399	2571	1066	2012	823.761	1499	1397	1302	1399.33	98.5207	1577	2587	2071	2078.33	505.04	-0.801673	-0.45495	0.465929	0.0887126	0.337224	0.325912
RSc0588		hypothetical protein	2040	4386	3623	3349.67	1196.65	3886	2228	806	2306.67	1541.51	1934	1768	1844	1848.67	83.0983	2450	2110	1515	2025	473.26	-0.707238	-0.103359	0.319831	0.203724	0.87015	0.577617
RSc0589		amidase	822	994	903	906.333	86.0484	963	978	403	781.333	327.732	415	436	475	442	30.4467	497	4	0	167	285.795	-0.34204	-0.292279	-2.61872	0.81077	0.839363	0.068005
RSc0590		putative transcription regulator protein	1444	1616	1792	1617.33	174.004	969	277	26	424	488.384	258	224	274	252	25.5343	269	139	110	172.667	84.6778	-2.37939	-1.96429	-2.32582	0.00950505	0.0220506	0.00941103
RSc0591		hypothetical protein	5091	2508	2565	3388	1475.12	1642	1216	702	1186.67	470.686	379	337	306	340.667	36.6379	811	474	395	560	220.932	-1.58257	-2.52305	-1.55089	0.000901946	1.578e-05	0.00109751
RSc0592		hypothetical protein	764	2046	1654	1488	656.923	17537	13297	10023	13619	3767.33	10142	10370	10288	10266.7	115.487	15326	10314	9872	11837.3	3029.35	3.17827	3.57807	4.05039	9.5744e-05	3.49516e-05	1.18851e-05
RSc0593		hypothetical protein	5743	2780	5982	4835	1783.69	23978	11846	9906	15243.3	7626.38	17204	14382	14394	15326.7	1625.83	25445	9263	7978	14228.7	9734.86	1.5583	2.47065	2.43786	0.00352078	0.00010103	0.000112802
RSc0594		hypothetical protein	937	1701	1536	1391.33	402.02	3922	2551	3263	3245.33	685.671	1057	980	1048	1028.33	42.0991	674	464	368	502	156.499	1.31717	0.412027	-0.440103	0.0993644	0.625092	0.59926
RSc0595		putative outer membrane receptor signal peptide protein	1992	4824	2869	3228.33	1449.79	21639	6015	39819	22491	16918.1	1749	2204	2735	2229.33	493.488	879	2806	2717	2134	1087.77	3.0895	0.369226	0.428401	0.013779	0.765128	0.729813
RSc0596		hypothetical protein	49	278	135	154	115.676	603	123	572	432.667	268.627	97	107	157	120.333	32.1455	38	18	5	20.3333	16.6233	2.05431	0.743707	-1.6619	0.0730331	0.517154	0.155447
RSc0598		hypothetical protein	696	926	1165	929	234.514	323	87	39	149.667	152.018	80	70	70	73.3333	5.7735	88	19	9	38.6667	43.0155	-3.1722	-3.01904	-4.21965	0.00484434	0.00591783	0.000870832
RSc0599		putative transcription regulator protein	2027	2263	1731	2007	266.563	2389	2132	1066	1862.33	701.514	1433	1377	1512	1440.67	67.8258	1679	356	254	763	794.917	-0.218612	0.288321	-0.817176	0.620027	0.50176	0.0524156
RSc0600		hypothetical protein	219	530	344	364.333	156.494	143	171	286	200	75.7826	237	257	232	242	13.2288	112	15	8	45	58.1292	-0.81154	0.205259	-2.33286	0.338357	0.827522	0.0130178
RSc0601		hypothetical protein	831	1014	456	767	284.452	835	979	715	843	132.182	364	385	407	385.333	21.5019	597	154	140	297	259.902	0.145841	-0.201683	-0.5806	0.792646	0.708756	0.244303
RSc0602		hypothetical protein	537	574	236	449	185.389	242	437	650	443	204.066	140	112	126	126	14	170	36	35	80.3333	77.6552	-0.00572766	-1.08141	-1.73617	0.994794	0.161324	0.0310516
RSc0603		hypothetical protein	534	1436	663	877.667	487.814	370	544	325	413	115.659	261	247	237	248.333	12.0554	253	74	61	129.333	107.296	-1.06079	-0.977335	-1.86446	0.0442262	0.0634869	0.00194497
RSc0604		hydrolase oxidoreductase protein	4605	5681	4231	4839	752.789	3501	6793	4303	4865.67	1716.61	2397	2376	2655	2476	155.374	3136	384	320	1280	1607.66	0.000721287	-0.205723	-1.35646	0.999175	0.755061	0.0304239
RSc0605	adhC2	bifunctional: glutathione-dependent formaldehyde dehydrogenase/alcohol dehydrogenase class III	9441	7313	5490	7414.67	1977.46	7447	12726	8281	9484.67	2837.88	3857	3783	4037	3892.33	130.634	7549	3541	2974	4688	2493.87	0.342126	-0.17429	0.254239	0.36114	0.65856	0.504818
RSc0606		putative methyl-accepting chemotaxis transmembrane protein	87	170	129	128.667	41.501	1948	2196	1196	1780	520.738	905	1059	1084	1016	96.9381	1457	661	615	911	473.409	3.73413	3.74856	3.76659	3.29277e-05	3.17909e-05	3.08066e-05
RSc0607	gstC	putative glutathione S-transferase protein	22	43	26	30.3333	11.1505	240	24	26	96.6667	124.134	28	26	31	28.3333	2.51661	46	48	28	40.6667	11.0151	1.20187	0.665861	1.50845	0.363192	0.621505	0.238043
RSc0609		putative lipoprotein	426	397	349	390.667	38.8887	720	968	962	883.333	141.483	431	409	386	408.667	22.5019	550	660	638	616	58.2065	1.11112	0.81144	1.72248	0.0195986	0.0776024	0.00125939
RSc0610		putative signal peptide protein	249	325	309	294.333	40.0666	447	355	247	349.667	100.107	275	240	244	253	19.1572	273	323	284	293.333	26.2742	0.210446	0.557775	1.10618	0.643224	0.190516	0.0133736
RSc0611	apbE	thiamine biosynthesis lipoprotein apbE precursor transmembrane	105	206	178	163	52.144	281	201	39	173.667	123.294	171	177	161	169.667	8.0829	149	71	78	99.3333	43.1548	-0.0586696	0.816667	0.260564	0.938445	0.205203	0.71167
RSc0612		hypothetical protein	51	119	128	99.3333	42.0991	214	78	52	114.667	87.0019	55	66	67	62.6667	6.65833	55	8	3	22	28.688	-0.100082	0.0209119	-1.81075	0.945665	0.988859	0.181503
RSc0613		hypothetical protein	24162	10193	12484	15613	7491.74	536	368	715	539.667	173.529	85	88	102	91.6667	9.07377	208	155	139	167.333	36.1156	-4.87518	-6.67086	-5.50616	3.69556e-06	3.63414e-07	1.40844e-06
RSc0614		hypothetical protein	160	179	118	152.333	31.2143	112	98	13	74.3333	53.5755	44	42	43	43	1	77	80	83	80	3	-1.33452	-1.03369	0.355657	0.272009	0.397385	0.79022
RSc0615		transcription regulator protein	767	1152	792	903.667	215.426	1382	1444	936	1254	277.135	845	839	740	808	58.9661	1295	1010	674	993	310.849	0.433962	0.605621	1.15781	0.201135	0.0754945	0.00227145
RSc0616		hypothetical protein	192	110	109	137	47.634	376	410	507	431	67.9779	188	172	159	173	14.5258	158	205	191	184.667	24.1316	1.60689	1.0978	1.57913	0.0283342	0.121061	0.0324459
RSc0617		putative secreted aspartic protease	76	92	108	92	16	244	192	442	292.667	131.914	208	169	127	168	40.5093	154	273	250	225.667	63.1216	1.59449	1.71032	2.52998	0.0562942	0.0426319	0.00581866
RSc0618	rdgC	recombination associated protein	942	1315	843	1033.33	248.902	2721	1958	1222	1967	749.541	1329	1361	1260	1316.67	51.6172	2271	1612	1519	1800.67	409.966	0.833315	1.1126	1.88886	0.0722746	0.0198845	0.000629496
RSc0619		putative transmembrane hydrogenase cytochrome B- type subunit	351	411	289	350.333	61.0027	726	210	390	442	261.901	194	162	151	169	22.3383	288	334	246	289.333	44.0151	0.270371	-0.292322	0.858834	0.636476	0.605992	0.109045
RSc0620		putative sulfate oxidase protein	762	1020	770	850.667	146.702	999	413	1131	847.667	382.174	507	466	379	450.667	65.3631	698	760	554	670.667	105.685	-0.0101307	-0.138354	0.749961	0.986402	0.801072	0.124944
RSc0621		hypothetical protein	1005	752	646	801	184.448	1120	515	4979	2204.67	2421.61	464	421	409	431.333	28.9194	777	829	634	746.667	100.977	1.18309	-0.162109	0.918774	0.182769	0.868191	0.28784
RSc0622	dbpA	ATP-dependent RNA helicase DbpA	4796	3255	2470	3507	1183.3	6747	7109	5967	6607.67	583.611	2158	2098	2031	2095.67	63.5321	4940	2263	2052	3085	1609.94	0.907907	0.0217249	0.747626	0.0171144	0.959862	0.0437274
RSc0623		hypothetical protein	2253	850	518	1207	920.947	1472	2608	2990	2356.67	789.593	502	416	390	436	58.6174	1245	626	613	828	361.191	1.06001	-0.682964	0.453054	0.206825	0.411664	0.601825
RSc0624		zinc-dependent alcohol dehydrogenase oxidoreductase protein	356	552	409	439	101.385	617	320	260	399	191.162	268	288	272	276	10.583	331	363	323	339	21.166	-0.159154	0.105987	0.76436	0.83504	0.891761	0.259724
RSc0625		transcription regulator protein	1605	2275	1812	1897.33	343.054	2021	1886	2028	1978.33	80.0396	1255	1208	1197	1220	30.8058	1875	2015	1790	1893.33	113.615	0.0562907	0.141176	1.09342	0.887055	0.704674	0.00355114
RSc0626		aldehyde dehydrogenase subunit III	250	500	323	357.667	128.555	430	532	832	598	208.969	278	235	258	257	21.5174	229	356	319	301.333	65.3172	0.796962	0.455152	0.84357	0.260508	0.535683	0.233413
RSc0627		putative dehydrogenase large chain transmembrane protein	274	548	365	395.667	139.55	1206	570	286	687.333	471.09	296	284	295	291.667	6.65833	535	440	449	474.667	52.4436	0.81243	0.405952	1.41266	0.348652	0.653335	0.0977499
RSc0628		hypothetical protein	46	124	62	77.3333	41.1987	389	86	130	201.667	163.72	67	61	54	60.6667	6.50641	109	82	77	89.3333	17.2143	1.52827	0.536688	1.41239	0.267622	0.715608	0.30091
RSc0629		putative oxidoreductase cytochrome C552 precursor signal peptide protein	38	73	32	47.6667	22.1435	116	43	0	53	58.643	26	32	53	37	14.1774	75	71	67	71	4	-0.162186	0.582045	1.8422	0.910558	0.658992	0.136662
RSc0630			8	51	27	28.6667	21.5484	84	10	0	31.3333	45.8839	27	18	29	24.6667	5.85947	25	58	37	40	16.7033	0.0540188	0.621055	1.72643	0.97695	0.690264	0.226017
RSc0631		hypothetical protein	430	414	214	352.667	120.355	867	516	494	625.667	209.29	212	162	175	183	25.9422	674	375	338	462.333	184.24	0.791331	-0.167679	1.40652	0.0662666	0.722507	0.00313212
RSc0632		putative NADP-dependent alcohol dehydrogenase oxidoreductase protein	233	226	162	207	39.128	312	209	286	269	53.563	148	120	138	135.333	14.1892	239	226	201	222	19.3132	0.386901	0.149112	1.20048	0.481292	0.8027	0.0286326
RSc0633		putative NAD(P)H:quinone oxidoreductase	224	228	146	199.333	46.2313	265	163	169	199	57.2364	123	104	82	103	20.5183	215	162	130	169	42.9302	-0.0234095	-0.190321	0.826433	0.968384	0.726515	0.0961188
RSc0634		transcription regulator protein	612	1085	761	819.333	241.835	1477	534	546	852.333	541.01	594	528	524	548.667	39.3107	747	1024	872	881	138.719	-0.00904574	0.196692	1.27953	0.989034	0.747502	0.0253395
RSc0635		transcription regulator protein	319	559	316	398	139.438	639	390	507	512	124.575	395	364	313	357.333	41.4045	616	536	486	546	65.5744	0.382179	0.647361	1.54856	0.415065	0.157039	0.00256187
RSc0636		hypothetical protein	127	118	72	105.667	29.5014	123	131	169	141	24.5764	55	49	28	44	14.1774	85	78	72	78.3333	6.50641	0.497087	-0.505775	0.712041	0.483731	0.478048	0.306636
RSc0639		heat shock protein	539	416	333	429.333	103.645	1230	665	377	757.333	433.931	321	347	277	315	35.3836	617	507	373	499	122.197	0.669566	0.329322	1.32198	0.108408	0.442828	0.0040307
RSc0641	groES	co-chaperonin GroES	37603	25348	24672	29207.7	7278.42	49571	32863	108173	63535.7	39549.4	21567	22893	19090	21183.3	1930.31	33500	28698	28732	30310	2762.67	1.08672	0.298688	1.12492	0.0651218	0.625179	0.0549247
RSc0642	groEL	chaperonin GroEL	152749	61174	70547	94823.3	50383.5	198561	231424	342082	257356	75192.5	87236	91536	84798	87856.7	3411.61	169855	120600	120212	136889	28550.1	1.5553	0.719971	1.67704	0.0133752	0.223417	0.00857489
RSc0643		hypothetical protein	2856	5439	5211	4502	1430.03	2216	1957	2548	2240.33	296.25	1831	1688	1524	1681	153.62	1685	1622	1424	1577	136.195	-0.981295	-0.576531	-0.415093	0.0076501	0.0961477	0.230215
RSc0644		putative transmembrane protein	1518	2857	2570	2315	704.982	1383	1238	650	1090.33	388.17	732	742	719	731	11.5326	657	174	77	302.667	310.671	-1.18852	-0.915336	-2.2812	0.0295447	0.0856973	0.000529477
RSc0645		hypothetical protein	76	268	194	179.333	96.8366	232	85	156	157.667	73.5142	82	68	61	70.3333	10.6927	97	85	66	82.6667	15.6312	-0.0944895	-0.49264	-0.00776884	0.908457	0.503086	0.992677
RSc0646		hypothetical protein	301	417	345	354.333	58.5605	258	133	130	173.667	73.0502	127	107	95	109.667	16.1658	172	224	168	188	31.241	-1.10581	-0.942923	0.241205	0.041316	0.078519	0.674351
RSc0647		Major facilitator superfamily MFS-1-related protein	323	671	555	516.333	177.193	1190	218	143	517	584.04	177	160	146	161	15.5242	219	374	323	305.333	78.9958	-0.348534	-0.974636	0.491801	0.723248	0.266253	0.588864
RSc0648		putative transmembrane protein	303	173	83	186.333	110.604	784	166	195	381.667	348.732	44	48	52	48	4	109	43	29	60.3333	42.7239	0.906555	-1.02913	-0.692964	0.20011	0.154858	0.340784
RSc0649	tadG1	putative transmembrane protein	150	130	80	120	36.0555	164	99	169	144	39.0512	24	44	25	31	11.2694	42	30	20	30.6667	11.0151	0.259655	-1.21795	-0.996886	0.717599	0.0707706	0.136318
RSc0650	tadC1	putative tight adherence TadC-related transmembrane protein	172	197	157	175.333	20.2073	269	112	78	153	101.887	43	52	47	47.3333	4.50925	67	41	27	45	20.2978	-0.323297	-1.13417	-1.0178	0.555308	0.034696	0.0566109
RSc0651	tadB1	putative tight adherence TadB-related transmembrane protein	167	206	165	179.333	23.1157	211	118	143	157.333	48.1283	55	65	59	59.6667	5.03322	89	63	52	68	19	-0.227511	-0.830345	-0.38429	0.623044	0.0597799	0.38778
RSc0652	cpaF1	secretion ATPase protein	348	378	340	355.333	20.0333	399	230	273	300.667	87.8313	122	123	138	127.667	8.96289	201	115	84	133.333	60.6163	-0.280016	-0.73059	-0.473213	0.518976	0.0819671	0.262029
RSc0653	cpaE1	putative pilus assembly protein	331	327	253	303.667	43.9242	417	216	208	280.333	118.424	120	111	91	107.333	14.8436	146	39	27	70.6667	65.5159	-0.176992	-0.756048	-1.39102	0.786376	0.197824	0.0234294
RSc0654		lipoprotein	112	99	99	103.333	7.50555	189	60	91	113.333	67.3375	37	52	31	40	10.8167	63	19	14	32	26.9629	0.0447694	-0.662596	-0.965603	0.959738	0.393231	0.211883
RSc0655	cpaC	outer membrane channel protein	456	414	388	419.333	34.3123	620	362	351	444.333	152.231	170	151	141	154	14.7309	319	171	113	201	106.226	0.0130334	-0.700739	-0.156643	0.976228	0.0541187	0.688593
RSc0656	cpaB	pilus assembly transmembrane protein	181	130	97	136	42.3202	193	118	351	220.667	118.938	45	36	31	37.3333	7.0946	80	41	23	48	29.1376	0.709286	-1.11242	-0.62151	0.336876	0.129118	0.403615
RSc0660		putative pilin transmembrane protein	166	169	169	168	1.73205	247	110	0	119	123.746	72	67	69	69.3333	2.51661	156	44	44	81.3333	64.6632	-0.967174	-0.545721	-0.333376	0.414669	0.65211	0.793322
RSc0662		hypothetical protein	1556	1456	1932	1648	250.982	2091	1088	585	1254.67	766.709	517	644	525	562	71.1266	778	52	27	285.667	426.556	-0.669754	-0.842642	-2.44638	0.419586	0.30219	0.0082931
RSc0663		putative glycine rich transmembrane protein	4888	3759	5138	4595	734.709	5712	4298	1651	3887	2061.46	1433	1608	1379	1473.33	119.709	2844	675	549	1356	1290.18	-0.45078	-0.93013	-1.13691	0.375022	0.0638628	0.0268517
RSc0664		lipoprotein	12544	8307	10139	10330	2124.95	9908	9032	7449	8796.33	1246.32	3370	3335	3107	3270.67	142.816	5192	3648	3170	4003.33	1056.8	-0.296459	-0.929014	-0.370987	0.503928	0.0332721	0.395475
RSc0665	hemL	dihydrodipicolinate synthase-like transmembrane protein	1438	1118	726	1094	356.606	1709	1264	1001	1324.67	357.878	432	434	426	430.667	4.16333	493	226	224	314.333	154.733	0.227219	-0.582441	-0.848825	0.663001	0.232832	0.0830085
RSc0666		glutamate-1-semialdehyde 2,1-aminomutase	2426	3066	2104	2532	489.682	3988	3997	3913	3966	46.1194	2392	2359	2499	2416.67	73.187	3070	1259	1174	1834.33	1070.96	0.634101	0.692438	0.437134	0.023028	0.0143476	0.107336
RSc0667		rubredoxin protein	2258	3208	1888	2451.33	680.906	3112	1851	3861	2941.33	1015.81	2188	1804	1861	1951	207.217	3032	3865	3249	3382	432.133	0.265453	0.43707	1.61857	0.623047	0.392863	0.00375146
RSc0668	pilG	twitching motility two-component response regulator transcription regulator protein	17702	13441	10806	13983	3479.8	13967	10154	9750	11290.3	2326.85	5908	5058	5038	5334.67	496.622	10947	5455	4301	6901	3551.13	-0.331713	-0.626214	-0.0803813	0.252441	0.0327781	0.803778
RSc0669	pilH	putative twitching motility two-component response regulator transcription regulator protein	8354	8781	7709	8281.33	539.682	16163	7465	7332	10320	5060.62	6694	5865	5861	6140	479.782	12541	8745	7327	9537.67	2695.87	0.200276	0.312387	1.24546	0.589848	0.381276	0.00170632
RSc0670	pilI	putative twitching motility protein	4541	5583	5259	5127.67	533.27	14633	4697	3536	7622	6099.39	3824	3432	3506	3587.33	208.272	7796	4013	3122	4977	2481.64	0.329593	0.211256	0.866003	0.456264	0.64175	0.0443655
RSc0671	pilJ	putative twitching motility transmembrane protein	19198	21045	16189	18810.7	2451.06	44032	27054	31447	34177.7	8812.24	13310	13437	12341	13029.3	599.487	32840	16418	14481	21246.3	10087	0.826891	0.226722	1.11691	0.0136298	0.494549	0.001914
RSc0672	chpA	putative composite two component regulatory (sensor histidine kinase and response regulator hybrid) transcription regulator protein	17204	29708	20254	22388.7	6519.59	43064	32808	20085	31985.7	11511.6	16994	17312	17859	17388.3	437.523	0	0	0	0	0	0.446871	0.408323	-17.2232	0.224141	0.26693	4.79339e-10
RSc0674	rsuA	ribosomal small subunit pseudouridine synthase A protein	2078	2085	1385	1849.33	402.14	2065	2957	2756	2592.67	467.894	1241	1220	1247	1236	14.1774	2085	1182	922	1396.33	610.407	0.473871	0.170049	0.542877	0.184	0.655348	0.126124
RSc0675		hypothetical protein	7515	8914	6935	7788	1017.35	7901	5699	3328	5642.67	2287.02	4225	3695	3535	3818.33	361.156	5125	6089	4856	5356.67	648.324	-0.568417	-0.276378	0.617502	0.186821	0.538966	0.15163
RSc0676		Holliday junction resolvase-like protein	1536	3331	2511	2459.33	898.615	3169	1645	1261	2025	1009.17	2482	2342	2323	2382.33	86.8351	3123	2825	2156	2701.33	495.219	-0.382616	0.707757	1.21635	0.517124	0.210865	0.034696
RSc0677	pyrR	pyrimidine regulatory protein PyrR	1042	1419	928	1129.67	256.971	1941	1385	1118	1481.33	419.872	1369	1365	1431	1388.33	37.0045	1901	858	638	1132.33	674.712	0.325934	1.05994	0.88431	0.438096	0.0136298	0.0343653
RSc0678	pyrB	aspartate carbamoyltransferase catalytic subunit	2692	2725	1672	2363	598.651	6873	5218	6643	6244.67	896.526	3784	3606	3956	3782	175.009	5258	2611	2188	3352.33	1663.85	1.409	1.4479	1.4538	0.000850906	0.000669622	0.000647729
RSc0679	pyrX	dihydroorotase	3991	4298	3063	3784	642.995	9736	7006	4758	7166.67	2492.89	5356	5328	5422	5368.67	48.2632	7425	2268	2097	3930	3027.97	0.837107	1.2733	0.837047	0.0117907	0.000639318	0.0118594
RSc0680	plsC	1-acyl-sn-glycerol-3-phosphate acyltransferase transmembrane protein	603	1229	955	929	313.809	1941	1110	741	1264	614.644	1350	1313	1207	1290	74.2226	1244	221	162	542.333	608.377	0.253902	1.18003	-0.308692	0.69327	0.0493726	0.630864
RSc0681	apaH	diadenosine tetraphosphatase	1649	678	377	901.333	664.759	1721	1783	936	1480	472.137	445	380	464	429.667	44.0492	1037	276	225	512.667	454.801	0.826783	-0.112433	0.0412416	0.134655	0.860255	0.948573
RSc0682	rfbB	dTDP-glucose 4,6-dehydratase protein	9089	7341	4860	7096.67	2125.06	10499	12651	13728	12292.7	1644.05	6413	6517	6704	6544.67	147.46	9756	7462	6883	8033.67	1519.42	0.786202	0.630121	1.22548	0.0590662	0.124351	0.00596169
RSc0683	rfbD	dTDP-4-dehydrorhamnose reductase oxidoreductase protein	2538	4345	3085	3322.67	926.648	7581	4933	2301	4938.33	2640	4288	4236	4243	4255.67	28.2194	5863	2060	1877	3266.67	2250.35	0.379095	1.09802	0.788902	0.44159	0.0255168	0.0999427
RSc0684	rfbA	glucose-1-phosphate thymidylyltransferase protein	3146	5082	2621	3616.33	1296.16	7243	6388	5408	6346.33	918.209	5209	5243	5590	5347.33	210.842	7102	6104	5535	6247	793.227	0.817117	1.35838	1.92427	0.0658026	0.00480629	0.00037206
RSc0685	rfbC	dTDP-4-dehydrorhamnose 3,5-epimerase protein	1217	3411	1902	2176.67	1122.49	4552	2724	2925	3400.33	1002.42	3636	3408	3734	3592.67	167.264	4249	3670	3612	3843.67	352.225	0.641427	1.51717	1.95345	0.263476	0.011865	0.00239774
RSc0686		putative lipopolysaccharide O-SIDE chain biosynthesis transmembrane protein	637	2004	1083	1241.33	697.119	2452	1312	1196	1653.33	694.093	1678	1476	1595	1583	101.533	2115	1061	962	1379.33	639.026	0.349569	1.12343	1.12407	0.586691	0.0667105	0.0662666
RSc0687	rfbF	dTDP-rhamnosyl transferase rfbf protein	1360	2378	1604	1780.67	531.497	2731	1458	3757	2648.67	1151.71	1436	1407	1388	1410.33	24.173	2515	2174	1711	2133.33	403.54	0.56519	0.436402	1.32678	0.255362	0.380208	0.010629
RSc0688		glycosyl transferase protein	1575	2845	1794	2071.33	678.904	8089	1507	1547	3714.33	3788.63	1528	1366	1373	1422.33	91.5769	1778	1402	1194	1458	296	0.549185	0.196582	0.581341	0.399838	0.777533	0.358631
RSc0689	wecA	putative undecaprenyl phosphate N- acetylglucosaminyltransferase transmembrane protein	1957	3871	2020	2616	1087.32	4657	2032	2626	3105	1376.49	2234	1929	2051	2071.33	153.513	2771	2724	2354	2616.33	228.4	0.206169	0.437836	1.14672	0.722466	0.414801	0.0330505
RSc0690		Lipopolysaccharide biosynthesis protein	1922	3985	2157	2688	1129.36	2734	2271	6162	3722.33	2125.46	2509	2459	2444	2470.67	34.0343	2999	2772	2365	2712	321.23	0.491075	0.699902	1.09324	0.331524	0.155192	0.0304066
RSc0691		putative phosphomannomutase or phosphoglucomutase protein	3910	7801	4834	5515	2032.93	6366	5791	4212	5456.33	1115.32	5638	5655	5491	5594.67	90.1795	6485	4067	3535	4695.67	1572.27	-0.030573	0.809771	0.796899	0.938445	0.0207337	0.0224446
RSc0692	rfaC1	lipopolysaccharide heptosyltransferase protein	1152	2282	1525	1653	575.772	2207	1756	611	1524.67	822.764	1774	1655	1817	1748.67	83.9186	2028	789	774	1197	719.706	-0.286555	0.833408	0.417721	0.598758	0.103742	0.424537
RSc0693	kdtA	3-deoxy-D-manno-octulosonic-acid transferase	355	1097	563	671.667	382.75	838	670	247	585	304.531	665	567	582	604.667	52.7857	751	103	57	303.667	388.084	-0.451631	0.564125	-0.891294	0.612318	0.517346	0.308623
RSc0694		hypothetical protein	1252	974	1270	1165.33	165.944	2677	1380	780	1612.33	969.606	679	749	720	716	35.171	1025	230	172	475.667	476.62	0.263404	0.0417834	-0.704144	0.573065	0.934634	0.114003
RSc0695		porin (omp) ABC transporter protein	3554	3340	2601	3165	500.021	5675	4111	2444	4076.67	1615.77	2705	2614	2717	2678.67	56.3235	3066	1469	1106	1880.33	1042.74	0.267961	0.526367	0.159148	0.323955	0.052219	0.574425
RSc0696		hypothetical protein	3048	2214	1750	2337.33	657.73	3341	3994	5304	4213	999.656	2034	1950	2069	2017.67	61.1583	2818	2278	1986	2360.67	422.115	0.833539	0.522634	1.04693	0.065459	0.243321	0.0235186
RSc0697	pcm	protein-L-isoaspartate O-methyltransferase	4154	3029	2330	3171	920.254	4809	5058	4693	4853.33	186.495	2466	2369	2444	2426.33	50.856	3761	1596	1563	2306.67	1259.6	0.62534	0.382539	0.466756	0.0551444	0.237667	0.147176
RSc0698		putative transcription regulator protein	3706	2557	1255	2506	1226.3	2162	1696	637	1498.33	781.48	1028	814	859	900.333	112.829	2368	1083	806	1419	833.446	-0.810696	-0.576047	0.214916	0.0688918	0.196031	0.651846
RSc0699		hypothetical protein	208	100	69	125.667	72.968	267	300	208	258.333	46.6083	97	83	108	96	12.53	152	2	8	54	84.9235	1.22043	0.543883	-1.06203	0.184505	0.573084	0.263505
RSc0700		hypothetical protein	958	1187	837	994	177.755	787	801	546	711.333	143.354	366	322	412	366.667	45.0037	463	452	365	426.667	53.6874	-0.524867	-0.678613	-0.140283	0.142723	0.061121	0.723101
RSc0701	uppP	undecaprenyl pyrophosphate phosphatase	4165	4833	3920	4306	472.549	4404	3402	1352	3052.67	1555.7	2484	2361	2678	2507.67	159.82	3167	2056	1859	2360.67	705.218	-0.650897	-0.0243239	0.169371	0.117358	0.960422	0.708475
RSc0702		putative NADH-dependent flavin oxidoreductase oxidoreductase protein	644	1029	668	780.333	215.686	1073	766	169	669.333	459.687	585	540	688	604.333	75.8705	713	297	241	417	257.868	-0.456953	0.411145	-0.0310465	0.390808	0.439356	0.959734
RSc0703	trmB	tRNA (guanine-N(7))-methyltransferase	548	771	419	579.333	178.08	1084	737	572	797.667	261.336	608	566	538	570.667	35.2326	820	405	317	514	268.632	0.405229	0.754473	0.773021	0.392331	0.104954	0.0974921
RSc0704		Nitrilase superfamily protein	1136	1304	1013	1151	146.079	2091	1519	1612	1740.67	306.94	794	747	747	762.667	27.1355	1299	878	899	1025.33	237.235	0.557928	0.162943	0.86581	0.0743761	0.624323	0.0089118
RSc0705		hypothetical protein	2354	1842	1357	1851	498.561	3399	2550	3887	3278.67	676.574	1256	1222	1276	1251.33	27.3008	2725	2386	2048	2386.33	338.5	0.79379	0.177977	1.4302	0.066218	0.702868	0.00282988
RSc0706		hypothetical protein	5396	2961	1920	3425.67	1783.98	2610	4191	9360	5387	3530.36	1430	1218	1361	1336.33	108.131	2388	2219	1943	2183.33	224.634	0.520245	-0.676313	0.333018	0.557561	0.417307	0.712803
RSc0708		hypothetical protein	2526	2528	1851	2301.67	390.29	3224	2913	1989	2708.67	642.355	1359	1266	1329	1318	47.4658	2091	1108	858	1352.33	651.802	0.18364	-0.043676	0.174024	0.463742	0.877248	0.489875
RSc0709		Lytic transglycosylase-like protein	4222	7369	3693	5094.67	1987.31	6517	4417	2093	4342.33	2212.94	7956	7023	6412	7130.33	777.576	9388	5581	4456	6475	2584.68	-0.404167	1.24536	1.37617	0.53825	0.0510254	0.0329775
RSc0710		aminotransferase	1462	1423	741	1208.67	405.48	3022	3429	1183	2544.67	1196.67	1660	1583	1669	1637.33	47.2687	2719	1217	849	1595	990.65	1.00298	1.26279	1.3171	0.018462	0.00479935	0.0035809
RSc0711	nusB	transcription antitermination protein NusB	3104	1231	662	1665.67	1277.71	4381	5464	9178	6341	2515.88	1997	1787	1948	1910.67	109.865	4223	794	518	1845	2064.03	2.16213	1.094	0.788814	0.0127338	0.167883	0.318395
RSc0712	ribH	riboflavin synthase subunit beta	4333	1606	1053	2330.67	1755.98	5236	7263	9048	7182.33	1907.28	2230	2102	2335	2222.33	116.689	4855	1264	1015	2378	2148.75	1.80911	0.799383	0.821712	0.0172505	0.263476	0.245444
RSc0713	ribAB	bifunctional 3,4-dihydroxy-2-butanone 4- phosphate synthase/GTP cyclohydrolase II protein	4687	3681	2641	3669.67	1023.05	6712	6868	5057	6212.33	1003.58	2995	2948	3227	3056.67	149.373	4755	1434	1237	2475.33	1976.7	0.752208	0.517147	0.224746	0.0220592	0.104956	0.496387
RSc0714	ribE	riboflavin synthase subunit alpha	827	1918	1344	1363	545.748	2916	1583	1222	1907	892.267	1421	1374	1457	1417.33	41.6213	2026	1817	1553	1798.67	237.032	0.428573	0.833549	1.50198	0.393208	0.0898349	0.00494139
RSc0715	ribD	diaminohydroxyphosphoribosylaminopyrimidinedeaminase/5-amino-6-(5-phosphoribosylamino)uracilreductase	3604	4177	2532	3437.67	835.019	4920	4698	2574	4064	1295.14	2244	2026	2151	2140.33	109.391	3935	1013	861	1936.33	1732.56	0.182795	0.100389	-0.0847682	0.56007	0.762172	0.801146
RSc0716		putative type 4 fimbrial pilin related transmembrane protein	874	609	314	599	280.134	700	806	416	640.667	201.656	104	99	90	97.6667	7.0946	431	189	161	260.333	148.463	0.0885687	-1.79846	-0.232877	0.869767	0.00108128	0.642098
RSc0717		putative type-4 frimbrial pilin-related signal peptide protein	63	60	71	64.6667	5.68624	90	41	39	56.6667	28.8848	25	23	17	21.6667	4.16333	42	14	22	26	14.4222	-0.342709	-0.86761	-0.405823	0.779125	0.451287	0.741446
RSc0718		putative type 4 fimbrial biogenesis PILY1- related protein transmembrane	194	273	265	244	43.4856	330	165	39	178	145.935	117	92	88	99	15.7162	141	60	54	85	48.5901	-0.705242	-0.585372	-0.652674	0.284856	0.372398	0.319074
RSc0719		signal peptide protein	40	84	61	61.6667	22.0076	224	26	0	83.3333	122.513	36	25	32	31	5.56776	30	28	18	25.3333	6.4291	-0.238571	-0.287538	-0.266053	0.901904	0.87509	0.885719
RSc0720		hypothetical protein	103	198	153	151.333	47.5219	288	94	26	136	135.956	106	78	87	90.3333	14.2945	91	78	56	75	17.6918	-0.471539	-0.0322315	0.036465	0.571123	0.972149	0.968612
RSc0721		hypothetical protein	111	134	111	118.667	13.2791	270	140	364	258	112.481	102	85	93	93.3333	8.5049	120	115	80	105	21.7945	1.07563	0.41715	0.875845	0.0612667	0.477614	0.124084
RSc0722		putative type 4 fimbrial pilin related transmembrane protein	1214	1224	948	1128.67	156.542	3683	1944	2561	2729.33	881.636	1369	1203	1283	1285	83.0181	2992	2368	1890	2416.67	552.61	1.21134	0.939973	2.17331	0.00336307	0.0158999	2.68064e-05
RSc0723		type-4 fimbrial pilin-like transmembrane protein	2019	1458	1106	1527.67	460.47	4674	2879	3133	3562	971.358	1544	1393	1302	1413	122.233	4025	2606	2179	2936.67	966.403	1.19186	0.668105	1.99925	0.00182853	0.0513292	2.21926e-05
RSc0724		putative type-4 fimbrial biogenesis pily1- related signal peptide protein	12022	11047	8428	10499	1858.61	27688	16825	24752	23088.3	5619.34	10160	9533	8924	9539	618.022	24599	15597	13661	17952.3	5837.01	1.10041	0.619106	1.77907	0.0040307	0.0768911	8.81941e-05
RSc0725		hypothetical protein	2774	2199	1822	2265	479.419	6516	3390	8775	6227	2704.11	1903	1885	1642	1810	145.77	4361	3366	2823	3516.67	779.991	1.40616	0.426362	1.64998	0.0105688	0.415277	0.00382664
RSc0726		hypothetical protein	4455	3426	3244	3708.33	653.004	9041	4363	4680	6028	2614.14	2731	2329	2116	2392	312.303	4495	4599	3744	4279.33	466.519	0.621942	0.11453	1.31221	0.145284	0.81232	0.00513275
RSc0727		putative type-4 fimbrial biogenesis PILV-related transmembrane protein	2973	4708	4176	3952.33	888.862	6899	2516	2769	4061.33	2460.75	2616	2248	2135	2333	251.513	3835	4910	3522	4089	728.027	-0.0704849	-0.0141031	1.19534	0.905242	0.982338	0.0224847
RSc0728		transcriptional regulator NrdR	1409	1263	1002	1224.67	206.19	2443	1803	1794	2013.33	372.129	1322	1293	1203	1272.67	62.0511	2360	1874	1680	1971.33	350.293	0.683906	0.820502	1.78661	0.0725616	0.0337626	0.00018474
RSc0729	glyA	serine hydroxymethyltransferase	9668	5843	4937	6816	2511.1	24409	16198	10465	17024	7008.6	12016	12122	11967	12035	79.2275	30682	16583	15345	20870	8519.96	1.26873	1.66109	2.69231	0.00522109	0.000773865	1.13305e-05
RSc0730		oxidoreductase protein	3123	2537	2783	2814.33	294.254	4342	2852	3068	3420.67	805.174	2102	1894	1923	1973	112.654	3553	1803	1482	2279.33	1114.64	0.228985	0.237219	0.629339	0.379974	0.362598	0.0177669
RSc0731		putative thioesterase protein	3981	3011	2428	3140	784.495	3055	2576	2158	2596.33	448.846	1165	966	808	979.667	178.892	2182	1719	1398	1766.33	394.137	-0.308211	-0.935132	0.227549	0.476351	0.029251	0.610845
RSc0732	tolQ	TOLQ-like transport transmembrane protein	2679	2977	2459	2705	259.977	6015	2985	2301	3767	1976.64	2061	1981	1933	1991.67	64.6632	3849	2318	1680	2615.67	1114.72	0.335087	0.305878	0.91509	0.381235	0.425556	0.0186944
RSc0733	tolR	putative TOLR-related transport transmembrane protein	2245	1482	1450	1725.67	450.04	4617	2805	2236	3219.33	1243.4	1183	1081	1107	1123.67	53.0031	2995	1939	1449	2127.67	790.079	0.819586	0.155506	1.33222	0.0190504	0.670134	0.000786951
RSc0734	tolA	TOLA-like transport transmembrane protein	2155	1846	1719	1906.67	224.242	5012	2295	2106	3137.67	1625.97	1123	1280	1109	1170.67	94.9438	2842	929	850	1540.33	1127.97	0.590058	0.0662666	0.497239	0.0555415	0.850125	0.103691
RSc0735	tolB	translocation protein TolB	10598	11984	10832	11138	741.941	14040	10082	11895	12005.7	1981.32	9294	9100	10014	9469.33	481.566	11679	8035	6612	8775.33	2613.37	0.0748581	0.515958	0.663638	0.814816	0.0694814	0.0226525
RSc0736	pal	peptidoglycan-associated lipoprotein precursor	26107	15414	12380	17967	7210.82	29321	24941	37427	30563	6334.98	14007	13523	14262	13930.7	375.367	28475	18254	13727	20152	7554.98	0.784625	0.403196	1.17971	0.0953601	0.395599	0.0158162
RSc0737		hypothetical protein	5635	3011	2713	3786.33	1607.91	9189	6409	13598	9732	3625.13	2441	2299	2475	2405	93.3595	6331	2586	2128	3681.67	2305.79	1.38766	0.124338	0.853091	0.010545	0.828147	0.092075
RSc0738		putative signal peptide protein	875	1075	789	913	146.738	1145	1152	416	904.333	422.924	780	759	897	812	74.3572	909	611	557	692.333	189.571	-0.124901	0.595306	0.643437	0.781782	0.13813	0.110254
RSc0739		hypothetical protein	697	1054	949	900	183.475	1027	758	741	842	160.44	678	730	668	692	33.2866	628	295	205	376	222.83	-0.125525	0.37917	-0.367186	0.719082	0.235096	0.252441
RSc0740		hypothetical protein	880	1411	1514	1268.33	340.227	237	77	0	104.667	120.898	37	31	32	33.3333	3.21455	72	85	59	72	13	-4.18336	-4.60462	-3.01231	0.0147573	0.00879035	0.0525581
RSc0741	che	chemotaxis response regulator transcription regulator protein	1703	1403	1445	1517	162.444	1358	1167	897	1140.67	231.625	907	755	787	816.333	80.1332	1790	1111	996	1299	429.089	-0.455761	-0.141975	0.789801	0.190475	0.708884	0.0268253
RSc0742	cheZ2	chemotaxis regulator CheZ	4206	2002	2270	2826	1202.6	2396	2248	1092	1912	713.986	1525	1335	1289	1383	125.108	2630	1584	1413	1875.67	658.843	-0.589181	-0.234345	0.473786	0.171043	0.607651	0.275497
RSc0743	aroG2	phospho-2-dehydro-3-deoxyheptonate aldolase	9745	6916	7068	7909.67	1591.26	11219	11617	13013	11949.7	942.13	7447	6942	6346	6911.67	551.126	11961	6782	6991	8578	2931.63	0.574458	0.551068	1.09917	0.137432	0.152843	0.00783104
RSc0744		putative DNA/RNA non-specific endonuclease protein	79	181	86	115.333	56.9766	2540	226	78	948	1380.7	168	201	194	187.667	17.3877	317	221	166	234.667	76.4221	2.28496	1.48145	2.07177	0.0506902	0.164875	0.0581062
RSc0745		hypothetical protein	162	309	203	224.667	75.8573	506	289	78	291	214.007	225	170	176	190.333	30.1717	380	102	92	191.333	163.467	0.0433157	0.45727	0.438274	0.958009	0.524084	0.546174
RSc0746	tauD	putative alpha-ketoglutarate-dependent taurine dioxygenase oxidoreductase protein	272	336	205	271	65.5057	703	297	182	394	273.71	157	158	151	155.333	3.78594	275	53	49	125.667	129.342	0.362443	-0.0196951	-0.458843	0.481727	0.973896	0.368856
RSc0747		putative Nudix hydrolase protein	336	443	309	362.667	70.8684	612	320	247	393	193.14	219	214	183	205.333	19.5021	374	79	43	165.333	181.605	-0.01419	-0.0730416	-0.591965	0.98168	0.898723	0.240323
RSc0748		hypothetical protein	760	978	582	773.333	198.336	937	770	520	742.333	209.872	412	413	368	397.667	25.697	654	118	67	279.667	325.184	-0.103545	-0.181075	-0.911238	0.850958	0.73289	0.0646559
RSc0749		ABC transporter ATP-binding protein	1151	1590	1003	1248	305.285	1133	1120	598	950.333	305.199	827	620	683	710	106.108	1049	67	41	385.667	574.611	-0.472582	-0.0591567	-1.51874	0.529494	0.943992	0.0482665
RSc0750		hypothetical protein	8476	6660	7536	7557.33	908.188	5000	6278	3354	4877.33	1465.85	3557	2822	2814	3064.33	426.681	3207	1965	1337	2169.67	951.652	-0.725578	-0.575111	-0.881253	0.0622416	0.134837	0.0260667
RSc0751		hypothetical protein	3132	3057	2432	2873.67	384.328	4746	1822	2106	2891.33	1612.45	1931	1937	2079	1982.33	83.7695	2074	84	48	735.333	1159.46	-0.162001	0.244924	-1.9913	0.866961	0.79404	0.0299223
RSc0752		hypothetical protein	4727	3305	2486	3506	1133.94	3417	2726	3874	3339	577.961	2010	1867	1973	1950	74.2226	2320	337	296	984.333	1156.9	-0.0367319	-0.0660692	-1.28403	0.956895	0.920741	0.0302676
RSc0753		hypothetical protein	49254	17193	12843	26430	19885.5	31038	30327	14625	25330	9277.62	6809	6309	6645	6587.67	254.883	19549	16925	12157	16210.3	3747.46	-0.0149717	-1.10438	0.545896	0.983865	0.0663059	0.371323
RSc0754		antioxidant oxidoreductase protein	15546	8052	7284	10294	4564.55	6042	6744	8801	7195.67	1433.88	3881	3473	3984	3779.33	270.245	7670	5108	4164	5647.33	1814.16	-0.459515	-0.665126	0.192578	0.324626	0.145961	0.700988
RSc0755		hypothetical protein	444	239	253	312	114.529	753	234	91	359.333	348.342	177	189	168	178	10.5357	254	198	144	198.667	55.003	-0.232363	0.0388143	0.540881	0.793418	0.966895	0.510258
RSc0756	gcdH	glutaryl-CoA dehydrogenase oxidoreductase	1433	2139	1252	1608	468.68	1132	1664	741	1179	463.291	1054	1402	1240	1232	174.138	1232	1490	1360	1360.67	129.001	-0.498243	0.390666	0.93651	0.319562	0.442071	0.0623623
RSc0757		putative transcription regulator protein	309	540	286	378.333	140.479	819	409	78	435.333	371.201	279	321	290	296.667	21.7792	303	46	37	128.667	151.044	-0.244631	0.44121	-1.14885	0.7443	0.528969	0.0969734
RSc0758	kynA	putative tryptophan-2,3-dioxygenase	832	793	774	799.667	29.5691	2967	1886	1261	2038	863.097	918	781	602	767	158.465	1063	579	525	722.333	296.259	1.25995	0.700498	0.820105	0.00257513	0.0638916	0.032312
RSc0759	kynU	Kynureninase protein	721	531	504	585.333	118.264	3000	1680	962	1880.67	1033.71	752	639	525	638.667	113.5	982	162	153	432.333	476.047	1.55574	0.89699	0.12744	0.0055357	0.0825758	0.827929
RSc0760	kynB	putative peptidase protein	229	170	181	193.333	31.3741	729	478	767	658	157.038	197	182	158	179	19.6723	281	8	12	100.333	156.475	1.72881	0.683795	-0.673951	0.090047	0.512034	0.537394
RSc0761		transcription regulator protein	372	514	315	400.333	102.481	545	385	533	487.667	89.1142	274	251	229	251.333	22.5019	315	64	55	144.667	147.582	0.314167	0.100826	-0.759827	0.559134	0.864596	0.141823
RSc0762		hypothetical protein	9151	3413	5464	6009.33	2907.61	3561	4430	16289	8093.33	7110.94	2931	2239	2073	2414.33	455.079	4936	1091	739	2255.33	2328.19	0.412523	-0.447409	-0.665039	0.652028	0.613285	0.434337
RSc0763		putative monooxygenase oxidoreductase protein	720	506	332	519.333	194.343	5045	1097	533	2225	2458.42	488	472	511	490.333	19.6044	977	253	191	473.667	437	1.66638	0.809348	0.581677	0.00332145	0.111238	0.253992
RSc0764	msrA	methionine sulfoxide reductase A	6345	7349	6367	6687	573.414	7813	5860	4888	6187	1489.67	4506	4107	4246	4286.33	202.535	5200	3876	3071	4049	1074.99	-0.161452	0.112488	0.29065	0.643873	0.755815	0.381704
RSc0765		hypothetical protein	2699	2280	1999	2326	352.26	3922	1038	780	1913.33	1744.33	581	495	514	530	45.1774	590	339	255	394.667	174.3	-0.463953	-1.38332	-1.60551	0.47633	0.0319798	0.0154908
RSc0766	cfa2	putative cyclopropane-fatty-acyl-phospholipid synthase protein	11457	5769	4434	7220	3729.57	3258	3845	2366	3156.33	744.723	1127	941	897	988.333	122.087	2135	977	782	1298	731.391	-1.19539	-2.08442	-1.53862	0.0224655	0.000607189	0.00526664
RSc0767	pdxH1	pyridoxamine 5'-phosphate oxidase	807	181	150	379.333	370.694	867	1531	650	1016	459.011	141	126	178	148.333	26.7644	687	105	106	299.333	335.73	1.76443	-0.253526	0.402861	0.0293094	0.769697	0.618186
RSc0770		putative transmembrane dehydrogenase (small subunit) oxidoreductase protein	981	266	244	497	419.301	126	150	52	109.333	51.0816	16	23	22	20.3333	3.78594	118	15	20	51	58.0775	-2.11153	-3.59596	-2.57883	0.0117907	0.000438871	0.00365702
RSc0771		putative transmembrane dehydrogenase (large subunit) oxidoreductase protein	3054	2083	1895	2344	622.022	589	471	390	483.333	100.072	139	151	114	134.667	18.8768	423	136	125	228	168.964	-2.31806	-3.36026	-2.54381	2.21926e-05	7.35347e-07	9.35709e-06
RSc0772		putative oxidoreductase dehydrogenase (cytochrome C subunit) signal peptide protein	1165	2794	2219	2059.33	826.154	1152	596	156	634.667	499.125	744	669	774	729	54.0833	706	59	49	271.333	376.466	-2.0523	-0.80481	-2.70441	0.0180462	0.32079	0.00434914
RSc0773		hypothetical protein	3506	2700	2885	3030.33	422.197	2339	2378	1027	1914.67	768.989	640	546	549	578.333	53.426	1328	396	266	663.333	579.277	-0.772443	-1.65043	-1.49841	0.0272642	0.000135948	0.000315981
RSc0774		hypothetical protein	589	1542	1189	1106.67	481.805	1396	759	273	809.333	563.189	826	774	813	804.333	27.0617	939	281	227	482.333	396.406	-0.757103	0.246018	-0.51359	0.298144	0.753215	0.487386
RSc0777		hypothetical protein	2457	2096	2400	2317.67	194.073	4051	2606	1690	2782.33	1190.34	2613	2335	2198	2382	211.454	3889	786	534	1736.33	1868.52	0.108341	0.764145	0.0752752	0.833894	0.0930591	0.887338
RSc0778		hypothetical protein	556	858	753	722.333	153.318	713	633	819	721.667	93.3024	441	424	479	448	28.1603	510	198	134	280.667	201.17	0.0114301	0.0755611	-0.511854	0.98193	0.871103	0.206492
RSc0779		putative thioredoxin protein	904	1646	1352	1300.67	373.654	1160	1094	572	942	322.124	723	674	733	710	31.5753	779	309	314	467.333	269.923	-0.512613	-0.0913952	-0.542641	0.135423	0.813612	0.114942
RSc0780	fadD2	acyl-CoA synthetase	2038	2430	1440	1969.33	498.559	1168	2363	1404	1645	632.904	622	651	538	603.667	58.6884	1353	714	569	878.667	417.133	-0.305167	-0.931145	-0.198089	0.510198	0.0394293	0.679776
RSc0781		Ankyrin repeat-containing protein	1996	1707	1611	1771.33	200.4	1573	1418	1079	1356.67	252.647	684	628	652	654.667	28.0951	908	157	86	383.667	455.472	-0.430595	-0.685989	-1.68006	0.443011	0.211776	0.00559679
RSc0782		hypothetical protein	4110	5586	4557	4751	756.882	2807	2459	1495	2253.67	679.674	2044	1614	1659	1772.33	236.344	2125	970	440	1178.33	861.602	-1.15949	-0.670682	-1.22871	0.00283834	0.0579525	0.00192331
RSc0784	fkpA	FKBP-type peptidyl-prolyl cis-trans isomerase	2626	2064	1317	2002.33	656.675	6500	4178	2392	4356.67	2059.82	2314	2140	2416	2290	139.556	5720	5103	3805	4876	977.473	1.03127	1.01051	2.47289	0.0391765	0.0433629	0.000125605
RSc0785		hypothetical protein	2083	1069	539	1230.33	784.541	2414	3486	2457	2785.67	606.887	1167	1141	1313	1207	92.7146	3326	1534	1076	1978.67	1189.08	1.30948	0.835155	1.66242	0.031002	0.155137	0.00842104
RSc0786		hypothetical protein	2291	4033	4118	3480.67	1031.16	2079	2089	741	1636.33	775.398	1308	1198	1120	1208.67	94.4528	1161	265	219	548.333	531.083	-1.22794	-0.791892	-1.97654	0.0185136	0.112461	0.000903236
RSc0787		hypothetical protein	541	1303	1094	979.333	393.729	959	565	26	516.667	468.374	436	416	445	432.333	14.8436	377	57	44	159.333	188.617	-1.43126	-0.492514	-2.2369	0.158482	0.633257	0.0329775
RSc0788		hypothetical protein	476	752	645	624.333	139.156	931	680	312	641	311.337	782	652	693	709	66.4605	622	159	129	303.333	276.381	-0.121233	0.900247	-0.382378	0.826828	0.066435	0.449093
RSc0789		hypothetical protein	1098	572	398	689.333	364.452	702	1172	1105	993	254.23	471	458	443	457.333	14.0119	656	224	172	350.667	265.702	0.55562	0.169903	-0.162171	0.4342	0.826762	0.834441
RSc0790		signal peptide protein	1622	1291	1203	1372	220.932	2017	1812	1651	1826.67	183.44	1187	1086	1079	1117.33	60.4345	1648	1504	1307	1486.33	171.185	0.373029	0.451377	1.19872	0.284593	0.191991	0.00209669
RSc0791	glnS	glutaminyl-tRNA synthetase	8414	3765	3481	5220	2769.73	11005	11794	9919	10906	941.412	4065	3714	3777	3852	187.134	9479	4197	3535	5737	3257.53	1.13215	0.379928	1.09888	0.0108617	0.371499	0.0126043
RSc0792		hypothetical protein	37	156	99	97.3333	59.5175	273	118	13	134.667	130.799	80	79	94	84.3333	8.3865	64	1	0	21.6667	36.6652	-0.0859867	0.491293	-2.21342	0.956538	0.734443	0.138604
RSc0793		hypothetical protein	394	1126	751	757	366.037	1126	796	312	744.667	409.421	600	603	665	622.667	36.6924	598	470	351	473	123.527	-0.102718	0.528365	0.389719	0.87072	0.333353	0.484158
RSc0794		hypothetical protein	432	1113	844	796.333	342.993	959	594	351	634.667	306.033	576	541	603	573.333	31.0859	666	598	398	554	139.313	-0.39858	0.309935	0.533235	0.479661	0.587064	0.32839
RSc0795		hypothetical protein	1413	1584	1257	1418	163.557	1277	1472	702	1150.33	400.323	767	769	723	753	26	717	742	624	694.333	62.1798	-0.390339	-0.160227	0.0767791	0.318098	0.704409	0.864414
RSc0796		Acyl-CoA-transferase family III protein	2230	2032	1760	2007.33	235.969	2223	2451	1261	1978.33	631.602	1092	1077	1171	1113.33	50.5008	1498	265	237	666.667	720.092	-0.0920462	-0.0857114	-1.00883	0.841988	0.853729	0.0172265
RSc0797	alaS	alanyl-tRNA synthetase	12456	7403	6026	8628.33	3385.6	19289	16501	11284	15691.3	4063.46	8511	8580	8605	8565.33	48.6861	17671	6115	5085	9623.67	6988.2	0.868515	0.819914	1.01731	0.00851954	0.0120649	0.00297735
RSc0798		putative purine nucleoside permease protein	4567	3843	4501	4303.67	400.312	310	342	156	269.333	99.4451	147	156	127	143.333	14.8436	175	48	44	89	74.505	-4.04902	-4.14346	-4.81996	1.07304e-06	9.10686e-07	2.88211e-07
RSc0799		putative purine nucleoside permease protein	3035	4035	4811	3960.33	890.351	373	316	156	281.667	112.5	164	147	145	152	10.4403	228	77	58	121	93.1504	-3.86854	-3.9347	-4.19785	3.09184e-06	2.71162e-06	1.59073e-06
RSc0800		putative ferrisiderophore receptor signal peptide protein	151	993	428	524	429.131	4870	9814	4823	6502.33	2868.08	10542	15970	14660	13724	2832.47	1677	3197	2579	2484.33	764.409	3.84792	5.81272	3.63014	2.8655e-05	1.01138e-06	4.69412e-05
RSc0801		putative lipoprotein transmembrane	113	338	195	215.333	113.87	2578	6410	3328	4105.33	2030.82	7067	9953	9415	8811.67	1534.68	1577	2723	2330	2210	582.348	4.2529	6.2191	4.58016	3.35476e-06	1.95939e-07	1.82732e-06
RSc0802		putative stomatin-like transmembrane protein	717	549	692	652.667	90.644	1274	186	65	508.333	665.841	78	87	78	81	5.19615	236	73	82	130.333	91.6206	-0.928087	-2.27262	-1.52863	0.289664	0.012922	0.0743761
RSc0803		hypothetical protein	1807	1719	1806	1777.33	50.5206	1005	620	403	676	304.882	257	274	225	252	24.8797	440	79	52	190.333	216.639	-1.53436	-2.08352	-2.69624	0.00425879	0.000467583	5.88628e-05
RSc0804		transcription regulator protein	738	1060	617	805	228.974	642	594	260	498.667	208.08	290	255	263	269.333	18.3394	372	72	75	173	172.346	-0.793873	-0.787706	-1.50001	0.0719441	0.0745759	0.00255839
RSc0805		hypothetical protein	438	761	723	640.667	176.54	375	365	52	264	183.665	247	203	269	239.667	33.6056	215	12	5	77.3333	119.274	-1.69161	-0.726796	-3.02434	0.125205	0.510079	0.0147505
RSc0806		hypothetical protein	629	651	461	580.333	103.929	465	577	286	442.667	146.78	227	199	212	212.667	14.0119	314	164	121	199.667	101.323	-0.45784	-0.68457	-0.612168	0.183907	0.0496444	0.0773569
RSc0807		4-oxalocrotonate tautomerase	1290	678	514	827.333	408.986	796	1198	1521	1171.67	363.217	425	364	432	407	37.4032	674	776	605	685	86.0291	0.445329	-0.318439	0.789591	0.537394	0.663301	0.256541
RSc0808	ltaA	low specificity L-threonine aldolase protein	2791	3120	2634	2848.33	248.021	3143	3316	1742	2733.67	863.154	1544	1492	1653	1563	82.1645	2133	1042	933	1369.33	663.597	-0.124144	-0.11504	-0.122952	0.680274	0.705205	0.68313
RSc0809		hypothetical protein	718	1014	720	817.333	170.321	1056	1006	819	960.333	124.925	439	387	472	432.667	42.8525	551	179	170	300	217.419	0.205689	-0.154386	-0.593156	0.56506	0.674471	0.0830152
RSc0810		hypothetical protein	1760	1993	1249	1667.33	380.558	2024	2189	2223	2145.33	106.444	1249	1247	1318	1271.33	40.4269	1775	1110	691	1192	546.632	0.367133	0.371992	0.467604	0.246689	0.238979	0.136363
RSc0811	sorB	sulfite:cytochrome C oxidoreductase subunit B	1133	1517	1660	1436.67	272.53	1917	141	130	729.333	1028.56	116	96	95	102.333	11.8462	134	18	19	57	66.6858	-1.63527	-3.14338	-4.26824	0.0793051	0.00242537	0.000355543
RSc0814		hypothetical protein	2988	1872	1846	2235.33	651.958	2212	1309	858	1459.67	689.459	1494	1377	1391	1420.67	63.8931	2080	1597	1301	1659.33	393.223	-0.716845	0.146569	0.720427	0.104657	0.765227	0.10454
RSc0815		hypothetical protein	4754	9018	8658	7476.67	2364.76	792	483	728	667.667	163.096	491	407	426	441.333	44.0492	849	92	63	334.667	445.662	-3.5428	-3.36755	-4.08851	0.000160826	0.000239031	6.37329e-05
RSc0816		hypothetical protein	4	14	17	11.6667	6.80686	27	7	0	11.3333	14.0119	15	8	13	12	3.60555	9	9	7	8.33333	1.1547	-0.399153	0.688633	0.538686	0.812343	0.662583	0.743433
RSc0817	gst1	glutathione S-transferase protein	2578	4536	2970	3361.33	1036	3329	5648	3705	4227.33	1244.61	3409	3599	3528	3512	96.0052	3598	3436	2888	3307.33	372.077	0.317467	0.853597	1.07438	0.40576	0.0261747	0.0073113
RSc0818		endoglucanase c-terminal domain harboring protein	1168	1617	1548	1444.33	241.786	339	219	130	229.333	104.882	164	145	149	152.667	10.0167	194	268	220	227.333	37.5411	-2.74731	-2.48965	-1.50569	4.93785e-05	0.000115658	0.00514952
RSc0820		putative transcription regulator protein	377	894	426	565.667	285.399	391	322	338	350.333	36.1156	172	174	151	165.667	12.741	250	389	270	303	75.1465	-0.566536	-0.889626	0.287526	0.271755	0.084476	0.595188
RSc0821		putative NADPH nitroreductase protein	153	318	176	215.667	89.3663	157	175	130	154	22.6495	96	89	62	82.3333	17.9536	122	174	136	144	26.9072	-0.442507	-0.548637	0.606478	0.447324	0.343311	0.290208
RSc0822		hypothetical protein	60	47	30	45.6667	15.0444	73	69	78	73.3333	4.50925	19	19	17	18.3333	1.1547	25	42	38	35	8.88819	0.644205	-0.593291	0.712087	0.411582	0.465097	0.373775
RSc0824	ripAG	Type III effector protein	13	21	17	17	4	182	17	156	118.333	88.7149	19	17	26	20.6667	4.72582	27	55	46	42.6667	14.2945	2.57233	0.970823	2.53716	0.0633549	0.483785	0.0638916
RSc0830		hypothetical protein	66	352	323	247	157.42	1095	633	1001	909.667	244.167	2737	2558	2686	2660.33	92.2189	821	2975	2622	2139.33	1155.27	2.07043	4.41334	4.40642	0.0174214	0.000124517	0.000116613
RSc0834		hypothetical protein	6	32	26	21.3333	13.6137	33	13	0	15.3333	16.6233	17	12	12	13.6667	2.88675	19	40	23	27.3333	11.1505	-0.815302	0.0688852	1.50283	0.636458	0.971078	0.331338
RSc0835		hypothetical protein	6	59	47	37.3333	27.7909	110	12	39	53.6667	50.6195	21	23	22	22	1	15	32	21	22.6667	8.62168	0.897473	0.207737	0.522695	0.568318	0.901161	0.741042
RSc0836		hypothetical protein	27	71	54	50.6667	22.1886	88	30	0	39.3333	44.7363	39	18	30	29	10.5357	13	31	27	23.6667	9.45163	-0.709667	-0.0119969	0.170977	0.680708	0.994326	0.922701
RSc0839		hypothetical protein	10	95	91	65.3333	47.9618	20	8	0	9.33333	10.0664	55	39	63	52.3333	12.2202	18	54	43	38.3333	18.4481	-2.52813	0.733054	0.510114	0.138321	0.653009	0.756619
RSc0853		bacteriophage-like protein	53	142	114	103	45.5082	63	39	26	42.6667	18.7705	69	72	65	68.6667	3.51188	29	124	113	88.6667	51.9647	-1.15986	0.297475	1.01566	0.175283	0.747826	0.228865
RSc0857		bacteriophage-like protein	8	65	45	39.3333	28.9194	85	7	0	30.6667	47.184	16	20	15	17	2.64575	8	35	9	17.3333	15.308	-0.749533	-0.499092	-0.147877	0.737331	0.805526	0.943234
RSc0858		bacteriophage-like protein	3	23	16	14	10.1489	62	3	0	21.6667	34.9619	12	14	7	11	3.60555	1	6	4	3.66667	2.51661	0.167202	0.323411	-0.736335	0.948299	0.875419	0.722457
RSc0859		bacteriophage-like protein	2	15	9	8.66667	6.50641	29	4	0	11	15.7162	8	2	4	4.66667	3.05505	3	1	5	3	2	0.333798	-0.0775261	-0.487324	0.85455	0.968783	0.79796
RSc0863		probable bacteriophage protein	9	19	12	13.3333	5.1316	56	7	0	21	30.5123	9	6	6	7	1.73205	2	10	15	9	6.55744	0.253599	-0.228863	0.76603	0.899384	0.904901	0.66802
RSc0868	ripP1, popP2	Type III effector protein (acetyltransferase) PopP2	671	599	354	541.333	166.182	1002	625	1144	923.667	268.221	335	292	283	303.333	27.7909	697	834	700	743.667	78.2453	0.760036	-0.0798859	1.60052	0.142747	0.894042	0.00494931
RSc0876		hypothetical protein	9	49	29	29	20	22	7	0	9.66667	11.2398	23	28	19	23.3333	4.50925	12	8	26	15.3333	9.45163	-1.43875	0.595399	0.471936	0.348328	0.695125	0.764995
RSc0884		hypothetical protein	73	360	462	298.333	201.699	259	78	52	129.667	112.758	902	704	754	786.667	102.963	70	596	605	423.667	306.317	-1.03741	2.33594	1.83935	0.458436	0.0814133	0.153984
RSc0886		hypothetical protein	178	392	403	324.333	126.848	1012	485	611	702.667	275.199	448	542	437	475.667	57.709	759	1033	750	847.333	160.855	1.05109	1.31296	2.54414	0.143792	0.0698007	0.00214955
RSc0888		activation/secretion protein	60	309	99	156	133.929	234	87	65	128.667	91.8822	118	134	121	124.333	8.5049	139	179	154	157.333	20.2073	-0.178452	0.589979	1.31021	0.860631	0.510538	0.129787
RSc0889		hypothetical protein	169	239	130	179.333	55.2298	279	139	234	217.333	71.4726	109	94	103	102	7.54983	205	196	190	197	7.54983	0.2814	-0.0443893	1.30289	0.701425	0.955023	0.0566769
RSc0890		putative bacteriophage related protein	1	140	130	90.3333	77.5263	5	2	0	2.33333	2.51661	60	43	71	58	14.1067	3	91	71	55	46.1303	-4.48477	0.982661	0.672229	0.0765156	0.654401	0.742869
RSc0891		putative site-specific integrase/recombinase protein	15	177	168	120	91.0439	63	10	0	24.3333	33.8575	80	100	89	89.6667	10.0167	25	181	150	118.667	82.5853	-2.49292	0.336712	1.33653	0.220371	0.868328	0.45444
RSc0892		putative phage-related protein	12	66	43	40.3333	27.0986	58	7	39	34.6667	25.7747	27	22	23	24	2.64575	11	55	51	39	24.3311	0.353389	0.428747	1.21352	0.837504	0.801069	0.42441
RSc0896		putative transmembrane protein	7673	4700	3217	5196.67	2269.14	4857	6087	5551	5498.33	616.689	1589	1563	1697	1616.33	71.0587	2653	1487	1164	1768	783.263	0.0917297	-0.924125	-0.596509	0.872239	0.0612667	0.224791
RSc0897		hydrolase protein	2894	2537	1797	2409.33	559.532	2617	2867	2275	2586.33	297.189	1305	1200	1309	1271.33	61.8088	1572	884	681	1045.67	466.982	0.0808891	-0.160925	-0.25285	0.841332	0.673491	0.490236
RSc0898	ubiG	3-demethylubiquinone-9 3-methyltransferase	3458	3496	2487	3147	571.892	4683	4336	2561	3860	1138.27	2188	1975	2177	2113.33	119.926	3493	2071	1518	2360.67	1018.87	0.229304	0.198993	0.558754	0.423364	0.493404	0.0484588
RSc0899		outer membrane lipoprotein transmembrane	19418	22707	26712	22945.7	3652.85	16351	8667	6110	10376	5330.11	5385	5356	4796	5179	332.005	7134	2239	1737	3703.33	2981.63	-1.30618	-1.44095	-1.90472	0.0157767	0.00888247	0.00142326
RSc0900		signal peptide protein	176102	124615	117941	139553	31828.1	221205	156787	155506	177833	37567	117944	106336	106229	110170	6732.98	244256	189282	161339	198292	42186.5	0.324823	0.432937	1.62332	0.465157	0.320512	0.00120358
RSc0901	gyrA	DNA gyrase subunit A	14139	10766	10197	11700.7	2130.74	22357	17448	18603	19469.3	2566.61	12062	12003	11778	11947.7	149.868	22020	12372	10885	15092.3	6045.43	0.718833	0.798265	1.36228	0.0239	0.0136732	0.00030341
RSc0902		signal peptide protein	22743	6924	7015	12227.3	9106.95	43170	28081	27040	32763.7	9027.17	11797	11732	11260	11596.3	293.081	43667	18125	15834	25875.3	15450.6	1.56754	0.918699	2.18373	0.00418808	0.0671917	0.000369264
RSc0903	serC	phosphoserine aminotransferase	2473	2583	1856	2304	391.858	5965	3542	2574	4027	1746.75	2974	3130	3204	3102.67	117.411	5559	4207	3641	4469	985.477	0.693754	1.21088	2.07054	0.157267	0.0179935	0.000524851
RSc0904	pheA	bifunctional chorismate mutase/prephenate dehydratase	3816	2731	1940	2829	941.832	6262	5465	3913	5213.33	1194.55	3352	3388	3378	3372.67	18.5831	6886	2352	1751	3663	2807.33	0.894207	1.07988	1.19376	0.0161797	0.00527773	0.00263257
RSc0905	hisC2	histidinol-phosphate aminotransferase	3168	3781	3029	3326	400.124	6414	4877	2613	4634.67	1912.05	4299	4019	4060	4126	151.218	5329	2537	1863	3243	1837.69	0.362495	1.05735	0.851963	0.370668	0.0117528	0.0356938
RSc0906	tyrA	putative prephenate dehydrogenase oxidoreductase protein	1325	1497	1046	1289.33	227.606	2111	1912	806	1609.67	703.072	1089	1083	1213	1128.33	73.3848	1856	301	248	801.667	913.464	0.189242	0.595318	-0.184539	0.694446	0.179148	0.705485
RSc0907	aroA	3-phosphoshikimate 1-carboxyvinyltransferase	1903	2914	1549	2122	708.362	4005	4029	2119	3384.33	1095.88	2556	2493	2644	2564.33	75.8441	3386	1112	773	1757	1420.9	0.622029	1.0739	0.52046	0.0622703	0.00328395	0.11739
RSc0908	cmk	cytidylate kinase protein	3619	4339	2732	3563.33	804.945	8291	7452	4732	6825	1860.5	6526	6611	6264	6467	180.867	9523	7573	7253	8116.33	1228.67	0.886973	1.63169	2.31883	0.0853023	0.00404246	0.000310044
RSc0909	rpsA	30S ribosomal protein S1	36060	22811	14384	24418.3	10927	110354	105931	120406	112230	7417.67	79601	79624	79990	79738.3	218.253	129251	80555	83341	97715.7	27345.9	2.30026	2.54417	3.14174	0.00064809	0.000281678	5.08675e-05
RSc0910	ihfB	integration host factor subunit beta	6068	6092	3550	5236.67	1460.75	22807	20607	11804	18406	5822.35	15855	16281	15525	15887	379.015	27322	13044	13485	17950.3	8119.1	1.78141	2.41711	2.81777	0.00810255	0.001101	0.000351075
RSc0911		hypothetical protein	1068	1016	617	900.333	246.748	1196	1114	455	921.667	406.22	721	584	754	686.333	90.1462	1085	399	273	585.667	437	-0.0661041	0.420778	0.202378	0.866686	0.21807	0.572478
RSc0912		hypothetical protein	2110	3815	2529	2818	888.48	4421	3485	2015	3307	1212.84	2684	2569	2775	2676	103.233	3587	2592	1888	2689	853.643	0.149257	0.690312	0.956353	0.756116	0.11156	0.0308812
RSc0913	ugd	UDP-glucose 6-dehydrogenase	5376	8048	5538	6320.67	1498.11	9316	9078	8853	9082.33	231.53	5645	5847	6010	5834	182.847	8311	4503	3947	5587	2375.38	0.518076	0.655009	0.796969	0.0406701	0.0122853	0.00352651
RSc0914	rfaE	ADP-heptose synthase protein	5700	6042	5034	5592	512.605	8578	6848	7891	7772.33	871.083	3836	3902	3960	3899.33	62.043	5313	3283	3087	3894.33	1232.5	0.44537	0.229113	0.469072	0.121706	0.43788	0.103467
RSc0915	rfaD	ADP-L-glycero-D-manno-heptose-6-epimeraseprotein	5348	6498	5377	5741	655.742	9043	6488	6734	7421.67	1409.49	4608	4409	4352	4456.33	134.404	7544	6599	5882	6675	833.602	0.335298	0.389138	1.30482	0.324924	0.25085	0.000888193
RSc0916		putative ComEA-related signal peptide protein	471	1052	785	769.333	290.817	1238	561	611	803.333	377.262	472	395	470	445.667	43.89	772	720	638	710	67.5574	0.0141826	-0.0158794	0.997514	0.983478	0.981514	0.0694713
RSc0917	cysM	cysteine synthase B	1721	3000	2306	2342.33	640.274	3393	2231	2353	2659	638.583	1900	1740	1727	1789	96.3483	2981	2674	2276	2643.67	353.477	0.151382	0.372929	1.26861	0.750573	0.395435	0.00631547
RSc0918	mltB	putative membrane-bound lytic murein transglycosylase B protein	3065	2693	1842	2533.33	626.939	2531	3328	2028	2629	655.517	1240	1151	1358	1249.67	103.838	1991	766	603	1120	758.698	0.03917	-0.252171	-0.324166	0.919011	0.460738	0.333774
RSc0919		Probable Histone deacetylase	1507	3562	2171	2413.33	1048.71	1708	1550	1573	1610.33	85.36	1322	1205	1358	1295	79.9937	1536	2183	1697	1805.33	336.83	-0.539934	-0.0762926	0.761747	0.284962	0.895864	0.127412
RSc0920		ABC transporter ATP-binding protein	548	961	638	715.667	217.178	2494	1156	1404	1684.67	711.787	1418	1520	1371	1436.33	76.173	2037	877	648	1187.33	744.688	1.1659	1.75895	1.5874	0.0121913	0.000730186	0.00158816
RSc0921		transmembrane ABC transporter protein	469	714	458	547	144.731	1566	834	546	982	525.859	1195	1027	948	1056.67	126.144	1301	444	351	698.667	523.704	0.685038	1.69131	1.13671	0.104468	0.00069462	0.0107791
RSc0922		NLPA lipoprotein-related, probable solute-binding protein	1700	2113	1127	1646.67	495.159	5381	3196	2808	3795	1387.15	3168	3218	2796	3060.67	230.567	5558	2652	2156	3455.33	1837.77	1.15696	1.6801	2.02078	0.00168656	7.49272e-05	1.27586e-05
RSc0923	etfB	electron transfer flavoprotein subunit beta	18191	11189	10339	13239.7	4308.99	13985	24224	35386	24531.7	10703.8	8708	8790	8742	8746.67	41.1987	19819	6948	5612	10793	7845.24	0.926569	0.135713	0.514942	0.143973	0.848733	0.417121
RSc0924	etfA	electron transfer flavoprotein subunit alpha	14321	10036	9724	11360.3	2568.75	12044	24738	18772	18518	6350.81	8611	9220	9121	8984	326.798	13452	3715	3418	6861.67	5709.33	0.683147	0.39047	0.0381354	0.221005	0.493708	0.952931
RSc0925		putative acyl-CoA dehydrogenase oxidoreductase protein	4079	4533	4325	4312.33	227.265	3541	6474	4355	4790	1514.11	2188	2376	2144	2236	123.223	2883	1133	1067	1694.33	1029.94	0.0588528	-0.21497	-0.451721	0.926929	0.722895	0.423868
RSc0926	dadA	D-amino acid dehydrogenase small subunit	8242	5805	10929	8325.33	2563.02	8199	5501	2288	5329.33	2959.24	5167	4614	3926	4569	621.723	6958	2097	1789	3614.67	2899.5	-0.882935	-0.188707	-0.517681	0.163399	0.788874	0.419419
RSc0927	lrp	leucine-responsive regulatory DNA-binding transcription regulator protein	216	551	233	333.333	188.696	531	439	312	427.333	109.965	325	275	278	292.667	28.0416	501	500	378	459.667	70.7272	0.37888	0.650346	1.63274	0.54281	0.279287	0.0102201
RSc0928		hypothetical protein	434	480	216	376.667	141.03	1304	792	403	833	451.897	310	238	300	282.667	39.0043	739	504	408	550.333	170.295	1.03989	0.417439	1.65939	0.0246468	0.363177	0.0014045
RSc0929		hypothetical protein	1405	1756	1407	1522.67	202.075	1531	1167	1027	1241.67	260.164	749	645	725	706.333	54.4549	886	685	556	709	166.304	-0.3299	-0.344502	-0.0716066	0.303598	0.283333	0.84397
RSc0930		hypothetical protein	4605	2409	2424	3146	1263.55	2265	2194	1079	1846	665.189	583	579	644	602	36.428	974	1035	811	940	115.806	-0.901836	-1.66463	-0.68039	0.142665	0.0113998	0.277793
RSc0931		signal peptide protein	2843	1702	756	1767	1045.02	1480	871	546	965.667	474.142	257	184	201	214	38.1969	790	176	136	367.333	366.586	-0.842174	-2.09004	-1.48678	0.138308	0.00162375	0.0136098
RSc0932		probable membrane-bound dehydrogenase oxidoreductase protein	1269	1242	1066	1192.33	110.238	1242	981	663	962	289.967	337	319	307	321	15.0997	567	275	315	385.667	158.308	-0.384735	-1.14529	-0.648636	0.28233	0.00343841	0.0698906
RSc0933	rpsP	30S ribosomal protein S16	1898	2932	2341	2390.33	518.762	6469	1880	1313	3220.67	2827.39	4524	4257	3721	4167.33	408.941	6370	5917	5395	5894	487.907	-0.00898136	1.48741	2.46688	0.992808	0.0812799	0.00805483
RSc0934	rimM	16S rRNA-processing protein	4614	5466	3999	4693	736.684	6424	4511	2678	4537.67	1873.14	5976	5726	5280	5660.67	352.57	7307	4244	4397	5316	1725.95	-0.165484	1.02321	1.22529	0.733224	0.0242876	0.00919911
RSc0935	trmD	tRNA (guanine-N(1)-)-methyltransferase	11825	8742	5412	8659.67	3207.29	9533	13456	13143	12044	2180.21	14392	12633	12066	13030.3	1212.84	24519	21617	18050	21395.3	3240.19	0.588757	1.38696	2.49219	0.360395	0.0323587	0.00101945
RSc0936	rplS	50S ribosomal protein L19	16988	10681	7273	11647.3	4929.06	21120	26484	17459	21687.7	4539.2	26938	24233	21952	24374.3	2496	50858	43102	35961	43307	7450.62	1.02675	1.9152	3.16344	0.162487	0.0141643	0.00060818
RSc0937		Probable Nudix hydrolase	775	871	421	689	237.006	843	1143	923	969.667	155.349	972	899	1024	965	62.7933	1339	574	486	799.667	469.144	0.527414	1.25299	1.11556	0.404235	0.0469338	0.0741259
RSc0938	cobD	adenosylcobinamide-phosphate synthase	2964	6256	5320	4846.67	1696.28	6135	3446	2964	4181.67	1708.72	4257	3771	4107	4045	248.861	4677	3354	2485	3505.33	1103.81	-0.298636	0.486887	0.543447	0.562331	0.323447	0.267605
RSc0939		hypothetical protein	2289	1527	1154	1656.67	578.504	2907	1413	260	1526.67	1327.16	871	722	788	793.667	74.6615	1529	1190	879	1199.33	325.1	-0.43524	-0.236866	0.697116	0.487521	0.719653	0.251919
RSc0940		probable gtpase protein	2430	3112	2349	2630.33	419.097	3366	2210	2314	2630	639.512	1830	1556	1792	1726	148.445	2354	2001	1548	1967.67	404.033	-0.0434124	0.145431	0.65097	0.916071	0.708214	0.0683994
RSc0941		Probable CAAX prenyl protease 1	4007	3944	3086	3679	514.518	4431	3847	4472	4250	349.61	2156	1894	2151	2067	149.843	2791	2548	2122	2487	338.646	0.189563	-0.0821441	0.506499	0.599127	0.83114	0.136492
RSc0942	orn	oligoribonuclease	1362	1567	1102	1343.67	233.041	3770	2618	1365	2584.33	1202.85	2228	1967	2168	2121	136.7	3275	2244	2037	2518.67	663.131	0.806392	1.42141	1.99112	0.0860802	0.0052865	0.000467583
RSc0943	mogA	molybdenum cofactor biosynthesis protein	1309	2056	1627	1664	374.872	2753	1677	1066	1832	854.114	1480	1436	1400	1438.67	40.0666	1885	1287	924	1365.33	485.265	0.0325296	0.542144	0.708365	0.941077	0.148666	0.0614295
RSc0944		hypothetical protein	1929	1152	789	1290	582.394	1972	2275	1924	2057	190.313	966	977	1023	988.667	30.2379	1949	1080	789	1272.67	603.523	0.721091	0.417388	0.968698	0.0875804	0.324965	0.0248177
RSc0945	pmbA	putative PMBA protein (tlde protein)	5717	5795	4874	5462	510.714	8829	7463	4420	6904	2257.03	4549	4553	4817	4639.67	153.588	6546	3765	3109	4473.33	1824.7	0.261874	0.520108	0.687877	0.397188	0.0868795	0.0267869
RSc0946	folA	dihydrofolate reductase oxidoreductase protein	714	964	654	777.333	164.418	1164	1201	923	1096	150.96	602	623	650	625	24.0624	842	673	562	692.333	140.998	0.469079	0.45077	0.883178	0.111745	0.126323	0.0055638
RSc0947	thyA	thymidylate synthase	2056	2595	1705	2118.67	448.297	2756	3003	1937	2565.33	557.991	1523	1535	1661	1573	76.4461	2444	2418	2134	2332	171.965	0.238178	0.3382	1.25789	0.503086	0.329143	0.0013496
RSc0948		Pyridoxal phosphate-dependent enzyme, beta subunit	1106	241	294	547	484.833	714	289	39	347.333	341.26	374	270	293	312.333	54.6291	801	100	63	321.333	415.815	-0.921102	0.319286	-0.315911	0.224027	0.693101	0.696033
RSc0949		hypothetical protein	201	476	181	286	164.848	822	344	65	410.333	382.835	586	592	533	570.333	32.4705	1002	475	438	638.333	315.487	-0.00569635	1.77586	2.15487	0.995598	0.0780028	0.037359
RSc0950		hypothetical protein	2009	1800	1703	1837.33	156.379	352	363	312	342.333	26.839	173	188	171	177.333	9.29157	257	115	91	154.333	89.7181	-2.45154	-2.61649	-2.68278	1.23655e-06	6.93752e-07	5.7564e-07
RSc0951		hypothetical protein	4506	4342	4441	4429.67	82.5853	5440	3971	3029	4146.67	1215.06	2721	2393	2528	2547.33	164.852	3458	485	340	1427.67	1759.81	-0.185681	-0.0626347	-1.22456	0.720113	0.909304	0.0149489
RSc0952		putative ATP-dependent RNA helicase protein	1853	2327	310	1496.67	1054.66	4974	4929	1742	3881.67	1853.14	7616	8406	7979	8000.33	395.432	23083	3056	2640	9593	11684.5	1.46338	3.49843	3.22787	0.207049	0.00848583	0.0130207
RSc0953		hypothetical protein	1673	1691	2027	1797	199.389	716	361	221	432.667	255.163	362	325	293	326.667	34.5302	630	566	526	574	52.4595	-2.24587	-1.74342	-0.531335	0.00123158	0.00658685	0.373282
RSc0971		hypothetical conserved protein	17447	10695	10525	12889	3948.26	2881	2674	962	2172.33	1053.28	1253	921	924	1032.67	190.82	1711	2242	1625	1859.33	334.177	-2.66298	-2.87612	-1.51846	0.000211109	0.000109263	0.0111307
RSc0972		hypothetical protein	2043	1874	1517	1811.33	268.541	2984	1031	494	1503	1310.39	613	631	593	612.333	19.0088	904	213	129	415.333	425.277	-0.590526	-0.784765	-1.56282	0.17655	0.0722114	0.00168357
RSc0973		amino-acid-binding periplasmic (PBP) ABC transporter protein	2927	604	615	1382	1338.02	5533	4050	4810	4797.67	741.577	855	820	827	834	18.5203	4592	1938	1714	2748	1600.87	2.00244	0.256536	2.10346	0.0110249	0.750525	0.00816831
RSc0974		hypothetical protein	2557	1978	1534	2023	512.982	590	569	403	520.667	102.442	261	174	236	223.667	44.7921	308	519	398	408.333	105.879	-2.02677	-2.42869	-1.16509	0.00148542	0.000387894	0.0404991
RSc0975		ABC transporter ATP-binding protein	1180	2238	1470	1629.33	546.7	3025	2079	754	1952.67	1140.76	1629	1633	1626	1629.33	3.51188	2177	538	421	1045.33	981.796	0.0436582	0.753356	0.0151113	0.940629	0.13124	0.980703
RSc0976	parE	DNA topoisomerase IV subunit B	3296	4976	3618	3963.33	891.651	8643	6590	5382	6871.67	1648.65	4601	4538	4586	4575	32.909	7618	4277	3678	5191	2123.07	0.739209	0.962127	1.36399	0.0384852	0.00976714	0.000870832
RSc0977		putative Lytic transglycosylase-like protein	633	1362	907	967.333	368.226	1858	1150	585	1197.67	637.837	986	906	962	951.333	41.0528	1154	378	258	596.667	486.38	0.16254	0.73202	0.0568523	0.758964	0.12349	0.918407
RSc0978	parC	DNA topoisomerase IV subunit A	2739	4047	2519	3101.67	826.04	7030	6742	4381	6051	1453.41	3641	3679	3628	3649.33	26.5016	6968	2946	2508	4140.67	2458.32	0.919376	1.00162	1.31205	0.0133141	0.00806124	0.0012718
RSc0979		probable transmembrane protein	376	1101	758	745	362.675	1085	877	533	831.667	278.778	1166	1070	1089	1108.33	50.8363	847	346	271	488	313.157	0.0819757	1.33121	0.253993	0.900143	0.0227075	0.677521
RSc0980		Chromate transporter protein	283	785	524	530.667	251.066	619	582	338	513	152.679	763	663	707	711	50.1199	534	310	241	361.667	153.181	-0.0809285	1.21363	0.438728	0.893509	0.0240513	0.408666
RSc0981	lldP	putative L-lactate permease transmembrane protein	18034	16301	16960	17098.3	874.742	8832	11971	6344	9049	2819.77	4407	4171	3676	4084.67	373.069	5474	3866	3370	4236.67	1099.89	-1.03685	-1.34265	-1.03372	0.0330189	0.00828868	0.0333611
RSc0982		Putative integral membrane sensory domain containing protein	2156	2925	3779	2953.33	811.871	1562	1373	715	1216.67	444.615	759	636	661	685.333	65.0103	486	194	136	272	187.585	-1.36221	-1.34532	-2.58639	0.0183775	0.0193989	0.000248811
RSc0983		putative Phytanoyl-CoA dioxygenase	1522	3013	4975	3170	1731.85	1776	1260	507	1181	638.178	875	763	851	829.667	58.9689	669	30	29	242.667	369.216	-1.64249	-1.26345	-3.54621	0.0989129	0.194865	0.00326129
RSc0984	gstE	gst-related protein	3320	2300	1844	2488	755.746	4004	3187	1209	2800	1437.13	1956	1760	1936	1884	107.852	3018	1323	1048	1796.33	1066.89	0.0402675	0.4016	0.452068	0.919817	0.245448	0.188899
RSc0985		aminotransferase protein	11576	5014	3492	6694	4295.88	8271	10125	9256	9217.33	927.605	3782	3536	3628	3648.67	124.295	6904	2594	2191	3896.33	2612.5	0.55182	-0.0558017	0.123462	0.356189	0.933985	0.853674
RSc0986		hypothetical protein	5570	4828	3137	4511.67	1246.97	3872	4530	4940	4447.33	538.778	2379	2299	2616	2431.33	164.852	3277	455	404	1378.67	1644.2	0.01269	-0.125421	-1.15922	0.985593	0.847704	0.0476052
RSc0987		hypothetical protein	3967	2690	1763	2806.67	1106.62	1213	2419	3341	2324.33	1067.15	1110	982	1029	1040.33	64.7482	1338	141	110	529.667	700.209	-0.148766	-0.654538	-1.93563	0.877075	0.431391	0.0245736
RSc0988		hypothetical protein	3724	801	519	1681.33	1774.61	648	847	429	641.333	209.08	499	343	365	402.333	84.4354	702	59	40	267	376.841	-0.890611	-0.869137	-2.20992	0.283844	0.290993	0.0114109
RSc0989		putative transcription regulator protein	2568	1945	1069	1860.67	753.05	2054	2272	1105	1810.33	620.486	1025	960	963	982.667	36.6924	1959	522	417	966	861.564	-0.054932	-0.0916916	-0.176889	0.905805	0.840698	0.681582
RSc0990	hptG	heat shock protein 90	47276	21624	29052	32650.7	13199.2	46158	44479	43979	44872	1141.42	14496	17875	17366	16579	1821.79	22871	6796	6591	12086	9340.65	0.507899	-0.155705	-0.620774	0.351366	0.79738	0.249135
RSc0991	mug	hypothetical protein	4312	3233	4143	3896	580.359	5225	5722	1638	4195	2228.33	2162	2786	2716	2554.67	341.856	2125	70	50	748.333	1192.27	-0.127481	0.159884	-2.62849	0.910558	0.886402	0.0170511
RSc0992	gstF	glutathione S-transferase-like transmembrane protein	3315	3342	2890	3182.33	253.528	2204	2335	2249	2262.67	66.5607	1001	952	868	940.333	67.2632	1397	478	369	748	564.687	-0.517129	-1.01145	-1.27061	0.259207	0.0301732	0.00901997
RSc0993		putative transcriptional regulatory DNA-binding transcription regulator protein	1221	876	702	933	264.153	689	1230	702	873.667	308.662	302	253	251	268.667	28.8848	497	57	41	198.333	258.777	-0.102316	-1.03199	-1.76269	0.910558	0.190181	0.0323339
RSc0994		hypothetical protein	836	830	553	739.667	161.686	947	1115	728	930	194.059	399	390	461	416.667	38.6566	754	162	157	357.667	343.244	0.321612	-0.0495845	-0.351597	0.425728	0.91392	0.383955
RSc0995		putative spermidine synthase	736	1012	704	817.333	169.344	1543	1331	793	1222.33	386.628	876	866	902	881.333	18.5831	1247	300	199	582	578.117	0.501392	0.873196	0.159979	0.182415	0.0239812	0.698696
RSc0996		hypothetical protein	1585	1253	1153	1330.33	226.144	1685	1453	923	1353.67	390.591	666	648	580	631.333	45.3578	1291	974	723	996	284.638	-0.0465981	-0.324169	0.617631	0.914221	0.394706	0.0996836
RSc0997		Putative Acetyltransferase	1303	1053	964	1106.67	175.756	1462	1358	494	1104.67	531.403	685	688	589	654	56.3116	1070	568	462	700	324.783	-0.138039	-0.0105918	0.287699	0.74765	0.982486	0.472742
RSc0998		ATPase (AAA+)-related protein	3170	1430	1466	2022	994.36	2634	3039	2067	2580	488.245	1185	1182	1181	1182.67	2.08167	2547	1376	1152	1691.67	749.16	0.387402	0.0356485	0.760343	0.417161	0.947796	0.103865
RSc0999		putative periplasmic cytochrome type-c oxidoreductase signal peptide protein	9046	5709	5251	6668.67	2071.53	3440	4178	4251	3956.33	448.645	1690	1464	1399	1517.67	152.743	2608	4324	3345	3425.67	860.839	-0.788789	-1.40131	0.186246	0.147885	0.014142	0.760407
RSc1000		putative periplasmic cytochrome type-c oxidoreductase signal peptide protein	8211	6110	4847	6389.33	1699.31	3369	4229	3822	3806.67	430.205	1394	1292	1267	1317.67	67.278	2158	2923	2179	2420	435.737	-0.785097	-1.54041	-0.292536	0.104604	0.00379077	0.568463
RSc1001		hypothetical protein	729	863	493	695	187.329	973	974	312	753	381.918	481	443	459	461	19.0788	844	614	366	608	239.056	-0.0260791	0.212703	0.841089	0.968631	0.726672	0.12933
RSc1002		hypothetical protein	650	639	526	605	68.6367	503	479	143	375	201.276	299	278	299	292	12.1244	306	13	9	109.333	170.33	-0.876603	-0.281852	-2.46189	0.270187	0.743855	0.0067362
RSc1003		carboxypeptidase	3093	1467	1500	2020	929.392	585	272	156	337.667	221.911	173	115	146	144.667	29.023	146	90	107	114.333	28.7112	-2.68362	-3.01403	-3.01163	0.000141564	5.50878e-05	6.01316e-05
RSc1004		Putative NADH dehydrogenase/NAD(P)H nitroreductase	5215	4411	2955	4193.67	1145.57	4979	5460	4069	4836	706.44	2600	2501	2679	2593.33	89.1871	4217	3512	2679	3469.33	769.887	0.198077	0.0786896	0.811049	0.602222	0.84749	0.0273902
RSc1005	nth	endonuclease III protein	680	201	140	340.333	295.737	1393	1232	1430	1351.67	105.273	339	356	370	355	15.5242	1110	370	316	598.667	443.65	2.24441	1.07011	1.8179	0.00217742	0.0949278	0.00793533
RSc1006		ferredoxin	1004	498	409	637	320.931	1598	1461	1209	1422.67	197.313	567	456	556	526.333	61.1583	1044	51	47	380.667	574.467	1.29218	0.607335	-0.619174	0.0743761	0.405443	0.404405
RSc1007		transcription regulator protein	964	2254	1667	1628.33	645.869	2188	952	468	1202.67	886.975	1117	970	1115	1067.33	84.2991	1382	718	683	927.667	393.853	-0.682224	0.107586	0.131542	0.299682	0.885243	0.858543
RSc1008	phaZ	poly[D(-)-3-hydroxybutyrate] depolymerase protein	16532	21137	11746	16471.7	4695.79	19946	25401	22737	22694.7	2727.75	12207	11287	11394	11629.3	503.127	16269	20448	18781	18499.3	2103.69	0.437266	0.27101	1.28394	0.310287	0.543581	0.0057456
RSc1010	tyrB	aromatic amino acid aminotransferase	9703	11192	8591	9828.67	1305.05	18882	21439	18681	19667.3	1537.6	10342	10670	11686	10899.3	700.735	15746	9737	8417	11300	3906.51	0.985978	0.903487	1.19706	0.00256561	0.00469301	0.000587233
RSc1011	uvrB	excinuclease ABC subunit B	7133	5686	5577	6132	868.603	8250	6853	6227	7110	1035.7	3262	3292	3267	3273.67	16.0728	5196	3944	3625	4255	830.392	0.176158	-0.152585	0.542502	0.632672	0.682561	0.116733
RSc1012		putative site-specific recombinase transmembrane protein	844	1396	968	1069.33	289.616	2458	1305	1170	1644.33	707.882	982	1120	1126	1076	81.4616	1257	90	78	475	677.258	0.445064	0.752481	-1.07823	0.54591	0.287849	0.141084
RSc1013		putative ribokinase protein	2373	2493	2661	2509	144.665	1246	660	182	696	532.913	458	365	412	411.667	46.5009	745	32	25	267.333	413.686	-2.21369	-1.91019	-3.30397	0.0129407	0.02551	0.00135394
RSc1014		transcriptional regulatory DNA-binding repressor transcription regulator protein	6222	3012	2725	3986.33	1941.45	1826	1725	832	1461	547.066	727	644	677	682.667	41.7892	1727	904	657	1096	560.244	-1.51206	-1.7555	-0.903783	0.00483734	0.00172064	0.0672785
RSc1015		transmembrane ABC transporter protein	1436	1320	1639	1465	161.465	805	567	390	587.333	208.246	384	293	341	339.333	45.5229	569	467	334	456.667	117.84	-1.38993	-1.36196	-0.650644	0.00169849	0.00198419	0.0969586
RSc1016		ABC transporter ATP-binding protein	4942	4724	5985	5217	673.98	3232	4549	1703	3161.33	1424.32	1888	1971	1937	1932	41.7253	1904	293	198	798.333	958.713	-0.794287	-0.693265	-2.17619	0.165982	0.225602	0.00131984
RSc1017		sugar-binding periplasmic (PBP) ABC transporter protein	12856	11294	14119	12756.3	1415.13	9639	15845	16900	14128	3923.21	6394	6257	6560	6403.67	151.731	7733	8828	6741	7767.33	1043.92	0.0859695	-0.235852	0.350761	0.860567	0.598758	0.419971
RSc1018		hypothetical protein	3611	1882	734	2075.67	1448.24	1346	1441	1391	1392.67	47.5219	488	426	506	473.333	41.9682	1173	394	315	627.333	474.209	-0.406382	-1.2401	-0.816024	0.537886	0.0520216	0.192073
RSc1019	nifS	pyridoxal-phosphate-dependent aminotransferase (NIFS protein)	9354	4673	1728	5251.67	3845.79	7132	6426	7319	6959	470.966	2469	2402	2743	2538	180.668	6498	4949	4514	5320.33	1042.82	0.554901	-0.1602	1.25404	0.424537	0.834648	0.0688398
RSc1020	nifU	scaffold protein	4888	2678	1162	2909.33	1873.74	4060	4032	5759	4617	989.1	1724	1940	2028	1897.33	156.427	3933	4266	4258	4152.33	189.99	0.754773	0.197656	1.75561	0.289665	0.801072	0.0184517
RSc1021	iscA	Iron-binding protein IscA	4571	2472	1080	2707.67	1757.39	3402	3613	6097	4370.67	1498.77	1469	1630	1708	1602.33	121.878	2890	2569	2412	2623.67	243.644	0.802042	0.052849	1.13092	0.262637	0.948116	0.1107
RSc1022		hypothetical protein	1663	1102	496	1087	583.645	1343	1324	3276	1981	1121.54	621	748	664	677.667	64.5936	1164	759	597	840	292.05	0.916898	0.0778745	0.624577	0.203724	0.922837	0.381096
RSc1023	hscB	co-chaperone HscB	446	743	190	459.667	276.753	724	509	429	554	152.561	328	337	383	349.333	29.5014	575	153	115	281	255.319	0.318822	0.479728	0.095044	0.606098	0.42122	0.888597
RSc1024	hscA	chaperone protein HscA	1178	2284	880	1447.33	739.736	3220	3081	1443	2581.33	988.272	1913	2056	2400	2123	250.318	2483	693	501	1225.67	1093.11	0.77956	1.40014	0.508048	0.155359	0.0156766	0.36553
RSc1025	fdx	ferredoxin [2FE-2S] protein	724	657	211	530.667	278.859	1162	2002	3432	2198.67	1147.71	848	948	1173	989.667	166.458	1338	1985	1801	1708	333.375	2.09013	1.63829	2.87297	0.0205844	0.0556457	0.00326129
RSc1026	iscX	ISC system FeS cluster assembly protein	455	355	142	317.333	159.863	852	1136	1625	1204.33	391.004	695	696	810	733.667	66.1085	1291	1990	1900	1727	380.259	2.13586	2.06414	3.86093	0.0268259	0.029639	0.000859247
RSc1027		hypothetical protein	10685	3908	1335	5309.33	4829.95	5582	4293	7540	5805	1634.95	1120	751	800	890.333	200.4	4896	333	168	1799	2683.35	0.792025	-1.44635	-1.27989	0.482177	0.17636	0.225586
RSc1028	lysS	lysyl-tRNA synthetase	5803	1615	1113	2843.67	2575.12	6782	12005	10738	9841.67	2724.43	3173	3079	3195	3149	61.6117	8265	4525	4618	5802.67	2132.95	2.07059	1.08928	2.22705	0.012208	0.151386	0.00761174
RSc1029		short chain dehydrogenase	1249	926	714	963	269.412	2066	2175	2236	2159	86.122	1781	1634	1533	1649.33	124.709	1910	471	462	947.667	833.417	1.20925	1.55702	0.713491	0.00272521	0.000379969	0.0511818
RSc1031	pncB	nicotinate phosphoribosyltransferase	3183	1877	1615	2225	839.931	3551	4155	2808	3504.67	674.694	1349	1180	1436	1321.67	130.17	2963	1784	1511	2086	771.673	0.639686	0.0140511	0.912896	0.100774	0.976289	0.0228702
RSc1032		putative transmembrane protein	1602	2431	2774	2269	602.56	3451	2030	949	2143.33	1254.84	1376	1239	1253	1289.33	75.3813	1599	216	184	666.333	807.871	-0.291773	-0.111649	-1.32569	0.642429	0.868328	0.0309251
RSc1033		hypothetical protein	901	1544	1200	1215	321.762	1737	885	572	1064.67	602.923	712	642	653	669	37.6431	985	412	347	581.333	351.093	-0.344515	-0.121921	-0.198468	0.407146	0.788632	0.647417
RSc1034		Dehydrogenase	1288	1798	1315	1467	286.972	2348	1754	1196	1766	576.094	957	831	981	923	80.5729	1374	140	147	553.667	710.438	0.177789	0.0782736	-0.964866	0.763799	0.899287	0.07879
RSc1035	rmuC	Putative DNA recombination protein RmuC	849	1575	1051	1158.33	374.712	2581	1700	1001	1760.67	791.745	1406	1437	1275	1372.67	85.9903	2131	770	661	1187.33	819.055	0.467551	0.986468	0.8495	0.337851	0.0434617	0.0793221
RSc1036		hypothetical conserved protein	1661	1076	1307	1348	294.647	1902	967	494	1121	716.521	871	694	790	785	88.6059	1627	1001	761	1129.67	447.108	-0.494998	-0.0187499	0.781335	0.373483	0.977658	0.152704
RSc1037	moeA1	molybdopterin biosynthesis MOEA protein	773	1285	1000	1019.33	256.547	2508	1814	1924	2082	373.004	1104	1078	1125	1102.33	23.5443	1593	441	344	792.667	694.804	1.00134	0.875669	0.410473	0.0122525	0.0248824	0.287918
RSc1038	mobA	molybdopterin-guanine dinucleotide biosynthesis protein A	943	887	555	795	209.724	1286	1787	2236	1769.67	475.237	629	619	648	632	14.7309	1160	259	172	530.333	547.04	1.1826	0.424358	0.0996326	0.047275	0.47989	0.882592
RSc1039	moaA	molybdenum cofactor biosynthesis protein A	2368	2318	1540	2075.33	464.286	3424	3429	2964	3272.33	267.036	1540	1448	1501	1496.33	46.1772	3033	1650	1135	1939.33	981.522	0.656751	0.298415	0.836843	0.0224847	0.289983	0.00548574
RSc1040	rne	ribonuclease E protein	16715	20679	8495	15296.3	6214.65	25311	24067	13481	20953	6500.77	21119	22238	20431	21262.7	912.026	47032	21419	21155	29868.7	14864.5	0.431554	1.28804	1.96783	0.399882	0.0149018	0.000961943
RSc1041	rluC	ribosomal large subunit pseudouridine synthase C protein	1989	3434	2337	2586.67	754.159	4009	2351	1456	2605.33	1295.36	2037	1975	2042	2018	37.3229	2985	1871	1338	2064.67	840.406	-0.127492	0.397824	0.648922	0.804969	0.394212	0.155958
RSc1042		putative phosphoglycolate phosphatase protein	559	1954	1345	1286	699.369	1687	990	299	992	694.002	1325	1318	1469	1370.67	85.2311	1240	611	481	777.333	405.919	-0.567473	0.856637	0.193959	0.441987	0.226889	0.806423
RSc1043		hypothetical protein	477	959	631	689	246.179	717	669	728	704.667	31.3741	776	629	734	713	75.7166	697	134	75	302	343.35	0.0329207	0.795934	-0.61776	0.959862	0.151637	0.279659
RSc1044		putative protease transmembrane protein	1223	1638	1036	1299	308.112	2272	1877	1625	1924.67	326.123	1536	1369	1524	1476.33	93.1468	2138	1118	1006	1420.67	623.748	0.539367	0.946428	1.10458	0.158445	0.0174225	0.00716373
RSc1045		Methyltransferase	830	494	410	578	222.243	1437	833	533	934.333	460.44	313	315	270	299.333	25.4231	420	236	195	283.667	119.835	0.594496	-0.15877	-0.0123085	0.181797	0.747897	0.982486
RSc1046	maf	Maf-like protein	1129	462	326	639	429.766	710	963	572	748.333	198.299	231	247	261	246.333	15.0111	480	226	195	300.333	156.366	0.288783	-0.529587	-0.085522	0.664804	0.402402	0.905242
RSc1047		hypothetical protein	2121	1987	1864	1990.67	128.539	3019	1770	780	1856.33	1121.99	1247	1223	1084	1184.67	88.0019	2537	2401	1963	2300.33	299.949	-0.32788	-0.00983539	1.36571	0.593372	0.988569	0.0231575
RSc1048	rpmF	50S ribosomal protein L32	7621	7753	5202	6858.67	1436.23	13135	8405	2847	8129	5149.55	6225	5382	4986	5531	632.796	15487	19638	14594	16573	2691.66	-0.00687293	0.458119	2.60414	0.994326	0.613673	0.00676357
RSc1049	plsX	putative glycerol-3-phosphate acyltransferase PlsX	2911	4530	2449	3296.67	1092.79	5361	5407	3861	4876.33	879.605	4260	4254	4519	4344.33	151.296	5815	5484	4760	5353	539.562	0.551388	1.18403	1.83141	0.186821	0.0080073	0.000348248
RSc1050	fabH	3-oxoacyl-(acyl carrier protein) synthase III	2362	4293	2037	2897.33	1219.56	6312	5266	4784	5454	781.156	5364	5538	5813	5571.67	226.385	8384	6493	5376	6751	1520.51	0.914513	1.73135	2.31358	0.0873868	0.00349111	0.000421986
RSc1051	fabD	acyl-carrier-protein S-malonyltransferase	3764	5984	4049	4599	1207.88	9628	8566	5954	8049.33	1890.71	9773	9615	9913	9767	149.091	11123	3870	3403	6132	4328.64	0.74872	1.83847	1.23228	0.0699606	0.000287855	0.00571297
RSc1052	fabG	3-ketoacyl-(acyl-carrier-protein) reductase	4437	6609	3995	5013.67	1399.16	11254	10703	14612	12189.7	2115.82	10490	10366	10526	10460.7	83.9365	15070	12138	11559	12922.3	1882.33	1.28145	1.81943	2.44366	0.0154588	0.00162577	0.000166203
RSc1053	acpP	acyl carrier protein	9342	9282	6583	8402.33	1575.87	11844	10595	18564	13667.7	4286.09	12842	10941	10391	11391.3	1286.06	19074	21367	18604	19681.7	1478.34	0.739762	1.19568	2.42013	0.231212	0.0535314	0.000973459
RSc1054	fabF1	3-oxoacyl-(acyl carrier protein) synthase II	6835	9759	7110	7901.33	1614.65	16321	16763	15925	16336.3	419.21	15017	14845	15009	14957	97.0773	20445	15585	15426	17152	2852.93	1.03686	1.67766	2.19632	0.0240621	0.00118276	0.000136422
RSc1055	rpoE1	RNA polymerase sigma factor RpoE	14612	15726	13571	14636.3	1077.71	14967	7857	10946	11256.7	3565.17	5268	4918	4242	4809.33	521.56	10400	8932	7903	9078.33	1254.92	-0.415259	-0.853764	0.394437	0.265217	0.0246169	0.290853
RSc1056	rseA	putative transmembrane sigma-e factor negative regulatory transcription regulator protein	20043	27214	34685	27314	7321.51	26208	11669	24986	20954.3	8064.51	12575	12582	10978	12045	924.056	13872	10501	8982	11118.3	2502.77	-0.364287	-0.370557	-0.25704	0.460907	0.453266	0.613673
RSc1057	rseB	putative sigma-e factor regulatory (negative regulator) transcription regulator protein	7902	17463	16669	14011.3	5305.71	20145	6884	14963	13997.3	6683.03	8030	8353	7803	8062	276.393	11328	11508	10701	11179	423.631	0.0684628	0.037915	0.798827	0.908858	0.949456	0.116764
RSc1058		periplasmic protease signal peptide protein	12593	8843	7983	9806.33	2451.33	27761	9833	13065	16886.3	9555.38	5868	6043	5487	5799.33	284.289	17626	5797	4999	9474	7071.11	0.670476	0.0364635	0.766072	0.0413204	0.922571	0.0216568
RSc1059		Glutaredoxin	1233	1461	1234	1309.33	131.348	2960	801	767	1509.33	1256.43	778	863	754	798.333	57.2742	2218	744	545	1169	913.893	-0.116785	0.0351138	0.553976	0.834313	0.951035	0.259312
RSc1060	lepA	GTP-binding protein LepA	6663	7759	5295	6572.33	1234.5	18423	8240	10283	12315.3	5387.13	6759	6533	6187	6493	288.09	15552	10099	8839	11496.7	3568.08	0.818549	0.742329	1.84399	0.0355749	0.0539218	0.000145106
RSc1061	lepB	signal peptidase I	8621	4949	3151	5573.67	2787.99	12083	8424	37895	19467.3	16063.4	4627	4513	4531	4557	61.2862	11412	5252	4940	7201.33	3649.88	1.69605	0.469488	1.28624	0.0363469	0.555298	0.0933583
RSc1062		hypothetical protein	7163	5673	4537	5791	1316.97	9971	6718	30056	15581.7	12640.2	3835	3711	3509	3685	164.548	8002	6395	5506	6634.33	1265.09	1.25236	0.0922563	1.20893	0.0732136	0.905866	0.0769829
RSc1063	rnc	ribonuclease III	4860	5251	3996	4702.33	642.184	9257	5749	4940	6648.67	2294.81	3551	3222	3341	3371.33	166.584	6149	4372	3826	4782.33	1214.64	0.425671	0.275219	1.07714	0.161683	0.374373	0.00172304
RSc1064	era	GTP-binding protein Era	4358	5581	3584	4507.67	1006.88	10734	7466	4693	7631	3023.88	5999	5459	5703	5720.33	270.417	9602	6741	5875	7406	1950.46	0.664694	1.10348	1.77918	0.110206	0.011822	0.0004226
RSc1065	recO	DNA repair protein RecO	1667	2819	1567	2017.67	695.774	4318	2569	2197	3028	1132.55	2284	2194	2079	2185.67	102.754	3208	1256	971	1811.67	1217.63	0.52141	0.884623	0.701232	0.152253	0.0189017	0.0564761
RSc1066	pdxJ	pyridoxal phosphate biosynthetic protein PdxJ	2869	4349	3273	3497	765.005	6801	4758	3861	5140	1506.77	2751	2786	2666	2734.33	61.7117	4727	817	556	2033.33	2336.43	0.472749	0.389785	-0.261401	0.29453	0.392276	0.585921
RSc1067	acpS	4'-phosphopantetheinyl transferase	1243	1687	1048	1326	327.486	2349	2743	2977	2689.67	317.379	1023	1023	1130	1058.67	61.7765	1935	700	543	1059.33	762.402	1.03	0.438477	0.52372	0.00566858	0.203546	0.12808
RSc1068		beta-hexosaminidase	2588	3218	2112	2639.33	554.784	5410	4786	4082	4759.33	664.401	2534	2446	2694	2558	125.73	4053	911	732	1898.67	1867.85	0.826526	0.717472	0.184139	0.0244394	0.0473649	0.631787
RSc1069	efp	elongation factor P	7054	2205	1469	3576	3034.43	10510	9990	8372	9624	1115	3951	3926	3903	3926.67	24.0069	15835	5734	4880	8816.33	6093.32	1.72301	1.1914	2.39238	0.00490289	0.0361072	0.000449146
RSc1070		hypothetical protein	290	173	95	186	98.1478	381	413	234	342.667	95.4585	112	92	116	106.667	12.8582	284	44	53	127	136.04	0.966946	0.0912001	0.122034	0.068689	0.881885	0.839864
RSc1071	uvrC	excinuclease ABC subunit C	1263	931	670	954.667	297.208	1925	1787	1807	1839.67	74.5743	813	771	952	845.333	94.733	1721	413	362	832	770.319	0.969806	0.60787	0.512577	0.0152307	0.112393	0.179735
RSc1072	pgsA	CDP-diacylglycerol--glycerol-3-phosphate 3- phosphatidyltransferase transmembrane protein	1650	2322	1952	1974.67	336.573	3052	1679	2678	2469.67	709.813	1738	1412	1512	1554	167.009	2608	2826	2276	2570	276.962	0.289633	0.414018	1.49956	0.504892	0.326827	0.00162577
RSc1073		two-component system response regulator transcription regulator protein	6445	5421	4713	5526.33	870.791	2300	1818	1560	1892.67	375.608	1105	948	902	985	106.438	1895	1034	819	1249.33	569.403	-1.58654	-1.73485	-1.18761	1.65267e-05	6.8583e-06	0.00025572
RSc1074		putative sensory protein with Peptidoglycan-binding (LysM) and FecR domains	4336	5811	5176	5107.67	739.87	1942	1132	871	1315	558.459	844	705	735	761.333	73.146	900	320	252	490.667	356.12	-2.06917	-2.00976	-2.57943	1.48489e-05	1.96561e-05	1.7775e-06
RSc1075		two-component system sensor histidine kinase transcription regulator protein	1587	3289	2942	2606	899.374	1326	336	247	636.333	598.924	398	347	382	375.667	26.0832	393	59	51	167.667	195.185	-2.45809	-2.12732	-3.58909	0.00299573	0.00661403	0.000205142
RSc1076		two-component system response regulator transcription regulator protein	2771	1707	1169	1882.33	815.265	536	490	273	433	140.46	165	110	102	125.667	34.2977	365	297	246	302.667	59.702	-2.16233	-3.13404	-1.5172	0.000341601	1.39854e-05	0.00489316
RSc1077		hypothetical protein	4103	1564	1209	2292	1578.38	1580	1462	364	1135.33	670.595	267	217	215	233	29.4618	1150	710	565	808.333	304.645	-1.03043	-2.391	-0.304441	0.0754408	0.000629512	0.620105
RSc1078		transcriptional regulatory DNA-binding transcription regulator protein	315	128	92	178.333	119.718	559	414	65	346	253.923	139	147	136	140.667	5.68624	458	22	6	162	256.468	0.71137	0.82345	-0.440541	0.427975	0.353559	0.646072
RSc1079	gudD1	glucarate dehydratase protein	297	758	489	514.667	231.569	385	546	338	423	109.083	260	268	276	268	8	348	201	125	224.667	113.368	-0.257535	-0.0872946	-0.169619	0.569867	0.860866	0.720825
RSc1080	exuT2	putative hexuronate transporter transmembrane protein	324	721	541	528.667	198.787	378	419	364	387	28.5832	301	293	298	297.333	4.04145	276	237	184	232.333	46.1772	-0.420936	0.00358078	-0.105012	0.255817	0.993416	0.800246
RSc1081		glucosidase protein	249	634	480	454.333	193.779	550	537	429	505.333	66.4254	293	296	301	296.667	4.04145	314	208	159	227	79.2275	0.189165	0.221529	0.050207	0.692185	0.638972	0.921681
RSc1082		porin transmembrane protein	254	537	335	375.333	145.747	373	488	312	391	89.37	315	371	366	350.667	30.9892	391	387	281	353	62.3859	0.0543315	0.694685	1.01018	0.933985	0.225598	0.0784084
RSc1083		hypothetical protein	131	315	213	219.667	92.181	251	225	91	189	85.8604	175	188	181	181.333	6.50641	177	92	36	101.667	70.9953	-0.355141	0.477341	-0.316398	0.654037	0.535343	0.695802
RSc1084		porin transmembrane protein	118	192	125	145	40.8534	131	169	39	113	66.8431	69	56	49	58	10.1489	72	14	14	33.3333	33.4863	-0.483447	-0.551919	-1.382	0.45916	0.394876	0.0380923
RSc1085	nagL	putative GST-related protein	118	81	52	83.6667	33.0807	107	189	65	120.333	63.0661	36	39	39	38	1.73205	69	10	1	26.6667	36.9369	0.48788	-0.31331	-1.21949	0.603908	0.751366	0.184599
RSc1086	nagK	putative isomerase-decarboxylase	125	60	63	82.6667	36.6924	124	175	130	143	27.8747	53	23	36	37.3333	15.0444	90	21	8	39.6667	44.0719	0.850353	-0.39644	-0.452372	0.28403	0.638972	0.590497
RSc1087	nagI	gentisate 1,2-dioxygenase oxidoreductase protein	278	292	252	274	20.2978	276	309	624	403	192.102	122	76	101	99.6667	23.029	134	42	36	70.6667	54.9303	0.530833	-0.700538	-1.12129	0.390177	0.250713	0.0684956
RSc1088	nagAb	ferredoxin subunit of A ring-hydroxylating dioxygenase oxidoreductase protein	211	160	123	164.667	44.1852	111	255	195	187	72.3326	51	43	55	49.6667	6.1101	87	71	58	72	14.5258	0.0882724	-1.01411	-0.221166	0.905634	0.115397	0.755165
RSc1089	nagH	putative salicylate-5-hydroxylase small oxygenase component oxidoreductase protein	287	240	153	226.667	67.9877	149	309	416	291.333	134.374	57	54	68	59.6667	7.37111	102	94	100	98.6667	4.16333	0.222547	-1.24825	-0.234603	0.781905	0.0837931	0.768402
RSc1090	nagG	putative salicylate-5-hydroxylase large oxygenase component oxidoreductase protein	412	471	332	405	69.7639	318	478	403	399.667	80.0521	124	125	122	123.667	1.52753	219	240	232	230.333	10.5987	-0.0628652	-0.9539	0.268634	0.909692	0.0491653	0.597253
RSc1091	nagAa	ferredoxin oxidoreductase oxidoreductase protein	214	294	198	235.333	51.4328	126	288	130	181.333	92.3977	76	79	82	79	3	122	77	59	86	32.45	-0.457831	-0.791366	-0.459356	0.384193	0.127826	0.385035
RSc1092		transcriptional regulatory DNA-binding transcription regulator protein	3640	4421	2638	3566.33	893.78	1984	5078	2886	3316	1591.19	1447	1502	1387	1445.33	57.5181	2023	2653	2146	2274	333.936	-0.218608	-0.536223	0.415106	0.660854	0.246888	0.37923
RSc1093	pcaK	4-hydroxybenzoate transporter	80	197	135	137.333	58.5349	430	100	0	176.667	225.019	59	60	45	54.6667	8.3865	65	15	21	33.6667	27.3008	-0.288425	-0.661729	-1.30194	0.853962	0.633757	0.337521
RSc1094		transcriptional regulatory DNA-binding transcription regulator protein	437	297	194	309.333	121.969	576	683	715	658	72.7942	237	205	249	230.333	22.745	484	30	16	176.667	266.251	1.21557	0.392823	-0.610179	0.143681	0.656414	0.484456
RSc1095		hypothetical protein	197	262	163	207.333	50.3024	328	239	247	271.333	49.2375	209	227	194	210	16.5227	328	27	25	126.667	174.363	0.357972	0.781983	-0.445438	0.614594	0.24531	0.537213
RSc1096	aspC	aspartate aminotransferase protein	1150	913	520	861	318.203	1271	1067	1144	1160.67	103.016	963	843	870	892	62.9524	1333	341	228	634	607.983	0.485981	0.854769	0.246833	0.26963	0.0523877	0.592146
RSc1097	efpR	transcription regulator protein	1505	3969	2879	2784.33	1234.72	2582	1624	988	1731.33	802.402	2333	1931	2122	2128.67	201.083	2735	2576	1826	2379	485.466	-0.784344	0.373107	0.854114	0.182414	0.541887	0.141918
RSc1098		transcriptional regulatory DNA-binding transcription regulator protein	1587	1438	994	1339.67	308.487	2706	1180	1378	1754.67	829.806	483	429	446	452.667	27.6104	951	875	608	811.333	180.145	0.321407	-0.806962	0.346654	0.48045	0.0688877	0.445757
RSc1101	soxB2	sarcosine oxidase subunit beta	194	226	127	182.333	50.5206	151	135	130	138.667	10.9697	72	76	60	69.3333	8.32666	115	75	58	82.6667	29.2632	-0.413652	-0.626666	-0.148227	0.402243	0.198293	0.785872
RSc1102	soxD2	sarcosine oxidase subunit delta	87	91	83	87	4	74	64	143	93.6667	43.0155	35	30	31	32	2.64575	49	46	35	43.3333	7.37111	-0.039724	-0.675389	0.0242508	0.963068	0.365316	0.978642
RSc1103	soxA2	sarcosine oxidase subunit alpha	494	692	514	566.667	109.002	681	342	689	570.667	198.072	245	231	218	231.333	13.5031	436	352	325	371	57.8878	0.00355108	-0.515607	0.440191	0.994107	0.224845	0.301753
RSc1104	soxG2	sarcosine oxidase subunit gamma	155	272	252	226.333	62.5806	246	142	117	168.333	68.413	98	115	122	111.667	12.3423	126	37	61	74.6667	46.0471	-0.443396	-0.245636	-0.668259	0.441678	0.684852	0.239485
RSc1105	folB2	putative dihydroneopterin aldolase protein	119	228	187	178	55.0545	141	121	39	100.333	54.0494	76	80	99	85	12.2882	82	39	52	57.6667	22.053	-0.880955	-0.29193	-0.607081	0.121504	0.627727	0.289918
RSc1106	purU	formyltetrahydrofolate deformylase	107	74	29	70	39.1535	152	89	39	93.3333	56.6245	40	35	44	39.6667	4.50925	91	74	53	72.6667	19.0351	0.317953	0.017128	1.18622	0.684024	0.984657	0.108781
RSc1108		transcriptional regulatory DNA-binding transcription regulator protein	33	142	86	87	54.5069	148	38	65	83.6667	57.3265	61	57	51	56.3333	5.03322	57	149	129	111.667	48.3873	0.10921	0.279607	1.64642	0.915283	0.774891	0.0624005
RSc1110		transcriptional regulatory DNA-binding transcription regulator protein	336	905	521	587.333	290.242	1139	703	663	835	264.03	878	751	700	776.333	91.6642	782	64	34	293.333	423.463	0.399072	1.10427	-0.821229	0.635618	0.161953	0.328291
RSc1111		hypothetical protein	46	191	146	127.667	74.2181	175	53	221	149.667	86.8178	122	103	103	109.333	10.9697	83	1	7	30.3333	45.7092	0.259464	0.558365	-1.52535	0.842739	0.646644	0.220386
RSc1113		hypothetical protein	7153	4978	3925	5352	1646.18	934	1653	1508	1365	380.233	357	332	314	334.333	21.5948	980	388	333	567	358.724	-1.96514	-3.25916	-2.3764	0.0024456	4.50138e-05	0.000587718
RSc1114	fdxA	ferredoxin protein	2941	596	389	1308.67	1417.43	4764	4087	2990	3947	895.248	753	654	697	701.333	49.6421	3732	1373	1089	2064.67	1450.92	2.00055	0.304622	1.89546	0.00881513	0.69013	0.0116814
RSc1115	recJ	single-stranded-DNA-specific exonuclease protein	962	1407	995	1121.33	247.944	1890	2015	767	1557.33	687.296	1215	1147	1312	1224.67	82.9237	1431	536	487	818	531.439	0.368601	0.894291	0.416808	0.290386	0.0133522	0.230215
RSc1116		putative signal peptide protein	1141	774	531	815.333	307.093	1189	1693	481	1121	608.855	456	451	529	478.667	43.6616	805	32	17	284.667	450.684	0.423729	0.109103	-1.44658	0.667148	0.917859	0.129542
RSc1117		lipoprotein releasing system transmembrane	6785	4674	4255	5238	1356.02	6804	5680	9503	7329	1964.83	2662	2641	2624	2642.33	19.0351	5103	2265	2079	3149	1694.77	0.466404	-0.227288	0.17664	0.26461	0.604238	0.693589
RSc1118	lolD	lipoprotein releasing system ATP-binding ABC transporter	5479	4930	4931	5113.33	316.677	5692	5648	7345	6228.33	967.312	2852	2931	2848	2877	46.8081	3964	1936	1713	2537.67	1240.26	0.248801	-0.0770195	-0.0852877	0.503671	0.850883	0.833972
RSc1119		deoxyribonuclease protein	2220	3331	3352	2967.67	647.583	2977	2200	1066	2081	961.042	1513	1511	1610	1544.67	56.5892	1677	443	337	819	744.938	-0.643164	-0.206173	-1.15761	0.122508	0.64159	0.00923444
RSc1120	comEC	DNA internalizaion competence protein ComEC/Rec2	517	1389	1196	1034	458.016	1045	546	156	582.333	445.612	572	524	520	538.667	28.9367	438	51	32	173.667	229.116	-1.22515	-0.278273	-2.32091	0.151718	0.762309	0.0131452
RSc1121		hypothetical protein	20566	20787	13712	18355	4022.47	9998	16311	25415	17241.3	7750.49	5035	4721	4369	4708.33	333.181	6739	6984	5950	6557.67	540.324	-0.191877	-1.21981	-0.505459	0.79443	0.0621745	0.449192
RSc1122		hypothetical protein	7198	10401	7120	8239.67	1872.18	5470	5791	7345	6202	1002.79	2146	2038	1844	2009.33	153.027	3228	2793	2626	2882.33	310.783	-0.40166	-1.23353	-0.461648	0.356984	0.00736887	0.286716
RSc1123		Putative transglutaminase	3332	6308	4064	4568	1550.7	3180	3473	2275	2976	624.51	1573	1452	1487	1504	62.2656	2301	1043	901	1415	770.576	-0.625371	-0.787122	-0.719123	0.0605445	0.021194	0.0331808
RSc1124		hypothetical protein	1103	986	768	952.333	170.019	1761	1364	572	1232.33	605.337	607	510	588	568.333	51.4036	1067	630	550	749	278.286	0.243203	0.0205802	0.664401	0.481752	0.958518	0.0492102
RSc1125		putative hydrolase protein	456	750	510	572	156.499	1028	586	520	711.333	276.22	345	305	338	329.333	21.362	495	138	121	251.333	211.193	0.264148	-0.0224455	-0.395289	0.550852	0.964383	0.358718
RSc1126	pyrG	CTP synthetase	10479	9214	6636	8776.33	1958.53	20923	20211	16263	19132.3	2510.29	14027	13738	13727	13830.7	170.119	26054	13729	12055	17279.3	7645.04	1.12629	1.43591	1.96816	0.00368055	0.00060457	3.81553e-05
RSc1127	kdsA	2-dehydro-3-deoxyphosphooctonate aldolase	3947	5231	3577	4251.67	868.07	10883	7188	6409	8160	2390.14	8464	8469	8561	8498	54.6168	12427	7445	6735	8869	3101.7	0.867524	1.75533	2.07593	0.0638887	0.00115529	0.000308137
RSc1128		hypothetical protein	2174	2198	1546	1972.67	369.699	4885	3093	5161	4379.67	1122.8	3063	2971	3150	3061.33	89.5116	5502	3210	3018	3910	1382.05	1.11722	1.39002	1.98995	0.0143299	0.00364928	0.000240722
RSc1129	eno	phosphopyruvate hydratase	22321	15418	11869	16536	5314.93	38072	35089	31746	34969	3164.71	28561	28498	28726	28595	117.741	46091	24349	22708	31049.3	13052.3	1.10942	1.59509	1.93404	0.0147294	0.00138911	0.000308153
RSc1130	ftsB	cell division protein FtsB	927	752	712	797	114.346	1548	919	637	1034.67	466.384	947	944	1024	971.667	45.3468	1428	1327	1156	1303.67	137.493	0.26362	1.06002	1.88097	0.638156	0.0466971	0.00180897
RSc1131		hypothetical protein	1802	1112	940	1284.67	456.203	1401	1702	1235	1446	236.73	783	803	825	803.667	21.0079	792	415	305	504	255.408	0.154031	0.082569	-0.421286	0.732564	0.860724	0.307375
RSc1132		putative redox regulated molecular chaperone heat-shock-like protein	2478	2195	1810	2161	335.295	4724	2956	2730	3470	1091.86	2314	2491	2368	2391	90.7138	3140	1558	1114	1937.33	1064.94	0.618489	0.924141	0.763086	0.0639156	0.00877034	0.0250856
RSc1133		hypothetical protein	3333	1913	1469	2238.33	973.656	2755	2513	2366	2544.67	196.424	1032	1245	1200	1159	112.263	2102	649	476	1075.67	893.03	0.230283	-0.125864	-0.271289	0.609426	0.792005	0.539301
RSc1134		hypothetical protein	529	543	468	513.333	39.879	558	516	195	423	198.567	339	295	284	306	29.1033	352	42	65	153	172.722	-0.415829	-0.00552786	-1.1728	0.425247	0.992677	0.027407
RSc1135		putative hydrolase protein	1294	1957	1368	1539.67	363.31	1546	2966	1703	2071.67	778.483	1337	1229	1240	1268.67	59.4334	3417	468	308	1397.67	1750.62	0.424033	0.479946	0.321088	0.505234	0.446071	0.631538
RSc1136		Putative thiol-disulphide oxidoreductase DCC	52	218	150	140	83.4506	581	75	13	223	311.583	122	111	127	120	8.18535	95	39	23	52.3333	37.8065	-0.263087	0.398933	-0.832488	0.889973	0.815665	0.615551
RSc1137		hypothetical protein	218	552	316	362	171.686	560	302	117	326.333	222.5	226	197	231	218	18.3576	207	38	20	88.3333	103.162	-0.407237	0.0376117	-1.56149	0.566121	0.962167	0.0284674
RSc1138		putative transmembrane protein	838	2135	1406	1459.67	650.163	1296	1164	806	1088.67	253.538	777	739	781	765.667	23.1805	702	413	371	495.333	180.206	-0.403125	-0.0987156	-0.510474	0.284085	0.814581	0.170564
RSc1139		thioredoxin reductase oxidoreductase protein	1962	3288	2138	2462.67	720.156	1848	2155	1833	1945.33	181.731	1524	1347	1520	1463.67	101.056	1523	707	578	936	512.432	-0.33772	0.0372089	-0.456187	0.230788	0.90955	0.104488
RSc1140		hypothetical protein	2204	2565	3114	2627.67	458.225	4435	2496	871	2600.67	1784.3	3500	3303	3322	3375	108.669	3389	132	89	1203.33	1892.96	-0.394889	1.03531	-1.34145	0.683935	0.247653	0.158598
RSc1141		hypothetical protein	1833	1879	1934	1882	50.5668	2151	1872	1144	1722.33	519.916	2238	2282	2458	2326	116.413	1971	150	66	729	1076.42	-0.214641	1.05346	-1.17762	0.792857	0.148675	0.12206
RSc1142		integral membrane transmembrane protein	1435	1484	852	1257	351.595	1457	1496	897	1283.33	335.142	807	756	869	810.667	56.5892	1565	855	705	1041.67	459.384	-0.00215857	0.151166	0.715269	0.995293	0.669621	0.0326029
RSc1143	trpS	tryptophanyl-tRNA synthetase	3002	3541	2335	2959.33	604.131	7959	5269	3666	5631.33	2169.31	3486	3574	3768	3609.33	144.282	7415	4141	3735	5097	2017.68	0.830798	1.06111	1.79341	0.0553048	0.0174458	0.000520022
RSc1144		Methyltransferase type 11	1371	2392	1783	1848.67	513.658	1953	1494	351	1266	824.978	849	907	868	874.667	29.5691	1317	836	721	958	316.176	-0.780371	-0.330483	0.0665345	0.162538	0.569882	0.917265
RSc1145	dapA	dihydrodipicolinate synthase	10380	7971	5734	8028.33	2323.53	12439	12024	8762	11075	2013.84	4608	4674	4525	4602.33	74.6615	10110	5874	5314	7099.33	2622.31	0.450711	-0.0215865	0.85185	0.153457	0.953719	0.0107556
RSc1146	nlpD	NlpB lipoprotein	13023	9145	8461	10209.7	2460.3	25327	20161	18304	21264	3639.11	10747	10824	10608	10726.3	109.473	19632	7648	7338	11539.3	7010.17	1.03856	0.8516	1.07137	0.00103715	0.00437752	0.000807148
RSc1147		Beta-lactamase-like protein	646	1541	1104	1097	447.541	3287	1327	1365	1993	1120.8	1595	1594	1448	1545.67	84.5833	2657	1997	1928	2194	402.451	0.708866	1.22284	2.07249	0.305495	0.0748371	0.00570395
RSc1148		hypothetical protein	2671	2802	1791	2421.33	549.8	4226	3666	2951	3614.33	639.068	1562	1757	1622	1647	99.8749	2930	1843	1653	2142	689.009	0.544425	0.208099	0.840093	0.0650268	0.494283	0.0073882
RSc1149	slyD	fkbp-type peptidyl-prolyl cis-trans isomerase (rotamase) protein	7023	3684	2468	4391.67	2358.52	11300	10485	12701	11495.3	1120.84	5756	5330	4973	5353	392.006	15208	12001	10269	12492.7	2505.94	1.4902	1.11952	2.69589	0.0104479	0.0425365	0.000152076
RSc1150		hypothetical protein	578	567	394	513	103.204	1014	1086	819	973	138.141	431	451	525	469	49.5177	574	198	158	310	229.504	0.903883	0.635825	0.0944142	0.0109196	0.061394	0.803553
RSc1151	mutS	DNA mismatch repair protein	6980	7476	5659	6705	939.197	11039	11839	7306	10061.3	2419.48	5062	4979	5206	5082.33	114.858	6625	1627	1258	3170	2997.8	0.537251	0.361203	-0.37957	0.109839	0.286407	0.263476
RSc1152		transcription regulator protein	3814	4251	3133	3732.67	563.42	4437	3874	3055	3788.67	694.941	2048	1748	1833	1876.33	154.623	2332	497	351	1060	1104	-0.0125536	-0.233185	-1.18121	0.979263	0.568728	0.00533173
RSc1153		putative transmembrane efflux transmembrane protein	1221	814	991	1008.67	204.074	615	738	858	737	121.503	217	211	168	198.667	26.727	276	37	36	116.333	138.276	-0.458961	-1.6126	-2.51564	0.5939	0.0538459	0.00628883
RSc1154	dkgB	2,5-diketo-D-gluconate reductase B	2238	1431	1682	1783.67	412.994	1476	1411	1430	1439	33.4215	344	313	308	321.667	19.5021	628	179	171	326	261.57	-0.347815	-1.74228	-1.67611	0.574452	0.00672574	0.00844562
RSc1155		methyl-accepting chemotaxis transducer transmembrane protein	1400	1486	1054	1313.33	228.669	5349	6391	3640	5126.67	1388.91	3009	2970	3225	3068	137.357	4531	2878	2371	3260	1129.53	1.91389	1.99192	2.32001	0.000143716	0.00010103	2.49093e-05
RSc1156		methyl-accepting chemotaxis transducer transmembrane protein	348	696	740	594.667	214.749	5250	5569	3237	4685.33	1264.39	4018	4668	5067	4584.33	529.481	4585	1108	1027	2240	2031.23	2.90709	3.68562	2.62931	0.000597599	9.45808e-05	0.00129252
RSc1157		hypothetical protein	1622	258	189	689.667	808.161	868	535	416	606.333	234.291	89	106	96	97	8.544	202	1	2	68.3333	115.76	0.377995	-1.29785	-3.29644	0.776404	0.29477	0.0143043
RSc1158		glutamine amidotransferase	975	477	298	583.333	350.802	470	342	156	322.667	157.89	136	152	151	146.333	8.96289	207	7	1	71.6667	117.24	-0.806555	-0.942493	-3.11816	0.411542	0.337398	0.00595888
RSc1159		putative transcription regulator protein	214	150	112	158.667	51.5493	259	133	195	195.667	63.0026	107	120	107	111.333	7.50555	205	50	31	95.3333	95.4481	0.322795	0.316142	-0.0895814	0.547808	0.556897	0.880399
RSc1160	suhB	inositol monophosphatase	2943	3242	2568	2917.67	337.713	3522	3221	1430	2724.33	1130.98	1247	1130	1014	1130.33	116.5	2984	1742	1368	2031.33	845.961	-0.215851	-0.620061	0.445679	0.447141	0.0279473	0.105934
RSc1161		putative tRNA/rRNA methyltransferase protein	1362	2080	1621	1687.67	363.613	1351	1272	637	1086.67	391.421	770	708	696	724.667	39.7157	778	598	393	589.667	192.635	-0.699276	-0.446876	-0.508419	0.0413319	0.186519	0.132198
RSc1162	cysE2	O-acetylserine synthase	1701	2739	1798	2079.33	573.343	2439	2188	1066	1897.67	731.097	1361	1212	1268	1280.33	75.2618	1950	764	565	1093	748.824	-0.228145	0.0685942	-0.0844053	0.49571	0.853674	0.817013
RSc1163	lpxH	UDP-2,3-diacylglucosamine hydrolase	1088	788	710	862	199.57	3009	1654	689	1784	1165.45	729	831	840	800	61.6523	1949	2643	2496	2362.67	365.708	0.852938	0.711842	2.80678	0.20469	0.291647	0.000699944
RSc1164	ppiB	peptidyl-prolyl cis-trans isomerase B	16938	3439	2934	7770.33	7943.45	12549	19873	15210	15877.3	3707.32	3358	3498	3779	3545	214.399	13248	8480	7460	9729.33	3089.64	1.37238	-0.0985662	1.64366	0.0946763	0.915592	0.0472887
RSc1165	ppiA	peptidyl-prolyl cis-trans isomerase A	9485	381	264	3376.67	5290.3	5151	12271	15483	10968.3	5287.75	463	465	604	510.667	80.8352	4042	1084	1031	2052.33	1723.31	2.82499	-1.08197	0.78167	0.12622	0.559565	0.667787
RSc1166		signal peptide protein	2650	1082	712	1481.33	1028.86	2428	3693	2938	3019.67	636.442	600	586	704	630	64.467	1853	63	28	648	1043.71	1.33302	-0.247605	-1.14551	0.227025	0.840698	0.302965
RSc1167	cysS	cysteinyl-tRNA synthetase	2536	3510	2325	2790.33	632.116	5339	3506	1963	3602.67	1690.07	2366	2482	2403	2417	59.2537	3991	1586	1357	2311.33	1459.13	0.236667	0.555533	0.591954	0.532638	0.124871	0.102707
RSc1168		hypothetical protein	1370	1813	1285	1489.33	283.507	2946	1743	1573	2087.33	748.469	1510	1557	1526	1531	23.8956	2439	1465	1303	1735.67	614.467	0.408065	0.797446	1.22519	0.254809	0.0284975	0.0021482
RSc1169	accA	acetyl-CoA carboxylase carboxyltransferase subunit alpha	12814	7765	6665	9081.33	3279.04	14326	12522	7488	11445.3	3543.86	6677	6368	6288	6444.33	205.427	13679	7556	6030	9088.33	4048.19	0.310176	0.318717	1.031	0.389226	0.375304	0.00669685
RSc1170		puative tRNA(Ile)-lysidine synthase	685	1256	1063	1001.33	290.452	1462	1380	715	1185.67	409.666	1216	1122	1149	1162.33	48.3977	1262	287	159	569.333	603.271	0.134789	0.942025	-0.242314	0.82394	0.0794513	0.679475
RSc1171	lysC	aspartate kinase	4744	4906	3399	4349.67	827.276	16669	10295	6487	11150.3	5144.61	7762	8108	7951	7940.33	173.246	15937	8717	7917	10857	4417.56	1.22976	1.65747	2.34693	0.014496	0.00222931	0.000149961
RSc1172	fabI	enoyl-(acyl carrier protein) reductase	2457	4430	3713	3533.33	998.695	5234	5594	2795	4541	1522.76	4172	3938	3961	4023.67	128.974	6538	5377	4261	5392	1138.57	0.27662	0.928455	1.66713	0.639502	0.0942202	0.00571297
RSc1173		substrate-binding periplasmic (PBP) ABC transporter protein	1705	4606	3587	3299.33	1471.74	3493	2147	1508	2382.67	1013.27	2099	1971	1930	2000	88.1533	2495	2526	1959	2326.67	318.786	-0.515659	0.062797	0.608956	0.360282	0.921681	0.27094
RSc1174		transmembrane ABC transporter protein	1841	2609	2101	2183.67	390.617	2394	1822	1508	1908	449.217	1201	1102	1082	1128.33	63.7207	1495	1621	1370	1495.33	125.5	-0.234488	-0.188585	0.573999	0.55366	0.640074	0.127666
RSc1175		transmembrane ABC transporter protein	1696	2476	1863	2011.67	410.702	2114	1707	1742	1854.33	225.558	1060	903	945	969.333	81.2794	1254	1283	997	1178	157.42	-0.128524	-0.275675	0.317099	0.723249	0.414815	0.343809
RSc1176		ABC transporter ATP-binding protein	2146	4573	3834	3517.67	1244.04	3542	2251	936	2243	1303.02	1827	1653	1704	1728	89.4483	1909	680	439	1009.33	788.397	-0.828903	-0.289062	-1.04572	0.0939169	0.57395	0.0370504
RSc1177		putative transmembrane protein	2021	3644	2834	2833	811.5	2332	1174	897	1467.67	761.24	762	727	742	743.667	17.5594	1420	1129	961	1170	232.23	-1.05164	-1.17477	-0.209828	0.0298927	0.0166162	0.678604
RSc1178		lipoprotein transmembrane	976	1001	802	926.333	108.399	1419	1550	1209	1392.67	172.018	699	709	629	679	43.589	1101	450	357	636	405.378	0.564791	0.304613	0.320765	0.0543819	0.299465	0.274682
RSc1179	gltX	glutamyl-tRNA synthetase	2448	2367	2063	2292.67	202.979	5649	4444	3458	4517	1097.32	3284	3241	3166	3230.33	59.7188	5566	2846	2557	3656.33	1660.12	0.920501	1.25277	1.63777	0.0165767	0.00240763	0.000298577
RSc1180		inner membrane transmembrane protein	284	691	552	509	206.879	930	370	182	494	389.112	520	484	454	486	33.0454	604	138	102	281.333	280.017	-0.401786	0.604659	-0.342296	0.585708	0.387176	0.64606
RSc1181		inner membrane transmembrane protein	1364	1517	1327	1402.67	100.729	2334	1635	728	1565.67	805.242	1504	1369	1383	1418.67	74.2316	1895	770	608	1091	700.98	-0.0182114	0.753909	0.471187	0.971064	0.0727304	0.263408
RSc1182	rpmE2	50S ribosomal protein L31 type B	6379	599	386	2454.67	3400.24	8435	7293	2769	6165.67	2996.51	1200	1199	1220	1206.33	11.8462	7806	2894	2391	4363.67	2991.74	2.14267	0.770472	2.62474	0.0334913	0.439856	0.0124812
RSc1183		putative signal peptide protein	477	408	289	391.333	95.1017	431	420	533	461.333	62.3084	182	204	207	197.667	13.6504	210	97	70	125.667	74.272	0.232411	-0.242947	-0.755968	0.655013	0.639005	0.120106
RSc1184		hypothetical protein	775	1045	730	850	170.367	931	648	585	721.333	184.289	404	352	366	374	26.9072	508	436	306	416.667	102.378	-0.265143	-0.411946	0.0161389	0.436728	0.217648	0.967653
RSc1185		transcription regulator protein	4073	5103	3246	4140.67	930.347	2737	1911	2106	2251.33	431.753	1113	968	924	1001.67	98.8956	1660	2252	1839	1917	303.61	-0.876698	-1.26509	0.0217558	0.0446719	0.00646349	0.96652
RSc1186		putative sigma-54 interacting transcription regulator protein	849	857	703	803	86.6949	529	289	221	346.333	161.806	189	166	147	167.333	21.0317	328	285	240	284.333	44.0038	-1.31187	-1.50784	-0.407746	0.00313216	0.00117206	0.315563
RSc1187	rho	transcription termination factor Rho	3968	3847	1677	3164	1289.2	13478	12617	14183	13426	784.294	6213	6438	6735	6462	261.826	14589	9193	8862	10881.3	3215.2	2.13739	1.83021	2.86419	0.000768581	0.0022899	7.02696e-05
RSc1188	trxA	thioredoxin 1 (redox factor) protein	13604	17992	14527	15374.3	2313.46	21559	15365	10816	15913.3	5392.45	13308	12001	11796	12368.3	820.205	17379	29244	23909	23510.7	5942.52	-0.0347298	0.433615	1.8503	0.958148	0.451233	0.00330323
RSc1189	addB	hypothetical protein	1282	2380	1631	1764.33	561.012	2749	1630	637	1672	1056.63	1312	1207	1257	1258.67	52.5198	1519	93	45	552.333	837.502	-0.376422	0.226063	-1.67316	0.668189	0.803342	0.0565403
RSc1190	addA	hypothetical protein	1138	2448	1584	1723.33	666.022	2326	1523	533	1460.67	898.124	1240	1185	1131	1185.33	54.5008	1268	248	177	564.333	610.426	-0.448835	0.202773	-1.04738	0.424296	0.735343	0.0620277
RSc1191	dnaX	DNA polymerase III subunits gamma and tau	8313	7907	6391	7537	1013.01	9448	9244	4719	7803.67	2673.35	4636	4495	4484	4538.33	84.7604	7615	2189	1660	3821.33	3296.04	-0.0316662	0.029601	-0.254129	0.922915	0.928187	0.379302
RSc1192		hypothetical protein	2344	2542	1565	2150.33	516.49	5569	3195	4147	4303.67	1194.73	3509	3596	3571	3558.67	44.7921	6236	5511	4752	5499.67	742.065	0.970182	1.50288	2.50371	0.0632147	0.00702067	0.000174085
RSc1194	recR	recombination protein RecR	1419	2127	1044	1530	549.966	3437	2288	1092	2272.33	1172.58	2268	2221	2270	2253	27.7308	2780	685	556	1340.33	1248.46	0.431197	1.35913	0.503372	0.284741	0.00238664	0.210884
RSc1195	oprB	Carbohydrate-selective porin OprB	1574	974	841	1129.67	390.508	2899	2142	1352	2131	773.559	673	659	686	672.667	13.5031	1454	693	539	895.333	489.908	0.84543	0.033843	0.594529	0.0246015	0.936688	0.105294
RSc1196		DNA-binding transcriptional regulatory transcription regulator protein	2699	3379	4251	3443	777.977	3158	2084	1456	2232.67	860.684	1154	1149	1129	1144	13.2288	1423	345	320	696	629.725	-0.710308	-0.843771	-1.5691	0.113393	0.061543	0.00207635
RSc1197		hypothetical protein	3146	3721	4444	3770.33	650.405	5026	2783	4836	4215	1243.78	1763	1899	1852	1838	69.0724	2162	441	421	1008	999.443	0.126531	-0.26537	-1.1634	0.827076	0.626239	0.0283988
RSc1198		signal peptide protein	9804	8669	8466	8979.67	721.073	10435	9806	6838	9026.33	1921.07	4999	5176	5112	5095.67	89.6233	7370	1632	1304	3435.33	3411.47	-0.0431888	-0.0629445	-0.746717	0.911779	0.872166	0.0305466
RSc1199		ABC transporter ATP-binding protein	3600	3208	2955	3254.33	324.987	3452	3694	2652	3266	545.333	1778	1695	1810	1761	59.3549	2153	529	550	1077.33	931.614	-0.0291641	-0.135013	-0.846302	0.939055	0.704793	0.0133522
RSc1200		transmembrane permease ABC transporter protein	829	1051	989	956.333	114.548	1187	829	208	741.333	495.353	484	505	503	497.333	11.5902	625	222	203	350	238.346	-0.626766	-0.214858	-0.635991	0.238051	0.705948	0.226718
RSc1201		transcription regulator protein	6046	1230	936	2737.33	2869.16	906	2332	546	1261.33	944.534	230	216	214	220	8.7178	484	216	203	301	158.616	-1.2175	-2.68307	-2.02898	0.310291	0.030838	0.090742
RSc1202		flavoprotein NADH-dependent oxidoreductase	35896	5143	7244	16094.3	17180.9	2264	8524	1066	3951.33	4005.09	1392	1425	1409	1408.67	16.5025	1847	297	280	808	899.841	-2.25	-2.56456	-3.63035	0.10006	0.0553048	0.0113484
RSc1203		oxidoreductase protein	1997	1656	1199	1617.33	400.403	2516	5511	2808	3611.67	1651.34	1630	1219	1159	1336	256.373	8464	1247	1032	3581	4230.17	1.25614	0.492055	1.60196	0.0317931	0.393803	0.0089118
RSc1204	surE	stationary phase survival protein SurE	2318	4112	2993	3141	906.111	3316	2516	2587	2806.33	442.81	2604	2450	2534	2529.33	77.106	3549	1780	1224	2184.33	1214.09	-0.183127	0.447584	0.380878	0.63022	0.209756	0.288918
RSc1205		hypothetical protein	2968	3670	2860	3166	439.805	3295	2643	2340	2759.33	488.013	1873	1715	1758	1782	81.6884	2213	594	399	1068.67	995.806	-0.236921	-0.0765965	-0.869198	0.482417	0.836465	0.0116814
RSc1206		lipoprotein NLPD/LppB-like protein	25220	12919	9658	15932.3	8206.95	16271	22296	17914	18827	3114.54	7501	7480	7543	7508	32.078	10996	3983	3134	6037.67	4314.97	0.296381	-0.289624	-0.545832	0.580782	0.587063	0.282363
RSc1207	rpoS	RNA polymerase sigma factor RpoS	29802	21863	16005	22556.7	6924.61	23325	24895	19981	22733.7	2509.8	12791	11782	12055	12209.3	521.905	19203	18117	14885	17401.7	2246.12	-0.00593607	-0.126047	0.73577	0.990175	0.781227	0.0732466
RSc1208		Endonuclease/exonuclease/phosphatase	1270	1253	931	1151.33	191.003	3784	742	442	1656	1849	402	389	422	404.333	16.6233	513	466	337	438.667	91.1281	0.276114	-0.741427	-0.302193	0.709679	0.270506	0.675807
RSc1209	rumA	23S rRNA 5-methyluridine methyltransferase	869	989	650	836	171.892	2933	1436	806	1725	1092.55	1008	1053	984	1015	35.0286	1631	980	980	1197	375.855	0.862745	1.05653	1.58828	0.0551606	0.0213537	0.0017173
RSc1210		hypothetical protein	44468	41308	46610	44128.7	2667.24	29767	25602	25233	26867.3	2517.95	15206	13498	12979	13894.3	1165.2	20506	18609	16441	18518.7	2034	-0.758493	-0.920522	-0.187292	0.0439608	0.0171814	0.638898
RSc1211	ndk	nucleoside diphosphate kinase	8717	9958	7265	8646.67	1347.88	18390	14245	14612	15749	2294.52	21273	19707	20077	20352.3	818.502	24143	20912	17870	20975	3136.97	0.838143	1.98905	2.40692	0.125885	0.00163175	0.000399355
RSc1212		hypothetical protein	7491	9775	7787	8351	1242.07	13624	9838	5564	9675.33	4032.46	9002	8417	8489	8636	319.003	12781	13013	11322	12372	916.696	0.0885813	0.792656	1.72333	0.882419	0.125015	0.00295189
RSc1213	pilF	putative type 4 fimbrial biogenesis protein	3650	4695	3609	3984.67	615.508	5356	4239	5967	5187.33	876.26	3820	3535	3458	3604.33	190.7	5561	3672	2720	3984.33	1446.02	0.377532	0.613087	0.992925	0.271403	0.0725396	0.00654087
RSc1214		hypothetical protein	3830	6080	5853	5254.33	1238.72	5717	5730	3731	5059.33	1150.39	5267	5131	5111	5169.67	84.8842	5565	1945	1074	2861.33	2381.6	-0.123109	0.710757	-0.146886	0.797989	0.0969828	0.758108
RSc1215	ispG	4-hydroxy-3-methylbut-2-en-1-yl diphosphate synthase	2825	4210	3261	3432	708.157	5390	4510	3939	4613	730.963	2921	2860	2869	2883.33	32.9292	4401	2918	2084	3134.33	1173.55	0.397204	0.51082	0.856261	0.177814	0.0839099	0.00669554
RSc1216	hisS	histidyl-tRNA synthetase	3211	4306	2624	3380.33	853.69	7293	5875	8970	7379.33	1549.31	4253	4198	4140	4197	56.5066	6757	5796	5000	5851	879.79	1.13084	1.07879	1.85738	0.00518215	0.00676509	0.000106481
RSc1217		hypothetical protein	3300	4173	2613	3362	781.846	5199	3974	7592	5588.33	1840.15	3445	3440	3473	3452.67	17.7858	5688	2150	1843	3227	2136.81	0.746879	0.797247	0.802352	0.0550557	0.0398506	0.038851
RSc1218	yfgL	outer membrane assembly lipoprotein YfgL	4041	5723	4539	4767.67	864.001	8531	6858	7085	7491.33	907.503	5838	5828	5679	5781.67	89.0524	7866	2577	1841	4094.67	3286.74	0.625963	1.03307	0.56151	0.046158	0.0026605	0.0724031
RSc1219	engA	GTP-binding protein EngA	2070	3221	2285	2525.33	611.981	4194	2875	3367	3478.67	666.553	2469	2466	2358	2431	63.2376	3328	2436	2093	2619	637.513	0.442875	0.706651	1.10129	0.244902	0.0634506	0.00671534
RSc1220	hfq	RNA-binding protein Hfq	19593	27322	28807	25240.7	4947.06	31091	13241	24934	23088.7	9066.95	12201	11649	10950	11600	626.938	17187	16794	14128	16036.3	1664.31	-0.162564	-0.340221	0.443145	0.726058	0.429492	0.296438
RSc1221		GTP-binding protein hflX-related protein Nucleotide-binding	4248	2737	1266	2750.33	1491.04	7791	6743	6097	6877	854.913	2855	2974	3217	3015.33	184.506	6650	2083	1858	3530.33	2704.05	1.39233	0.988297	1.22451	0.00724403	0.0433174	0.0148071
RSc1222		hypothetical protein	5084	5025	4040	4716.33	586.464	10609	6926	6032	7855.67	2425.99	6027	6157	6404	6196	191.502	8744	3734	3396	5291.33	2994.87	0.663007	1.16299	1.07042	0.0716321	0.00380505	0.00656376
RSc1223		putative serine protease transmembrane protein	5041	4429	4019	4496.33	514.316	8407	5630	6994	7010.33	1388.57	4788	4509	4460	4585.67	176.93	6884	4194	3704	4927.33	1712.14	0.604191	0.79423	1.15629	0.131049	0.0497928	0.00715022
RSc1224		hypothetical protein	526	823	607	652	153.528	560	515	325	466.667	124.733	423	388	453	421.333	32.532	490	400	359	416.333	67.0099	-0.526331	0.141216	0.42591	0.154858	0.729296	0.253576
RSc1225	hisZ	ATP phosphoribosyltransferase regulatory subunit	1653	2867	2289	2269.67	607.231	3609	2547	2340	2832	680.815	2215	2252	2356	2274.33	73.1049	2613	938	827	1459.33	1000.64	0.264067	0.754433	0.200917	0.48196	0.0402148	0.602762
RSc1226	purA	adenylosuccinate synthetase	5703	5554	4016	5091	933.953	12892	11438	14157	12829	1360.59	8565	9043	8928	8845.33	249.492	13166	8116	7021	9434.33	3277.77	1.33519	1.55782	1.89438	0.000692961	0.000184074	3.07235e-05
RSc1227		putative nucleotide phosphoribosyltransferase protein	2578	2769	2305	2550.67	233.204	4493	3690	2691	3624.67	902.775	3279	3170	3160	3203	66.0076	4030	3198	2850	3359.33	606.318	0.446048	1.08118	1.47954	0.212669	0.00519203	0.000528066
RSc1228	rnr	exoribonuclease RNase R	21602	29419	20442	23821	4882.58	33019	28122	35399	32180	3710.34	16505	16388	16541	16478	79.9937	22752	15664	14128	17514.7	4600.22	0.422596	0.234094	0.576352	0.169691	0.460093	0.0627046
RSc1229		putative tRNA/rRNA methyltransferase protein	3281	5679	3357	4105.67	1363.08	5614	3845	3016	4158.33	1327.04	2905	3193	3079	3059	145.038	3959	1046	940	1981.67	1713.24	-0.0336821	0.350398	-0.284038	0.932232	0.311992	0.42122
RSc1230		hypothetical protein	851	2384	1427	1554	774.351	3659	1036	572	1755.67	1664.58	1298	1362	1220	1293.33	71.1149	1371	604	459	811.333	490.078	-0.118326	0.474963	-0.0812912	0.878503	0.479586	0.913968
RSc1231	tal	transaldolase B	10804	7870	7171	8615	1927.68	16513	12973	8710	12732	3907.08	5649	5851	6140	5880	246.781	11330	4634	3406	6456.67	4264.86	0.502867	0.231715	0.440676	0.0754408	0.421854	0.117766
RSc1232	rpiA	ribose-5-phosphate isomerase A	379	744	579	567.333	182.779	1538	701	338	859	615.405	645	751	581	659	85.8604	1009	78	73	386.667	538.962	0.224842	0.897396	-0.440995	0.787264	0.224745	0.584714
RSc1233		Permease for cytosine/purines, uracil, thiamine, allantoin	708	1826	1047	1193.67	573.249	849	1004	1274	1042.33	215.078	649	567	528	581.333	61.7603	620	659	495	591.333	85.6757	-0.116165	-0.119964	0.113267	0.803343	0.79815	0.808137
RSc1234		methyl-accepting chemotaxis transmembrane protein	134	254	139	175.667	67.8847	494	341	247	360.667	124.669	168	164	144	158.667	12.8582	240	118	80	146	83.5943	1.00909	0.646474	0.663406	0.062475	0.230826	0.219481
RSc1235		hypothetical protein	1454	1561	1321	1445.33	120.234	2405	2523	858	1928.67	929.1	1453	1208	1253	1304.67	130.416	2900	3179	2588	2889	295.654	0.295256	0.581082	2.23464	0.769833	0.538966	0.0207748
RSc1236		outer membrane porin lipoprotein transmembrane	127	145	69	113.667	39.7157	248	174	260	227.333	46.5761	72	89	80	80.3333	8.5049	174	146	149	156.333	15.3731	1.04521	0.288979	1.60902	0.0773663	0.645766	0.0104939
RSc1237	iolB	putative myo-inositol catabolism protein	305	385	226	305.333	79.5005	441	305	169	305	136	137	163	141	147	14	253	110	119	160.667	80.0895	-0.0787387	-0.281671	0.0407713	0.87509	0.533597	0.935159
RSc1238	iolE	putative myo-inositol catabolism protein	516	422	267	401.667	125.739	616	508	338	487.333	140.148	192	212	183	195.667	14.8436	456	248	243	315.667	121.558	0.230888	-0.259396	0.66342	0.586224	0.539268	0.100774
RSc1239	iolD	putative acetolactate synthase protein	418	816	435	556.333	225.039	576	515	494	528.333	42.595	234	231	225	230	4.58258	329	96	100	175	133.383	-0.0500246	-0.464075	-0.763101	0.925781	0.323413	0.103654
RSc1240	iolC	transferase kinase protein	378	935	554	622.333	284.718	686	469	299	484.667	193.975	270	263	239	257.333	16.2583	301	191	187	226.333	64.6942	-0.326024	-0.428103	-0.382559	0.491711	0.356005	0.412115
RSc1241	mocB	putative rhizopine-binding precursor signal peptide protein	255	702	330	429	239.38	315	321	221	285.667	56.0833	132	127	108	122.333	12.6623	154	295	234	227.667	70.713	-0.502662	-0.89502	0.287288	0.369016	0.10778	0.625167
RSc1242		sugar ATP-binding ABC transporter protein	185	450	238	291	140.225	345	174	169	229.333	100.201	86	65	70	73.6667	10.9697	84	134	117	111.667	25.4231	-0.263346	-1.10328	-0.208625	0.701611	0.0839828	0.765003
RSc1243		sugar transmembrane ABC transporter protein	101	253	161	171.667	76.5593	147	84	91	107.333	34.5302	72	50	48	56.6667	13.3167	53	81	91	75	19.6977	-0.597616	-0.694181	-0.00796341	0.36251	0.291014	0.991659
RSc1244	iolH	putative protein implicated IN myo-inositol catabolique pathway	257	402	266	308.333	81.2424	201	222	403	275.333	111.06	117	113	80	103.333	20.306	88	119	113	106.667	16.4418	-0.185641	-0.733027	-0.462362	0.787264	0.235134	0.466517
RSc1245	iolI	putative protein implicated IN myo-inositol catabolique pathway	352	358	240	316.667	66.463	295	355	299	316.333	33.546	129	109	95	111	17.088	158	65	62	95	54.5802	-0.019362	-0.748506	-0.826981	0.972188	0.107473	0.0773663
RSc1246	iolG	putative oxidoreductase myo-inositol 2- dehydrogenase signal peptide protein	235	273	238	248.667	21.1266	274	284	247	268.333	19.1398	92	141	87	106.667	29.8385	206	78	64	116	78.256	0.081166	-0.474612	-0.241664	0.860834	0.243862	0.571044
RSc1247		putative myo-inositol catabolism protein	252	387	307	315.333	67.8847	222	295	195	237.333	51.7333	139	156	140	145	9.53939	166	152	112	143.333	28.0238	-0.439666	-0.342286	-0.0878589	0.250351	0.377737	0.840099
RSc1248		hypothetical protein	294	483	389	388.667	94.5004	289	422	130	280.333	146.193	210	225	211	215.333	8.3865	230	182	150	187.333	40.2658	-0.553877	-0.0742528	-0.005762	0.202971	0.882456	0.991119
RSc1249		hypothetical protein	2064	2747	1766	2192.33	502.934	3404	2781	2171	2785.33	616.511	1995	1746	1792	1844.33	132.493	2659	2785	2455	2633	166.529	0.311847	0.523932	1.39301	0.374864	0.129263	0.000666352
RSc1250	argA	N-acetylglutamate synthase	2580	3724	3095	3133	572.946	4452	3269	1586	3102.33	1440.25	1976	1941	1939	1952	20.8087	2751	1852	1543	2048.67	627.554	-0.129336	0.0702269	0.399531	0.73564	0.860514	0.251416
RSc1251	hrpA	ATP-dependent RNA helicase protein	2471	3116	1860	2482.33	628.077	5630	3652	2561	3947.67	1555.72	3333	3094	3051	3159.33	151.929	5422	2037	1503	2987.33	2125.32	0.570961	1.11565	1.0832	0.150401	0.00847902	0.0101756
RSc1252		putative signal peptide protein	10289	5957	4465	6903.67	3025.21	8893	10346	5980	8406.33	2223.31	5030	4445	4467	4647.33	331.582	9441	4879	3978	6099.33	2928.82	0.294903	0.238148	0.828018	0.482574	0.577067	0.0441006
RSc1253		lipoprotein signal peptide	5012	4618	3403	4344.33	838.684	4728	5497	2795	4340	1392.16	3779	3132	2955	3288.67	433.765	4336	1068	787	2063.67	1972.91	-0.056946	0.358961	-0.405108	0.890909	0.319135	0.260069
RSc1254		putative sterol desaturase	1802	1588	1193	1527.67	308.95	2148	1553	637	1446	761.162	1203	882	801	962	212.605	1777	887	656	1106.67	591.904	-0.256976	0.0762402	0.474001	0.539414	0.868841	0.237828
RSc1255		hypothetical protein	1198	1457	986	1213.67	235.891	1770	1179	910	1286.33	439.932	802	727	799	776	42.4617	1383	436	327	715.333	580.779	-0.00201446	0.111383	-0.0142683	0.995865	0.788805	0.974649
RSc1256		hypothetical protein	1900	2518	1892	2103.33	359.134	2511	1810	949	1756.67	782.365	1267	1104	1150	1173.67	84.0377	1622	557	492	890.333	634.475	-0.376721	-0.0939444	-0.422728	0.2455	0.795655	0.190814
RSc1257		hypothetical protein	840	779	724	781	58.0259	1757	1313	377	1149	704.466	532	538	555	541.667	11.9304	955	23	13	330.333	541	0.306424	0.248457	-1.55233	0.777613	0.819285	0.136666
RSc1258	glnA1	glutamine synthetase protein	65638	35705	27783	43042	19965.6	50228	58522	54444	54398	4147.19	21961	21048	21791	21600	485.544	48917	27420	26256	34197.7	12760.6	0.392726	-0.197441	0.708448	0.400803	0.689854	0.121519
RSc1259		putative signal peptide protein	4715	3206	2844	3588.33	992.368	6230	5928	7891	6683	1057	3323	3148	3157	3209.33	98.541	5395	2253	1900	3182.67	1924.05	0.897713	0.605375	0.716126	0.0245736	0.117471	0.0656194
RSc1260	ntrB	nitrogen regulation(sensor protein kinase transcription regulator	3220	2974	2527	2907	351.325	2330	2586	2106	2340.67	240.178	1899	1899	1835	1877.67	36.9504	1446	1810	1573	1609.67	184.749	-0.370915	0.106717	0.234802	0.367612	0.815194	0.586352
RSc1261	ntrC	nitrogen assimilation regulatory response regulator transcription regulator protein	2318	2843	2404	2521.67	281.585	2911	1894	1482	2095.67	735.535	1173	1175	1080	1142.67	54.2801	1989	1038	928	1318.33	583.413	-0.344582	-0.389578	0.0181369	0.194957	0.141444	0.953699
RSc1262		hypothetical protein	952	825	507	761.333	229.23	1423	655	1092	1056.67	385.217	186	188	166	180	12.1655	365	591	515	490.333	115.001	0.400309	-1.34411	0.489987	0.567132	0.0481891	0.482173
RSc1263		hypothetical protein	3235	6165	4959	4786.33	1472.61	6564	3243	1924	3910.33	2390.9	2028	1740	1731	1833	168.935	2958	1009	740	1569	1210.41	-0.422514	-0.633785	-0.815538	0.340479	0.143984	0.0635027
RSc1264	ugpB	glycerol-3-phosphate-binding periplasmic lipoprotein signal peptide	6864	12343	7629	8945.33	2967.22	5803	7293	7800	6965.33	1038.04	3833	3720	3319	3624	270.113	4986	6070	4601	5219	761.713	-0.346638	-0.483129	0.328955	0.34838	0.185492	0.375043
RSc1265	ugpA	SN-glycerol-3-phosphate transmembrane ABC transporter protein	1278	3269	2220	2255.67	995.979	1562	1322	910	1264.67	329.76	978	944	773	898.333	109.865	754	1400	1222	1125.33	333.672	-0.787235	-0.462663	0.208674	0.125363	0.375517	0.708882
RSc1266	ugpE	SN-glycerol-3-phosphate transmembrane ABC transporter protein	1493	2282	1410	1728.33	481.282	1279	1268	1573	1373.33	173.004	617	611	482	570	76.2693	597	1343	1130	1023.33	384.269	-0.333297	-0.785287	0.37221	0.541766	0.132198	0.494283
RSc1267	upgC	glycerol-3-phosphate transporter ATP-binding subunit	2982	7045	5301	5109.33	2038.27	3440	2993	1378	2603.67	1084.73	2312	2133	2011	2152	151.397	2107	1081	819	1335.67	680.718	-1.04389	-0.459685	-0.984689	0.012579	0.249302	0.0169585
RSc1268	ugpQ	cytoplasmic glycerophosphodiester phosphodiesterase	612	2440	1824	1625.33	930.052	870	722	416	669.333	231.537	613	600	584	599	14.5258	416	196	149	253.667	142.535	-1.25802	-0.586579	-1.67974	0.0397539	0.331236	0.009163
RSc1269	kgd	alpha-ketoglutarate decarboxylase	48557	32187	25575	35439.7	11831.2	96419	75683	112463	94855	18439.8	62977	57176	56635	58929.3	3515.8	149319	40929	44400	78216	61601.5	1.48414	1.53622	1.94406	0.00154271	0.00115529	0.000170359
RSc1270	sucB	dihydrolipoamide acetyltransferase	22920	16726	10833	16826.3	6044.12	36407	31669	55614	41230	12680.2	27294	24934	25649	25959	1210.15	52587	15206	16391	28061.3	21248.1	1.3415	1.40537	1.54795	0.0125725	0.00902429	0.00494435
RSc1271		dihydrolipoamide dehydrogenase	19343	22356	15321	19006.7	3529.54	49940	26633	42159	39577.3	11866	27352	26511	25388	26417	985.368	63875	20978	20062	34971.7	25035.2	1.02248	1.23411	1.69124	0.0223487	0.00761729	0.000865174
RSc1272		hypothetical protein	899	1069	988	985.333	85.0314	3216	1373	1807	2132	963.525	1468	1341	1366	1391.67	67.278	2926	921	839	1562	1181.97	0.982898	1.23229	1.42382	0.0254556	0.00719003	0.00281209
RSc1273		putative lipoprotein	3272	3401	4497	3723.33	673.112	1575	822	234	877	672.19	817	657	654	709.333	93.2541	785	202	141	376	355.515	-2.39514	-1.70794	-2.71319	0.000531297	0.00523256	0.000188027
RSc1274		cation-transporting ATPase lipoprotein transmembrane	9368	18375	17836	15193	5051.79	12382	6187	2925	7164.67	4803.71	8777	6689	6466	7310.67	1274.77	10400	3494	2588	5494	4272.8	-1.39331	-0.406596	-0.792965	0.0376232	0.548574	0.223305
RSc1275		Cytochrome oxidase maturation protein cbb3-type	2143	3220	2128	2497	626.181	2003	667	1885	1518.33	739.633	1633	1110	996	1246.33	339.68	1733	1144	962	1279.67	403.007	-0.758827	-0.256696	0.0508838	0.15163	0.647496	0.93255
RSc1276		cytochrome C oxidase subunit I	31045	27814	24089	27649.3	3480.92	66086	42974	62569	57209.7	12453.2	59455	52015	49029	53499.7	5369.22	78255	44237	41756	54749.3	20394.3	1.0266	1.70976	1.98368	0.019319	0.000667151	0.000198691
RSc1277		cytochrome C oxidase subunit II	13079	12330	11942	12450.3	577.973	30559	13184	16003	19915.3	9324.83	23692	20123	19486	21100.3	2266.94	33811	11960	11978	19249.7	12610.5	0.557848	1.50725	1.47207	0.182359	0.00157773	0.00186063
RSc1278		putative signal peptide protein	4874	5613	5432	5306.33	385.194	10043	3715	7618	7125.33	3192.64	9834	8075	7621	8510	1168.87	10801	5068	5482	7117	3197.15	0.34293	1.43884	1.36991	0.485061	0.00530424	0.00716373
RSc1279		cytochrome C oxidase subunit III	21216	14597	13624	16479	4131.11	36649	15414	23803	25288.7	10695.2	22489	18091	16925	19168.3	2934.28	46196	12009	10818	23007.7	20090.5	0.554699	0.991423	1.21285	0.255035	0.0437825	0.016469
RSc1280		iron-sulfur 4Fe-4S ferredoxin transmembrane protein	12482	15833	13998	14104.3	1678.03	25567	7276	11115	14652.7	9645.02	15783	12067	10618	12822.7	2664.13	27436	6981	6296	13571	12012.3	-0.105036	0.583573	0.636564	0.878591	0.327864	0.28589
RSc1281		lipoprotein transmembrane	5186	9736	10767	8563	2969.65	11068	1589	2106	4921	5329.73	6222	4267	3540	4676.33	1387.06	10502	1236	1003	4247	5418.24	-1.34123	-0.29612	-0.834281	0.162277	0.774233	0.389929
RSc1282		hypothetical protein	4574	5759	7631	5988	1541.31	10647	1086	1937	4556.67	5291.52	3841	2676	2135	2884	871.812	8366	1052	1130	3516	4200.4	-0.954597	-0.435609	-0.474748	0.314349	0.655555	0.629575
RSc1283	fnr	putative fumarate and nitrate reduction regulatory transcription regulator protein	2925	1870	969	1921.33	979.01	12787	5431	2561	6926.33	5274.45	2083	2073	2275	2143.67	113.848	4646	2787	2287	3240	1243.03	1.67354	1.09884	1.94424	0.00256561	0.030838	0.000915075
RSc1284		hypothetical protein	1527	1685	2308	1840	412.927	2056	313	403	924	981.373	639	432	385	485.333	135.138	1630	191	186	669	832.254	-1.48866	-1.28561	-1.19691	0.0711194	0.110254	0.141602
RSc1285	scpB	Putative chromosome segregation and condensation protein B	3099	5455	2600	3718	1524.84	4229	1876	1391	2498.67	1518.01	1826	1756	1509	1697	166.532	3043	2206	1880	2376.33	599.919	-0.690867	-0.342091	0.478746	0.191761	0.532638	0.369979
RSc1286		hypothetical protein	7866	7261	4673	6600	1696.03	13616	7112	6227	8985	4034.9	6779	7538	6364	6893.67	595.341	14891	6032	5211	8711.33	5367.47	0.349262	0.867185	1.30198	0.40597	0.0383191	0.00398844
RSc1287		hypothetical protein	1582	2465	1749	1932	469.083	3365	1530	2509	2468	918.187	1869	2010	1870	1916.33	81.1193	3828	2477	2132	2812.33	896.348	0.307059	0.744364	1.5568	0.516996	0.100846	0.00228459
RSc1288	nusA	transcription elongation factor NusA	7495	8481	5900	7292	1302.42	20855	11246	16198	16099.7	4805.25	12297	12914	11504	12238.3	706.828	22244	15174	14431	17283	4312.38	1.1015	1.51232	2.31083	0.0170205	0.00233332	8.06963e-05
RSc1289	infB	translation initiation factor IF-2	28143	14615	10022	17593.3	9420.48	52724	52967	41301	48997.3	6666.33	31857	34684	30759	32433.3	2024.98	77119	35776	34048	48981	24383.5	1.58956	1.77468	2.53633	0.00715956	0.00352424	0.000251112
RSc1290	rbfA	ribosome-binding factor A	507	730	399	545.333	168.797	1309	1011	1261	1193.67	160.004	1529	1571	1490	1530	40.5093	1906	1653	1644	1734.33	148.736	1.09469	2.24459	2.76377	0.0635061	0.00110368	0.0002271
RSc1291	truB	tRNA pseudouridine synthase B	487	849	425	587	229.007	1619	1163	494	1092	565.851	1383	1475	1288	1382	93.504	1739	617	531	962.333	673.986	0.753432	2.00664	1.54705	0.191361	0.00221316	0.0116052
RSc1292	emrB	multidrug resistance B (translocase) transmembrane protein	217	248	160	208.333	44.6356	249	75	13	112.333	122.349	70	57	52	59.6667	9.29157	111	65	51	75.6667	31.39	-1.29909	-1.05077	-0.455045	0.117513	0.198467	0.597045
RSc1293	emrA	multidrug resistance A (translocase) transmembrane protein	947	433	256	545.333	358.935	190	173	91	151.333	52.9371	82	55	68	68.3333	13.5031	176	44	41	87	77.0909	-1.78429	-2.11304	-1.81394	0.00436339	0.00143375	0.00406169
RSc1294		putative outer membrane CHANEL lipoprotein	239	170	66	158.333	87.0881	133	103	26	87.3333	55.1936	45	29	32	35.3333	8.5049	73	3	11	29	38.3145	-0.932937	-1.31065	-1.95615	0.276017	0.131067	0.0329709
RSc1295		putative transcription regulator protein	74	38	14	42	30.1993	33	17	39	29.6667	11.3725	8	8	8	8	0	16	16	5	12.3333	6.35085	-0.469692	-1.59188	-0.717626	0.678834	0.148409	0.524216
RSc1296	typA	GTP-binding elongation factor protein	3482	3083	2253	2939.33	626.969	9669	6697	4355	6907	2663.22	6601	6945	5812	6452.67	580.882	12313	6513	5681	8169	3612.84	1.14652	1.92724	2.49755	0.0215196	0.000773391	9.32238e-05
RSc1298		enoyl-CoA hydratase	881	902	667	816.667	130.04	853	1026	598	825.667	215.305	329	348	395	357.333	33.9755	445	100	89	211.333	202.436	-0.0270479	-0.427699	-1.23729	0.954227	0.291014	0.00493379
RSc1299		tRNA-dihydrouridine synthase A	781	1020	675	825.333	176.721	1389	1240	442	1023.67	509.217	583	550	585	572.667	19.6554	985	435	396	605.333	329.379	0.173652	0.250321	0.489992	0.643772	0.490461	0.16166
RSc1301		hypothetical protein	1983	839	680	1167.33	710.848	727	1117	1612	1152	443.537	371	276	308	318.333	48.3356	604	749	621	658	79.2654	-0.0434939	-1.14757	0.292274	0.963083	0.140397	0.737371
RSc1302	pepV	hypothetical protein	427	592	357	458.667	120.658	1066	545	208	606.333	432.276	479	475	505	486.333	16.2891	757	692	525	658	119.679	0.164134	0.869449	1.66498	0.816462	0.164017	0.0123757
RSc1303		hypothetical protein	3164	1558	1644	2122	903.422	4337	2391	2054	2927.33	1232.38	852	764	709	775	72.1318	2039	1417	1223	1559.67	426.297	0.380854	-0.698162	0.607392	0.522662	0.22636	0.296778
RSc1304	lexA	LexA repressor	5406	2115	2117	3212.67	1899.48	7006	6495	1482	4994.33	3052.48	1361	1354	1271	1328.67	50.0633	4453	1561	1234	2416	1771.65	0.464382	-0.414703	0.471904	0.417508	0.47173	0.40597
RSc1305	fpr	ferredoxin--NADP reductase	7305	6576	5872	6584.33	716.536	11977	11314	7839	10376.7	2222.55	9557	8211	8523	8763.67	704.535	13171	10396	8647	10738	2281.31	0.61257	1.16279	1.80186	0.183968	0.0157976	0.000914558
RSc1306	ansB	L-asparaginase II precursor signal peptide protein	928	1552	1304	1261.33	314.18	2824	1629	819	1757.33	1008.64	1180	1184	1027	1130.33	89.5116	2177	1103	955	1411.67	666.916	0.241134	0.545552	1.07481	0.714006	0.368406	0.0741882
RSc1307	rpsF	30S ribosomal protein S6	11093	6936	6061	8030	2688.47	19986	23232	45071	29429.7	13642.7	15139	16340	15069	15516	714.463	26409	19674	18426	21503	4294.3	1.88867	1.74039	2.50737	0.00436203	0.0067899	0.000571623
RSc1308	priB	hypothetical protein	9091	6628	4825	6848	2141.49	14103	21896	50193	28730.7	18991	14278	16102	15487	15289	927.98	20924	14650	13917	16497	3851.37	2.01133	1.90417	2.27934	0.00571605	0.00705128	0.00228459
RSc1309	rpsR	30S ribosomal protein S18	11191	10920	7074	9728.33	2302.71	18626	30876	33241	27581	7844.89	22768	25405	24351	24174.7	1327.31	28848	27087	27185	27706.7	989.637	1.532	2.07379	2.63674	0.0151031	0.00227131	0.000407564
RSc1310	rplI	50S ribosomal protein L9	13230	10677	7194	10367	3029.92	21246	39030	23855	28043.7	9603.46	22403	25134	23204	23580.3	1403.86	36665	34824	38073	36520.7	1629.3	1.47936	1.97162	3.01893	0.0183255	0.00326501	0.00014567
RSc1311	dnaB	replicative DNA helicase	3476	2819	2073	2789.33	701.97	3651	3194	2496	3113.67	581.675	1937	1769	1822	1842.67	85.8856	3474	2543	2104	2707	699.569	0.137994	0.175918	1.03457	0.702948	0.618186	0.00428183
RSc1312		hypothetical protein	1536	1846	1888	1756.67	192.253	2751	1779	1430	1986.67	684.547	1678	1589	1650	1639	45.5082	2682	2144	1956	2260.67	376.799	0.0873813	0.641533	1.43792	0.84982	0.111036	0.00166507
RSc1313	pit	inorganic phosphate transporter	990	1727	2067	1594.67	550.56	3006	1831	897	1911.33	1056.79	2642	2478	2416	2512	116.773	3060	2930	2742	2910.67	159.879	0.0692259	1.36111	1.9791	0.933462	0.0608849	0.0101646
RSc1314		lipoprotein transmembrane	2802	1614	1503	1973	720.077	1804	1612	689	1368.33	596.101	682	530	637	616.333	78.079	1151	369	184	568	513.296	-0.606695	-0.883805	-1.09245	0.144786	0.0370504	0.0127117
RSc1315		putative signal peptide protein	104	85	72	87	16.0935	146	47	0	64.3333	74.5274	42	52	45	46.3333	5.1316	62	52	48	54	7.2111	-0.730487	-0.121407	0.437223	0.573782	0.930582	0.744642
RSc1316		hypothetical protein	17287	14389	10666	14114	3319.06	27245	20904	15821	21323.3	5723.53	8640	9037	8839	8838.67	198.5	17641	7406	6931	10659.3	6050.96	0.544083	0.0936608	0.507687	0.096748	0.799544	0.120808
RSc1317	bcp	bacterioferritin comigratory oxidoreductase protein	5751	5084	4468	5101	641.669	5276	5035	7176	5829	1172.74	2528	2533	2673	2578	82.3104	3468	2975	2588	3010.33	441.063	0.169061	-0.245239	0.284083	0.674406	0.526332	0.459261
RSc1318		hypothetical protein	6568	6419	4868	5951.67	941.435	8737	10223	6292	8417.33	1984.9	5217	4994	4961	5057.33	139.256	7774	5117	4469	5786.67	1751.31	0.458796	0.523231	0.984565	0.10645	0.0667304	0.00200121
RSc1319	pmrIb	hypothetical protein	11101	10527	7271	9633	2065.59	21642	22392	15041	19691.7	4045.02	12912	12351	12516	12593	288.318	23680	15284	15194	18052.7	4873.62	1.01378	1.16088	1.98519	0.012613	0.00553924	8.79417e-05
RSc1320	pmrIa	hypothetical protein	3193	4049	2886	3376	602.71	4605	4639	3757	4333.67	499.697	2799	2964	2844	2869	85.2936	4809	2754	2613	3392	1229.18	0.338765	0.526178	1.00828	0.294444	0.10085	0.00400616
RSc1321	pmrF	putative polymixin resistance glycosyltransferase transmembrane protein	2797	2789	2011	2532.33	451.506	5071	4543	3887	4500.33	593.152	2395	2539	2399	2444.33	82.0081	3895	1798	1746	2479.67	1225.99	0.803551	0.712552	0.911981	0.00422955	0.00914206	0.0017045
RSc1322	pmrH	putative aminotransferase protein	6460	3680	2425	4188.33	2064.97	5068	7281	5720	6023	1137.19	2598	2501	2572	2557	50.2096	3849	1624	1313	2262	1383.15	0.559273	0.0691905	0.0115977	0.281396	0.907001	0.985179
RSc1323		putative small multidrug resistance transmembrane protein	2201	1202	757	1386.67	739.5	1337	1919	1898	1718	330.123	660	688	697	681.667	19.2959	1044	819	656	839.667	194.824	0.287626	-0.291733	0.294436	0.684967	0.677521	0.676948
RSc1324	pmrK	hypothetical protein	1368	1869	1215	1484	342.083	1431	1271	988	1230	224.328	1072	920	1005	999	76.1774	1355	201	163	573	677.498	-0.306536	0.179014	-0.914062	0.536043	0.731387	0.0602166
RSc1325		hypothetical protein	504	342	200	348.667	152.11	323	532	624	493	154.243	169	148	177	164.667	14.9778	276	15	12	101	151.562	0.697531	-0.25346	-1.51635	0.431496	0.792857	0.0884631
RSc1326		aminotransferase AlaT	8899	5319	4028	6082	2523.55	15619	11126	9035	11926.7	3364.23	6580	6409	6563	6517.33	94.2037	12747	8638	7244	9543	2860.95	0.962477	0.920091	1.7638	0.0132584	0.0170924	0.000171391
RSc1327		homoserine dehydrogenase	2885	3358	2381	2874.67	488.582	10816	6209	4706	7243.67	3183.7	5272	5401	5352	5341.67	65.1178	7674	3522	3335	4843.67	2452.92	1.21678	1.65973	1.69445	0.00277208	0.000245007	0.000206889
RSc1328	thrC	threonine synthase	3807	4189	2851	3615.67	689.215	11836	8289	4576	8233.67	3630.32	6611	6898	6787	6765.33	144.722	9427	5112	4984	6507.67	2529.03	1.07322	1.67935	1.86642	0.0102823	0.000433302	0.000180254
RSc1329		hypothetical protein	655	1090	676	807	245.31	2015	1803	377	1398.33	890.83	1364	1292	1321	1325.67	36.2261	1237	442	403	694	470.656	0.562139	1.47962	0.627688	0.308443	0.0106033	0.251919
RSc1330	moeA2	putative molybdopterin biosynthesis MOEA protein	1967	2834	2058	2286.33	476.471	4106	3066	2691	3287.67	733.081	2456	2439	2291	2395.33	90.7542	2846	810	536	1397.33	1262.04	0.481078	0.821752	-0.00312768	0.143792	0.0164475	0.993522
RSc1331	moaD	molybdopterin MPT converting factor subunit 1	538	689	605	610.667	75.6593	1088	818	1352	1086	267.006	642	748	635	675	63.3167	802	208	172	394	353.797	0.825662	0.906391	0.12188	0.0516007	0.0338529	0.797621
RSc1332	moaE	molybdopterin MPT converting factor subunit 2	754	898	861	837.667	74.7819	1896	1351	1040	1429	433.298	1005	1089	902	998.667	93.6607	1420	372	259	683.667	640.181	0.679006	0.995619	0.368222	0.060277	0.00897018	0.312251
RSc1333	crcB	hypothetical protein	289	580	497	455.333	149.908	967	581	208	585.333	379.519	607	615	499	573.667	64.7868	733	413	350	498.667	205.369	0.188065	1.07107	1.08888	0.762585	0.0565643	0.0526533
RSc1334		D--3-hydroxybutyrate oligomer hydrolase	13804	16916	19052	16590.7	2639.08	3472	2917	1573	2654	976.436	1470	1606	1366	1480.67	120.355	1622	280	203	701.667	797.961	-2.76706	-2.76334	-4.00284	7.17219e-05	7.16854e-05	2.94367e-06
RSc1335	clpB	ATP-dependent protease	81757	36479	47464	55233.3	23617.7	49349	58864	40248	49487	9308.77	13549	16779	13169	14499	1983.66	28688	5109	4749	12848.7	13718.4	-0.1212	-1.12272	-1.51552	0.866764	0.0754303	0.0198481
RSc1336	sbp	sulfate-binding precursor signal peptide protein	575	413	432	473.333	88.5569	1252	712	741	901.667	303.744	322	408	473	401	75.743	590	368	360	439.333	130.542	0.859004	0.473405	0.871104	0.16461	0.459246	0.161056
RSc1337		NADPH-dependent FMN reductase oxidoreductase protein	162	170	215	182.333	28.5715	473	190	78	247	203.576	125	137	186	149.333	32.3161	122	58	68	82.6667	34.4287	0.245632	0.432304	-0.191999	0.789885	0.613997	0.83486
RSc1338	ssuA1	putative alkanesulfonates binding precursor signal peptide protein	111	163	131	135	26.2298	324	175	91	196.667	118.001	87	89	119	98.3333	17.9258	76	2	0	26	43.3128	0.320741	0.326136	-2.15509	0.821695	0.817316	0.120459
RSc1339	ssuD	alkanesulfonate monooxygenase	68	157	153	126	50.2693	311	155	169	211.667	86.3095	104	120	151	125	23.8956	92	4	6	34	50.2394	0.664021	0.727045	-1.45526	0.587307	0.54819	0.246926
RSc1340	ssuC	aliphatic sulfonate ABC transporter transmembrane protein	59	143	134	112	46.1194	190	87	234	170.333	75.4476	101	121	130	117.333	14.8436	57	35	27	39.6667	15.5349	0.770251	0.932361	-0.400618	0.392552	0.295582	0.678493
RSc1341	ssuB	aliphatic sulfonate ABC transporter ATP-binding protein	87	150	138	125	33.4515	239	134	312	228.333	89.4781	85	105	98	96	10.1489	79	16	26	40.3333	33.8575	0.925734	0.388083	-0.749431	0.198363	0.610573	0.311857
RSc1342	ssuF	putative molybdopterin-binding protein	2275	1291	1117	1561	624.433	859	961	1391	1070.33	282.35	386	343	335	354.667	27.4287	632	766	636	678	76.2365	-0.542755	-1.40418	-0.0929515	0.377501	0.0238932	0.895045
RSc1343		hypothetical protein	4810	3895	4145	4283.33	472.925	1974	2043	1950	1989	48.2804	884	825	784	831	50.2693	981	737	597	771.667	194.333	-1.16462	-1.63378	-1.49351	0.0107036	0.00110748	0.00218025
RSc1344		hypothetical protein	1457	1508	1624	1529.67	85.5823	799	656	819	758	88.8988	247	247	232	242	8.66025	352	39	28	139.667	183.968	-1.02345	-1.92539	-2.9527	0.141602	0.0105105	0.000757512
RSc1345	cysU	putative sulfate transport ABC transporter protein	71	236	270	192.333	106.444	414	158	26	199.333	197.275	245	256	288	263	22.3383	277	69	68	138	120.379	-0.581595	1.05681	0.0281726	0.732957	0.488999	0.987409
RSc1346	cysW	putative sulfate transport ABC transporter protein	1374	1619	1919	1637.33	272.962	1679	856	390	975	652.688	1693	1480	1345	1506	175.451	1363	300	237	633.333	632.695	-1.04929	0.557047	-0.849642	0.056874	0.305768	0.118772
RSc1347	cysA	sulfate transport ATP-binding ABC transporter protein	4830	3315	4183	4109.33	760.182	3939	3196	2067	3067.33	942.609	2605	2432	2313	2450	146.83	3087	457	363	1302.33	1546.28	-0.481556	0.0203246	-1.16469	0.303256	0.970744	0.0169374
RSc1348	cysB1	transcriptional regulator CysB-like protein	7054	3265	5013	5110.67	1896.39	5722	3389	2340	3817	1731.15	2766	2364	2209	2446.33	287.483	4315	571	545	1810.33	2169.14	-0.511981	-0.27423	-1.02723	0.333631	0.623266	0.0537078
RSc1349	ripV1	Type III effector protein	2059	873	1100	1344	629.524	1634	1556	1209	1466.33	226.244	901	726	695	774	111.072	1253	619	510	794	401.224	0.132847	-0.0171372	0.207861	0.790295	0.974508	0.6638
RSc1351	phcK	putative transmembrane sensor histidine kinase transcription regulator protein	901	1195	933	1009.67	161.299	633	651	286	523.333	205.734	353	332	329	338	13.0767	461	117	84	220.667	208.788	-1.06626	-0.835584	-1.54136	0.012922	0.04349	0.00119129
RSc1352		two-component response regulator transcription regulator protein	523	630	659	604	71.631	307	343	182	277.333	84.5005	165	168	169	167.333	2.08167	163	37	27	75.6667	75.798	-1.20909	-1.11397	-2.30342	0.0192896	0.02924	0.000274901
RSc1353	ilvG	acetolactate synthase 2 catalytic subunit	2979	2593	2232	2601.33	373.57	384	248	260	297.333	75.295	199	174	161	178	19.3132	245	29	35	103	123.012	-3.16177	-3.11515	-4.16652	6.34915e-06	7.38533e-06	6.31425e-07
RSc1354	menG	ribonuclease activity regulator protein RraA	1356	956	875	1062.33	257.527	156	103	52	103.667	52.0032	119	84	82	95	20.8087	91	9	14	38	45.9674	-3.50761	-2.73892	-4.29474	1.10605e-05	9.73995e-05	2.23376e-06
RSc1355		hypothetical protein	855	681	643	726.333	113.037	97	67	91	85	15.8745	72	55	69	65.3333	9.07377	89	12	9	36.6667	45.3468	-3.06382	-2.71371	-3.87388	0.000114966	0.000306051	1.88039e-05
RSc1356	ripG6, gala6	Type III effector protein GALA6	852	836	2360	1349.33	875.3	1228	2525	2912	2221.67	882.027	2180	1950	1703	1944.33	238.55	1004	1344	922	1090	223.759	0.783411	1.50322	0.950784	0.198566	0.0189153	0.122205
RSc1357	ripG7, gala7	Type III effector protein GALA7	630	468	4650	1916	2369.1	4432	10841	19851	11708	7745.98	5616	4731	4279	4875.33	680.086	3752	3960	3501	3737.67	229.835	3.04523	3.00207	2.79105	0.00301106	0.00366239	0.00564398
RSc1358	aceA	isocitrate lyase	118870	59313	67984	82055.7	32175.6	33862	19464	23608	25644.7	7411.92	13969	12901	11408	12759.3	1286.36	18665	12332	11860	14285.7	3799.95	-1.726	-1.93231	-1.48512	0.00571297	0.00275462	0.0142153
RSc1359		hypothetical protein	2075	1864	1602	1847	236.958	1729	1026	988	1247.67	417.28	485	430	375	430	55	1084	511	434	676.333	355.143	-0.633876	-1.35003	-0.527764	0.0241616	0.000109884	0.0564608
RSc1360		transcription regulator protein	977	494	355	608.667	326.469	826	1025	520	790.333	254.382	299	254	272	275	22.6495	408	117	91	205.333	175.995	0.383749	-0.328984	-0.780457	0.512642	0.57965	0.165348
RSc1361		hypothetical protein	569	79	59	235.667	288.848	277	629	13	306.333	309.046	52	46	63	53.6667	8.62168	195	0	0	65	112.583	0.441196	-0.258273	-2.09727	0.81959	0.894452	0.21731
RSc1362		putative 2-haloalkanoic acid dehalogenase protein	8275	2701	2383	4453	3313.77	1153	6482	1456	3030.33	2993.07	454	414	362	410	46.1303	636	589	433	552.667	106.265	-1.13047	-2.80959	-2.10442	0.396522	0.0360317	0.10778
RSc1363	aceB	malate synthase	17868	9804	8083	11918.3	5223.92	5385	17182	4225	8930.67	7169.36	1635	1624	1269	1509.33	208.207	2391	1628	1576	1865	456.271	-0.905763	-2.33938	-1.70213	0.419997	0.0392143	0.12399
RSc1364		hypothetical protein	1485	785	502	924	506.027	1218	1872	1417	1502.33	335.247	448	508	525	493.667	40.4516	1039	320	289	549.333	424.347	0.765684	-0.0946159	0.0893884	0.202459	0.891324	0.896552
RSc1365		putative multidrug resistance-like efflux transmembrane protein	279	796	521	532	258.675	776	621	403	600	187.385	542	562	549	551	10.1489	548	179	151	292.667	221.568	0.103727	0.81601	-0.0474834	0.886483	0.193342	0.948414
RSc1366		acyl-CoA-binding protein	3426	2019	1652	2365.67	936.431	1926	2132	988	1682	609.784	1318	1002	985	1101.67	187.543	3246	1454	1019	1906.33	1180.4	-0.489566	-0.287459	0.632886	0.376068	0.618615	0.246606
RSc1367		putative transmembrane protein	814	1191	1165	1056.67	210.557	1276	940	182	799.333	560.401	965	1017	920	967.333	48.5421	812	5	4	273.667	466.211	-0.897794	0.522483	-2.59444	0.504119	0.70452	0.0743761
RSc1368		acyltransferase protein	715	1451	1143	1103	369.627	1279	806	364	816.333	457.588	1007	912	896	938.333	60.0028	1055	62	47	388	577.688	-0.740407	0.434302	-1.51821	0.361272	0.605228	0.0741442
RSc1369		putative DNA polymerase-related protein, bacteriophage-type	1372	2282	1731	1795	458.363	2003	1729	741	1491	663.81	1678	1512	1599	1596.33	83.0321	1543	367	195	701.667	733.674	-0.418764	0.56644	-0.792115	0.403336	0.250344	0.111364
RSc1370	lplT	putative lysophospholipid transporter	2582	3969	3182	3244.33	695.598	4810	3781	1989	3526.67	1427.59	2623	2503	2640	2588.67	74.6749	2990	1765	1290	2015	877.14	0.00870387	0.424127	0.263802	0.984246	0.238301	0.476046
RSc1371	alr	alanine racemase	8653	8447	9418	8839.33	511.615	7805	6942	6396	7047.67	710.418	4280	4229	4179	4229.33	50.5008	5742	2220	1284	3082	2350.69	-0.368751	-0.322728	-0.731146	0.255362	0.322269	0.0272893
RSc1372	radA	DNA repair protein RadA	1963	3377	3528	2956	863.271	5481	2212	2158	3283.67	1903.14	2108	2263	2057	2142.67	107.286	2831	431	345	1202.33	1411.12	-0.0175747	0.257468	-0.804382	0.979884	0.672427	0.163856
RSc1373	dsbB	disulfide bond formation protein B	1572	2119	2065	1918.67	301.434	3386	1738	676	1933.33	1365.52	1464	1324	1369	1385.67	71.4726	1816	968	796	1193.33	546.06	-0.20171	0.258877	0.243318	0.675632	0.577501	0.603151
RSc1374		hypothetical protein	976	1358	1466	1266.67	257.452	2117	1277	247	1213.67	936.607	944	923	934	933.667	10.504	1139	128	103	456.667	591.05	-0.399775	0.257478	-1.15863	0.603557	0.742273	0.115731
RSc1375		putative racemase transmembrane protein	359	362	242	321	68.4324	1142	599	325	688.667	415.815	378	408	399	395	15.3948	420	101	82	201	189.897	0.95706	1.07541	0.0195155	0.0511573	0.030414	0.973687
RSc1376		ABC transporter ATP-binding protein	1328	1416	810	1184.67	327.441	1953	2423	1313	1896.33	557.165	1068	1149	1092	1103	41.6053	1604	407	301	770.667	723.631	0.667893	0.700733	0.0863853	0.059243	0.0485706	0.829121
RSc1377		hypothetical protein	2473	4351	2248	3024	1154.71	1006	1884	520	1136.67	691.324	654	586	441	560.333	108.795	731	49	27	269	400.255	-1.57075	-1.64092	-3.10452	0.0677411	0.0578406	0.00257948
RSc1378		L-asparaginase precursor protein	1393	2507	1195	1698.33	707.289	833	1202	1079	1038	187.886	418	390	343	383.667	37.899	449	22	13	161.333	249.167	-0.629146	-1.31924	-2.84367	0.572048	0.218243	0.0180718
RSc1379		ABC transporter ATP-binding protein	3020	4014	1962	2998.67	1026.17	1609	2143	1612	1788	307.443	569	658	591	606	46.3573	859	240	239	446	357.669	-0.736839	-1.51189	-1.84202	0.237561	0.019678	0.00669681
RSc1380		substate-binding periplasmic (PBP) ABC transporter protein	5736	5296	3007	4679.67	1465.18	3118	6489	4134	4580.33	1729.25	1372	1406	1323	1367	41.7253	2965	2199	2193	2452.33	443.992	-0.0625047	-1.00724	0.152577	0.916238	0.0510378	0.790991
RSc1381		transmembrane ABC transporter protein	1248	1780	1049	1359	377.93	742	1191	312	748.333	439.534	459	464	420	447.667	24.0901	651	631	665	649	17.088	-1.02519	-0.800181	0.123062	0.0439269	0.110177	0.829121
RSc1382		transmembrane ABC transporter protein	763	1406	931	1033.33	333.491	442	866	299	535.667	294.877	382	389	377	382.667	6.02771	438	341	336	371.667	57.5007	-1.05205	-0.616004	-0.365017	0.0181707	0.150212	0.404279
RSc1383		D-aminopeptidase protein	600	672	506	592.667	83.2426	268	690	351	436.333	223.567	180	221	236	212.333	28.9885	225	46	24	98.3333	110.247	-0.51182	-0.742228	-1.87937	0.488146	0.301547	0.0145437
RSc1384		hypothetical protein	485	625	449	519.667	92.9803	325	781	468	524.667	233.222	215	211	247	224.333	19.7315	209	31	13	84.3333	108.339	-0.0125139	-0.445067	-2.00492	0.988859	0.577165	0.0156766
RSc1385		chitin-binding protein	2251	2762	1986	2333	394.445	1518	2477	1014	1669.67	743.199	1165	1066	1126	1119	49.8698	1094	118	66	426	579.089	-0.559059	-0.293128	-2.02737	0.417773	0.687819	0.00740029
RSc1386	hlk1	Type III effector protein	262	246	298	268.667	26.6333	849	1316	1053	1072.67	234.12	1095	985	879	986.333	108.006	751	387	347	495	222.603	2.01937	2.64059	1.83819	0.000743266	8.20951e-05	0.00148229
RSc1387	folE	GTP cyclohydrolase I	6103	5225	6112	5813.33	509.531	5291	3903	3978	4390.67	780.613	2338	2151	2019	2169.33	160.288	2827	875	549	1417	1231.93	-0.454347	-0.678805	-1.30073	0.259055	0.0909072	0.00338411
RSc1388		N5-glutamine S-adenosyl-L-methionine-dependent methyltransferase	1013	659	457	709.667	281.442	3320	2647	4966	3644.33	1193.04	1039	1035	1020	1031.33	10.0167	1437	256	205	632.667	697.04	2.35841	1.32857	0.432133	0.00251987	0.0531175	0.54017
RSc1389		hypothetical protein	614	352	215	393.667	202.737	1040	1708	3497	2081.67	1270.41	490	425	460	458.333	32.532	607	206	141	318	252.383	2.36625	0.949069	0.480466	0.0112089	0.261024	0.585289
RSc1390	dapE	succinyl-diaminopimelate desuccinylase	2186	1385	915	1495.33	642.643	3904	5966	4875	4915	1031.58	2317	2304	2496	2372.33	107.296	3257	811	593	1553.67	1479.15	1.82127	1.48186	0.762351	0.00132939	0.00530158	0.11663
RSc1391		hypothetical protein	1601	556	290	815.667	693.001	1373	3472	4537	3127.33	1609.91	971	1041	1141	1051	85.44	1257	128	164	516.333	641.689	2.22343	1.27567	-0.117347	0.0405639	0.213552	0.918923
RSc1392		putative transmembrane protein	2340	1000	519	1286.33	943.663	3248	5001	5187	4478.67	1069.84	1750	1806	1912	1822.67	82.276	3414	570	400	1461.33	1693.19	2.07643	1.43782	0.790958	0.00822299	0.0482665	0.264873
RSc1393	dapD	2,3,4,5-tetrahydropyridine-2-carboxylate N- succinyltransferase	5445	3515	2556	3838.67	1471.44	11487	11594	6617	9899.33	2843.09	7250	7984	7767	7667	377.08	11801	5238	4440	7159.67	4039.27	1.37161	1.8338	1.86536	0.000932442	8.05802e-05	6.79223e-05
RSc1394	dapC	hypothetical protein	2666	2287	1570	2174.33	556.619	6715	5714	2860	5096.33	2000.35	2774	2953	3186	2971	206.589	4646	1268	1017	2310.33	2026.64	1.15567	1.26591	0.815825	0.00153963	0.000777007	0.0150274
RSc1395		hypothetical protein	251	621	598	490	207.299	448	220	13	227	217.584	264	261	275	266.667	7.37111	328	120	110	186	123.077	-1.51507	-0.192	-0.62839	0.127354	0.859883	0.527732
RSc1396		Epoxide hydrolase Alpha/beta hydrolase	290	612	463	455	161.149	577	264	26	289	276.349	273	289	254	272	17.5214	329	151	140	206.667	106.086	-1.01939	-0.0232974	-0.242391	0.238405	0.982152	0.796111
RSc1397	zipA	ZipA, C-terminal FtsZ-binding region	3010	3068	2075	2717.67	557.321	4508	4057	2704	3756.33	938.831	2087	2110	1930	2042.33	97.9609	3007	1413	1123	1847.67	1014.43	0.422646	0.357592	0.364192	0.0867668	0.146129	0.138978
RSc1398	ligA	putative DNA ligase (polydeoxyribonucleotide synthase [NAD+]) protein	1976	3469	2259	2568	793.015	5090	4465	2236	3930.33	1500.24	3375	3203	3313	3297	87.1091	4105	1060	714	1959.67	1865.95	0.49745	1.11316	0.252579	0.249128	0.0134416	0.579717
RSc1399	def	peptide deformylase	1078	1213	919	1070	147.163	1453	1645	793	1297	446.909	980	964	958	967.333	11.3725	1335	620	412	789	484.152	0.199025	0.613906	0.42606	0.577285	0.0708249	0.209498
RSc1400		putative transmembrane protein	508	590	481	526.333	56.7656	1004	490	78	524	463.935	255	281	269	268.333	13.0128	399	156	118	224.333	152.454	-0.393079	-0.217102	-0.427857	0.549358	0.748947	0.504273
RSc1401		Pseudouridine synthase	3749	3928	2513	3396.67	770.494	6595	7188	3991	5924.67	1700.65	5766	5350	5554	5556.67	208.013	7079	1540	1259	3292.67	3282.07	0.775021	1.4913	0.592202	0.0325502	0.000468184	0.0972459
RSc1402	glnD	PII uridylyl-transferase	3800	3112	2194	3035.33	805.74	6923	6020	5122	6021.67	900.501	3047	2885	2804	2912	123.73	4990	2211	1674	2958.33	1779.84	0.981038	0.71643	0.861392	0.00130699	0.0109776	0.00335509
RSc1403	map	methionine aminopeptidase	7226	4150	3776	5050.67	1893.15	8600	9322	9529	9150.33	487.711	5037	4798	4673	4836	184.951	9795	4906	3643	6114.67	3249.22	0.913079	0.725786	1.22644	0.0195755	0.0561193	0.00320546
RSc1404	rpsB	30S ribosomal protein S2	13435	18525	12043	14667.7	3412.28	30242	38744	69836	46274	20843.4	49944	48152	48082	48726	1055.4	54439	54124	52094	53552.3	1272.74	1.6729	2.48607	2.98897	0.0141568	0.00108937	0.000275865
RSc1405	tsf	elongation factor Ts	9458	8127	5282	7622.33	2133.25	25611	25550	36712	29291	6426.85	21944	22955	21853	22250.7	611.665	46519	31615	31112	36415.3	8753.65	1.99469	2.33196	3.3464	0.0023146	0.000719311	3.92649e-05
RSc1406	pyrH	uridylate kinase	2871	3178	2593	2880.67	292.62	3190	3163	2522	2958.33	378.117	2505	2352	2518	2458.33	92.3165	3832	2499	2250	2860.33	850.648	0.00819293	0.522359	1.0135	0.98624	0.181363	0.0134293
RSc1407	frr	ribosome recycling factor	19634	12088	10060	13927.3	5045.07	11079	11172	12129	11460	581.234	9238	8612	8248	8699.33	500.745	15352	11066	9696	12038	2950.62	-0.24472	0.0998756	0.875809	0.567086	0.827522	0.034363
RSc1408	uppS	undecaprenyl pyrophosphate synthetase protein	17407	17878	14633	16639.3	1753.42	8086	9957	7683	8575.33	1213.41	7322	6476	6949	6915.67	423.984	7935	6756	5674	6788.33	1130.85	-0.992644	-0.514537	-0.243676	0.00310934	0.0914542	0.43637
RSc1409	cdsA	phosphatidate cytidylyltransferase transmembrane protein	5747	9039	8684	7823.33	1806.9	4248	3509	2561	3439.33	845.655	3946	3772	3599	3772.33	173.5	3886	1456	1076	2139.33	1524.54	-1.25735	-0.311957	-1.06207	0.002319	0.407468	0.00728825
RSc1410	dxr	1-deoxy-D-xylulose 5-phosphate reductoisomerase	3369	7025	5541	5311.67	1838.76	3905	3268	1417	2863.33	1292.42	2984	2934	2940	2952.67	27.3008	2788	1103	759	1550	1085.85	-1.0201	-0.101455	-0.963878	0.0309936	0.846807	0.0399882
RSc1411		hypothetical protein	4809	4736	3215	4253.33	899.964	5938	4732	5330	5333.33	603.007	2940	2577	2943	2820	210.45	5031	2237	1944	3070.67	1704.01	0.324121	0.169718	0.44535	0.246557	0.561627	0.108448
RSc1412		putative outer membrane signal peptide protein	24580	17350	12290	18073.3	6176.85	35967	35214	35750	35643.7	387.598	16399	15265	15808	15824	567.169	30869	23324	21078	25090.3	5128.92	0.982604	0.572536	1.55026	0.0185621	0.152671	0.000973833
RSc1413		hypothetical protein	7519	6207	3924	5883.33	1819.22	10464	10292	11388	10714.7	589.431	5483	5153	5230	5288.67	172.645	10143	5481	4390	6671.33	3055.64	0.89555	0.620849	1.1548	0.0161225	0.0818753	0.00328121
RSc1414	lpxD	UDP-3-O-[3-hydroxymyristoyl] glucosamine N- acyltransferase	7044	8170	5145	6786.33	1528.87	9710	11441	14482	11877.7	2415.78	6941	6674	6859	6824.67	136.771	9520	6658	5583	7253.67	2034.97	0.812649	0.766438	1.11031	0.0283535	0.0363563	0.00466219
RSc1415	fabZ	(3R)-hydroxymyristoyl-ACP dehydratase	4233	4185	2271	3563	1119.16	5552	6943	10842	7779	2742.3	5246	5088	5372	5235.33	142.3	7448	6686	6383	6839	548.738	1.1348	1.30244	2.01956	0.0278347	0.0127117	0.000705313
RSc1416	lpxA	UDP-N-acetylglucosamine acyltransferase	2707	4499	2827	3344.33	1001.77	7147	6177	4186	5836.67	1509.55	6437	6548	6211	6398.67	171.739	8306	5361	5042	6236.33	1799.47	0.747448	1.69664	1.93782	0.115246	0.00172118	0.00064809
RSc1417	lpxB	lipid-A-disaccharide synthase	1286	2683	1637	1868.67	726.742	3879	3418	1352	2883	1345.77	3529	3496	3578	3534.33	41.2593	4452	1675	1210	2445.67	1753.02	0.461771	1.66479	1.16754	0.475751	0.0124812	0.065732
RSc1418	rnhB	ribonuclease HII	624	1004	534	720.667	249.466	1204	1428	689	1107	378.929	1105	1035	1017	1052.33	46.4901	1301	681	400	794	461.007	0.567796	1.3298	1.03531	0.306356	0.0203689	0.0630206
RSc1419		putative tRNA/rRNA methyltransferase protein	396	761	434	530.333	200.665	1246	776	286	769.333	480.035	807	724	769	766.667	41.5492	1260	572	416	749.333	449.076	0.240078	1.2725	1.34478	0.774225	0.0917996	0.0757866
RSc1420		hypothetical protein	2262	2322	1256	1946.67	598.887	4354	4389	3744	4162.33	362.71	2005	1895	2005	1968.33	63.5085	3969	3356	2701	3342	634.116	1.10832	0.801029	1.88143	0.00415954	0.0270261	6.01637e-05
RSc1421	ppsA	phosphoenolpyruvate synthase	32834	21398	20861	25031	6762.93	37636	32954	24895	31828.3	6444.66	25786	25261	26509	25852	626.612	39780	25898	24181	29953	8553.62	0.32677	0.830184	1.33969	0.436305	0.0455667	0.00322075
RSc1422		hypothetical protein	838	1240	1337	1138.33	264.58	1002	525	754	760.333	238.563	553	540	513	535.333	20.4042	561	201	164	308.667	219.309	-0.624088	-0.337669	-1.05221	0.154912	0.455725	0.0212414
RSc1423		putative transmembrane protein	3372	4029	4304	3901.67	478.87	4154	2396	3419	3323	882.923	1606	1512	1328	1482	141.407	1904	1585	1386	1625	261.306	-0.246456	-0.625882	-0.224172	0.582196	0.140178	0.620253
RSc1424	smpB	SsrA-binding protein	872	947	586	801.667	190.5	2606	1405	1157	1722.67	774.974	767	694	712	724.333	38.0307	1692	1679	1341	1570.67	199.003	1.01337	0.625163	2.13196	0.0237113	0.149909	0.00014026
RSc1425		hypothetical protein	1002	926	973	967	38.3536	1529	786	858	1057.67	409.771	533	457	477	489	39.3954	963	411	414	596	317.835	0.0371007	-0.243662	0.211627	0.930936	0.532638	0.592331
RSc1426		hypothetical protein	515	535	648	566	71.7147	1579	457	182	739.333	740.058	417	410	351	392.667	36.2537	522	168	159	283	207.029	-0.00341862	0.178718	-0.247397	0.995598	0.784538	0.69728
RSc1427		hypothetical protein	4084	2283	1908	2758.33	1163.27	4980	4148	3640	4256	676.497	1652	1376	1581	1536.33	143.319	3872	774	326	1657.33	1930.99	0.656826	-0.0348142	-0.203045	0.233783	0.957038	0.737195
RSc1428		hypothetical protein	495	399	307	400.333	94.0071	537	529	208	424.667	187.681	237	207	196	213.333	21.2211	348	130	93	190.333	137.791	-0.0190367	-0.132138	-0.252336	0.966126	0.749946	0.519406
RSc1429	guaB	inositol-5-monophosphate dehydrogenase	8278	4151	3880	5436.33	2464.68	14832	10890	14170	13297.3	2110.92	9502	9001	8681	9061.33	413.812	19122	7445	7000	11189	6873.78	1.3389	1.56662	1.97728	0.00194497	0.000586673	7.94576e-05
RSc1430		hypothetical protein	2755	1162	1071	1662.67	947.082	3106	2261	3276	2881	543.622	1845	1564	1574	1661	159.427	3106	1092	871	1689.67	1231.55	0.891864	0.844382	0.917263	0.0439203	0.0543326	0.037644
RSc1431	guaA	bifunctional GMP synthase/glutamine amidotransferase protein	7127	3168	2977	4424	2342.81	12669	9068	7748	9828.33	2547.08	6571	6210	6209	6330	208.713	13957	7122	6689	9256	4076.94	1.20153	1.39484	2.16349	0.00728667	0.0027515	8.44522e-05
RSc1432		hypothetical protein	4242	1429	1038	2236.33	1747.93	2850	2717	8047	4538	3039.61	839	783	696	772.667	72.0578	2088	1961	1593	1880.67	257.092	1.03487	-0.764234	0.858142	0.269385	0.403265	0.353962
RSc1433		hypothetical protein	2708	1920	1324	1984	694.216	2688	1542	3263	2497.67	876.145	881	863	710	818	93.9628	1849	2106	1698	1884.33	206.282	0.3259	-0.527938	1.03745	0.583787	0.351232	0.068689
RSc1440	pcaQ	transcriptional regulatory DNA-binding transcription regulator protein	617	658	411	562	132.367	1028	636	442	702	298.523	256	217	298	257	40.5093	360	296	231	295.667	64.5006	0.256683	-0.351407	0.125169	0.626866	0.495577	0.824614
RSc1441	pcaH	protocatechuate 3,4-dioxygenase subunit beta oxidoreductase protein	1939	2188	1429	1852	386.907	1266	1815	1950	1677	362.28	788	693	739	740	47.5079	964	1585	1508	1352.33	338.503	-0.210412	-0.56272	0.624215	0.714842	0.286407	0.241671
RSc1442	pcaG	protocatechuate 3,4-dioxygenase alpha chain oxidoreductase protein	1398	1730	1201	1443	267.356	1192	1093	1794	1359.67	379.387	599	626	555	593.333	35.8376	747	917	935	866.333	103.737	-0.1122	-0.516358	0.339193	0.834648	0.27679	0.48983
RSc1443		putative ligase protein	782	1462	1511	1251.67	407.48	1171	460	338	656.333	449.869	560	532	543	545	14.1067	542	61	50	217.667	280.935	-1.2667	-0.535927	-2.2964	0.0763846	0.456535	0.00452461
RSc1444		hypothetical protein	1676	1965	2077	1906	206.908	1715	1827	923	1488.33	492.785	1082	1114	1045	1080.33	34.5302	1007	55	49	370.333	551.378	-0.480115	-0.108083	-2.22221	0.542818	0.901088	0.00936722
RSc1445		hypothetical protein	215	447	415	359	125.73	682	325	78	361.667	303.665	321	262	286	289.667	29.6704	245	45	29	106.333	120.355	-0.470969	0.334107	-1.40193	0.589344	0.703749	0.0949575
RSc1446	hipA	putative HIPA transcription regulator protein	1161	1508	1138	1269	207.299	2325	1530	1092	1649	625.054	1062	970	1045	1025.67	48.9524	932	57	32	340.333	512.551	0.257996	0.438299	-1.73601	0.753096	0.574542	0.0312697
RSc1447		putative transcription regulator protein	426	680	597	567.667	129.516	1391	484	208	694.333	618.912	449	434	345	409.333	56.2168	516	92	129	245.667	234.845	-0.0792269	0.216556	-0.592729	0.91163	0.745959	0.33924
RSc1448		hypothetical protein	3175	1037	692	1634.67	1345.07	2549	3807	2652	3002.67	698.474	500	540	583	541	41.509	1547	200	187	644.667	781.471	1.07962	-0.663616	-0.759752	0.224373	0.462472	0.385289
RSc1449		hypothetical protein	1247	1272	821	1113.33	253.476	1326	1459	546	1110.33	493.231	653	596	624	624.333	28.5015	970	248	182	466.667	437.147	-0.122887	-0.0401911	-0.546139	0.790882	0.932404	0.186997
RSc1450		putative 6-pyruvoyl tetrahydrobiopterin synthase protein	2059	1347	843	1416.33	610.958	2260	2640	1755	2218.33	443.969	1199	1152	1166	1172.33	24.1316	2254	1592	1372	1739.33	459.088	0.652914	0.520179	1.38409	0.122185	0.218992	0.00319982
RSc1451		putative hydrolase protein	904	1197	716	939	242.403	1362	1320	858	1180	279.65	1106	1036	1068	1070	35.0428	1080	626	559	755	283.445	0.294489	0.967939	0.69724	0.372484	0.0057321	0.035272
RSc1452	ldcA	L,D-carboxypeptidase A	581	1215	614	803.333	356.895	1506	1190	858	1184.67	324.033	915	782	820	839	68.5055	1069	388	255	570.667	436.663	0.535906	0.857835	0.333769	0.18274	0.0364135	0.418532
RSc1453		ABC transporter ATP-binding protein	4250	1479	1112	2280.33	1715.62	7080	7961	8697	7912.67	809.583	2933	2828	2847	2869.33	55.9494	7099	3911	3430	4813.33	1994	1.99432	1.23245	2.21201	0.00258087	0.0375202	0.00120225
RSc1454		putative signal peptide protein	1322	951	946	1073	215.655	753	294	273	440	271.269	183	157	143	161	20.2978	288	175	117	193.333	86.9617	-1.4257	-1.98249	-1.50495	0.0014489	0.00010103	0.00102013
RSc1455		hypothetical protein	1864	2324	1635	1941	350.895	1958	2398	2106	2154	223.893	758	675	712	715	41.5812	1066	811	552	809.667	257.003	0.122865	-0.671165	-0.265549	0.740419	0.0481255	0.44183
RSc1456	betB	putative betaine aldehyde dehydrogenase (BADH) oxidoreductase protein	4648	4508	4346	4500.67	151.133	3743	4159	3913	3938.33	209.154	2155	2263	2104	2174	81.185	2920	1257	1055	1744	1023.44	-0.21482	-0.304009	-0.485283	0.45916	0.284085	0.0850463
RSc1457		hypothetical protein	448	691	498	545.667	128.321	886	565	169	540	359.153	456	420	413	429.667	23.0723	640	704	530	624.667	88.0076	-0.228997	0.405296	1.33983	0.74448	0.539956	0.0385179
RSc1458		hypothetical protein	1968	1737	1467	1724	250.753	1285	1277	650	1070.67	364.33	537	541	504	527.333	20.306	695	112	72	293	348.716	-0.766202	-0.950785	-2.0279	0.153715	0.0786433	0.0013558
RSc1459		hypothetical protein	3288	3116	2479	2961	426.191	3459	3595	1612	2888.67	1107.71	1248	1219	1225	1230.67	15.308	2268	556	458	1094	1017.89	-0.126565	-0.505942	-0.734759	0.741207	0.143848	0.0376257
RSc1460		methyl-accepting chemotaxis transducer transmembrane protein	687	905	636	742.667	142.879	5379	5515	2951	4615	1442.67	2395	2264	2745	2468	248.67	4101	770	528	1799.67	1996.68	2.56517	2.49887	1.84271	4.7713e-05	6.02904e-05	0.000825638
RSc1461		putative transporter transmembrane protein	274	412	276	320.667	79.1033	1482	359	104	648.333	733.148	212	240	226	226	14	344	98	77	173	148.462	0.510959	0.256695	-0.217307	0.497164	0.741292	0.785022
RSc1462		putative fatty acyl CoA reductase	943	1002	684	876.333	169.158	1207	1099	468	924.667	399.155	495	432	341	422.667	77.4231	805	235	204	414.667	338.394	-0.0404616	-0.300613	-0.295676	0.922571	0.414815	0.423571
RSc1463		hypothetical protein	1069	830	666	855	202.66	684	629	221	511.333	252.935	320	345	299	321.333	23.029	673	291	266	410	228.107	-0.870041	-0.642308	-0.134665	0.021044	0.0794513	0.738133
RSc1464	coxG	Carbon monoxide dehydrogenase subunit G	509	462	401	457.333	54.151	317	362	286	321.667	38.2143	169	140	166	158.333	15.9478	200	59	43	100.667	86.3964	-0.538706	-0.782063	-1.41914	0.242655	0.0897629	0.00494593
RSc1465	coxE	carbon monoxide dehydrogenase subunit E	290	285	288	287.667	2.51661	143	69	39	83.6667	53.5288	54	36	43	44.3333	9.07377	56	49	24	43	16.8226	-1.92632	-1.9571	-1.77037	0.00241288	0.00222811	0.00456122
RSc1466		ATPase associated with various cellular activities, AAA-5	726	698	600	674.667	66.1614	78	76	91	81.6667	8.14453	40	32	38	36.6667	4.16333	78	11	8	32.3333	39.5769	-3.0461	-3.44994	-3.75774	0.000390528	0.000161063	8.97967e-05
RSc1467		oxidoreductase protein	1553	1647	1439	1546.33	104.16	245	234	182	220.333	33.6502	94	97	91	94	3	182	22	11	71.6667	95.7096	-2.85426	-3.29216	-3.90816	0.000937396	0.000342312	0.000105145
RSc1468		oxidoreductase protein	6794	4963	4425	5394	1241.92	967	1159	832	986	164.326	388	337	276	333.667	56.0744	695	251	233	393	261.694	-2.481	-3.26655	-2.92666	0.000204066	2.25785e-05	5.51758e-05
RSc1469		putative dehydrogenase oxidoreductase protein	3302	1405	1201	1969.33	1158.62	321	625	351	432.333	167.527	176	147	120	147.667	28.006	274	158	131	187.667	75.9759	-2.15906	-2.96576	-2.37849	0.00219344	0.000193407	0.00109328
RSc1471	creA	putative CREA signal peptide protein	1709	1100	749	1186	485.744	1902	1758	4017	2559	1264.72	593	524	550	555.667	34.8473	946	709	691	782	142.313	0.983622	-0.389973	0.365812	0.186821	0.614698	0.641399
RSc1472		transcription regulator protein	2332	2269	1518	2039.67	452.873	2104	2425	3848	2792.33	928.216	946	861	835	880.667	58.0546	1009	165	156	443.333	489.902	0.433663	-0.461477	-1.54615	0.555308	0.522991	0.0324987
RSc1473		putative multidrug resistance-like transmembrane protein	1864	1072	1376	1437.33	399.546	457	558	442	485.667	63.0899	371	286	286	314.333	49.0748	441	114	89	214.667	196.409	-1.5711	-1.45324	-2.04113	0.00567776	0.00900974	0.000936465
RSc1474		probable Type III effecor chaperone	596	322	2441	1119.67	1152.48	1706	4536	4030	3424	1509.19	3329	3126	3091	3182	128.503	1459	348	291	699.333	658.508	2.03533	2.7003	0.480476	0.0311881	0.00727928	0.618997
RSc1475	ripM	Type III effector protein	821	816	6382	2673	3212.09	4048	10309	8177	7511.33	3183.14	8394	8266	8683	8447.67	213.617	3343	705	531	1526.33	1575.68	2.04722	2.96088	0.449616	0.0617637	0.0116947	0.702453
RSc1476		hypothetical protein	2112	2228	2195	2178.33	59.769	2757	1059	572	1462.67	1147.07	450	419	415	428	19.1572	961	341	258	520	384.165	-0.825648	-1.61956	-1.29834	0.0880547	0.00257713	0.0106821
RSc1477	bioA	adenosylmethionine--8-amino-7-oxononanoatetransaminase	1683	1929	1117	1576.33	416.376	1410	3540	1144	2031.33	1313.3	986	1005	1110	1033.67	66.7857	988	108	81	392.333	516.039	0.265809	0.213787	-1.47616	0.731634	0.785872	0.0441349
RSc1478	bioF	8-amino-7-oxononanoate synthase	1247	1934	1183	1454.67	416.346	1537	2496	858	1630.33	822.979	988	1027	1099	1038	56.3116	980	48	29	352.333	543.658	0.0545651	0.314552	-1.77098	0.959128	0.750932	0.0673601
RSc1479	bioD	dithiobiotin synthetase	359	572	291	407.333	146.603	441	751	91	427.667	330.202	239	294	286	273	29.7153	237	3	1	80.3333	135.681	-0.214985	0.278321	-2.27244	0.8785	0.838997	0.0884369
RSc1480		lipoprotein transmembrane	825	1362	1112	1099.67	268.712	1019	807	312	712.667	362.817	553	463	515	510.333	45.1811	582	355	299	412	149.863	-0.745484	-0.340226	-0.424187	0.0688818	0.411679	0.299312
RSc1481		hypothetical protein	4000	5081	4141	4407.33	587.657	2037	1308	871	1405.33	589.062	656	610	501	589	79.6053	1033	688	503	741.333	268.995	-1.74675	-2.15898	-1.58692	2.18796e-05	2.6777e-06	5.49079e-05
RSc1482		hypothetical protein	433	571	296	433.333	137.5	1429	804	351	861.333	541.282	666	709	747	707.333	40.5257	1038	918	771	909	133.727	0.801893	1.52184	2.25991	0.177198	0.014939	0.00123223
RSc1483		hypothetical protein	634	723	360	572.333	189.194	1581	1094	377	1017.33	605.65	859	879	854	864	13.2288	1696	1337	962	1331.67	367.029	0.648	1.43131	2.3758	0.286066	0.0223487	0.000973743
RSc1494		putative integrase-like protein	14	144	42	66.6667	68.4203	53	2	0	18.3333	30.0389	31	20	23	24.6667	5.68624	4	48	37	29.6667	22.8983	-1.89598	-0.475676	0.369532	0.372799	0.818595	0.858043
RSc1495		hypothetical protein	9667	8880	9724	9423.67	471.691	1054	880	741	891.667	156.826	548	487	498	511	32.5115	793	235	163	397	344.83	-3.46371	-3.47645	-3.85865	8.94124e-07	8.76488e-07	3.81481e-07
RSc1496		hypothetical protein	2995	2406	2683	2694.67	294.673	262	213	91	188.667	88.0587	88	95	90	91	3.60555	152	46	28	75.3333	67.0025	-3.98369	-4.16492	-4.43986	1.81218e-05	1.27586e-05	7.85058e-06
RSc1497		Methyltransferase FkbM	838	567	721	708.667	135.92	156	86	104	115.333	36.3501	42	55	43	46.6667	7.23418	104	19	21	48	48.5077	-2.68274	-3.19596	-3.19158	0.00123042	0.000377261	0.000386446
RSc1498		putative bacteriophage protein	298	456	517	423.667	113.024	79	60	0	46.3333	41.2351	34	63	39	45.3333	15.5027	49	26	24	33	13.8924	-3.50208	-2.57242	-2.75648	0.00646349	0.0271942	0.0203689
RSc1499		hypothetical conserved protein	272	365	421	352.667	75.2618	79	33	0	37.3333	39.6779	32	43	33	36	6.08276	39	15	11	21.6667	15.1438	-3.64447	-2.623	-3.27289	0.00406571	0.020421	0.00725543
RSc1500		Aldo/keto reductase	129	213	211	184.333	47.9305	76	27	0	34.3333	38.527	28	34	21	27.6667	6.50641	26	6	13	15	10.1489	-2.7384	-2.03947	-2.71338	0.0294823	0.083858	0.0304767
RSc1501	mel	Tyrosinase	78668	67733	66836	71079	6587.55	2480	2972	3263	2905	395.776	1233	1048	989	1090	127.307	1401	1023	931	1118.33	249.081	-4.67468	-5.26781	-4.99876	5.98726e-07	2.43569e-07	3.6533e-07
RSc1502		hypothetical protein	35550	38720	38789	37686.3	1850.44	1689	1533	1014	1412	353.394	634	641	538	604.333	57.5529	779	257	133	389.667	342.826	-4.80869	-5.21909	-5.84898	2.00993e-07	1.31964e-07	6.65074e-08
RSc1503		hypothetical protein	11104	13379	15255	13246	2078.69	5857	437	403	2232.33	3139.1	258	246	220	241.333	19.4251	303	110	83	165.333	119.985	-2.97795	-5.05911	-5.55032	0.00509193	0.000115034	6.02904e-05
RSc1504		hypothetical protein	38575	18365	28940	28626.7	10108.6	14362	14252	12688	13767.3	936.347	9048	8116	7142	8102	953.077	15756	9216	7952	10974.7	4188.71	-1.05229	-1.04289	-0.370053	0.0182423	0.0190658	0.397932
RSc1505		alcohol dehydrogenase-like oxidoreductase protein	3000	3612	5430	4014	1263.89	1221	775	312	769.333	454.526	1199	891	842	977.333	193.526	844	157	104	368.333	412.791	-2.60421	-1.36123	-2.9654	0.00120015	0.0463612	0.000487176
RSc1506		hypothetical protein	3061	4110	5588	4253	1269.55	942	893	338	724.333	335.47	1294	1071	940	1101.67	178.981	884	275	164	441	387.643	-2.70711	-1.243	-2.58209	0.000275865	0.0371322	0.000411324
RSc1507		hypothetical protein	3553	1633	1417	2201	1175.84	514	350	169	344.333	172.57	139	117	88	114.667	25.5799	352	131	95	192.667	139.156	-2.72685	-3.43103	-2.62041	4.435e-05	5.84446e-06	6.56631e-05
RSc1511		hypothetical protein	2884	3039	3888	3270.33	540.5	3723	1555	1248	2175.33	1349.08	917	840	705	820.667	107.314	1563	734	512	936.333	553.944	-0.736606	-1.26871	-0.948503	0.105486	0.00874698	0.0395674
RSc1512		hypothetical protein	10121	9848	9638	9869	242.184	6447	4654	2717	4606	1865.46	5607	4727	4198	4844	711.749	6451	7059	5248	6252.67	921.647	-1.21977	-0.296006	0.492534	0.0165372	0.563001	0.317694
RSc1513	rnhA	ribonuclease H	918	907	615	813.333	171.85	2253	1503	1287	1681	507.003	755	744	698	732.333	30.2379	1451	888	675	1004.67	400.939	0.988475	0.616156	1.30039	0.00866956	0.0829829	0.00134557
RSc1514		hypothetical protein	2905	1866	1285	2018.67	820.719	2834	3492	2496	2940.67	506.495	1108	979	1145	1077.33	87.1455	2000	1019	782	1267	645.762	0.542194	-0.131753	0.269857	0.216221	0.787573	0.555365
RSc1515	gloB	putative hydroxyacylglutathione hydrolase protein	2405	3117	2505	2675.67	385.462	2491	1340	819	1550	855.553	862	901	804	855.667	48.8092	926	276	253	485	382.09	-0.923087	-0.894563	-1.68087	0.0142375	0.0165608	0.000192953
RSc1518	prpE	propionyl-CoA synthetase	1780	2251	1615	1882	330.041	1104	1146	468	906	379.9	645	645	654	648	5.19615	826	206	105	379	390.393	-1.15317	-0.77694	-1.68462	0.0176366	0.0963573	0.0017173
RSc1519	carA	carbamoyl phosphate synthase small subunit	4749	2887	2147	3261	1340.71	6074	6104	3900	5359.33	1263.91	2820	2823	2592	2745	132.51	6121	3015	2556	3897.33	1939.38	0.727825	0.563705	1.25222	0.036994	0.100618	0.00138341
RSc1520		leucine export protein LeuE	1266	1611	1153	1343.33	238.592	2514	1497	1716	1909	535.265	1354	1371	1193	1306	98.2293	2162	949	718	1276.33	775.657	0.470024	0.71703	0.804413	0.125821	0.023048	0.0124812
RSc1521	carB	carbamoyl phosphate synthase large subunit	15326	12882	10100	12769.3	2614.82	22760	26950	19955	23221.7	3520.28	17990	19011	18141	18380.7	551.081	30965	19464	18021	22816.7	7093.45	0.871966	1.30163	1.88447	0.039814	0.00433463	0.000271008
RSc1522	greA	transcription elongation factor GreA	2240	1973	1602	1938.33	320.41	3230	2228	1508	2322	864.84	1975	2021	1887	1961	68.0882	3137	2519	2464	2706.67	373.693	0.174568	0.789188	1.62611	0.717071	0.0741442	0.00136404
RSc1523		hypothetical protein	1094	1443	1311	1282.67	176.217	2261	1251	559	1357	855.937	1611	1490	1405	1502	103.523	1727	988	1009	1241.33	420.731	-0.184741	0.935715	0.960872	0.802619	0.153157	0.142495
RSc1524	yhbY	putative RNA-binding protein	2060	2001	1177	1746	493.651	2609	2305	1118	2010.67	787.873	1061	977	981	1006.33	47.3849	2081	1221	973	1425	581.488	0.131238	0.00250132	0.737672	0.727	0.994794	0.0344818
RSc1525	rrmJ	ribosomal RNA large subunit methyltransferase J	2432	3770	3060	3087.33	669.419	3259	1466	1443	2056	1041.89	1410	1525	1282	1405.67	121.558	2282	1930	1639	1950.33	321.982	-0.70572	-0.395215	0.423594	0.162255	0.444069	0.409167
RSc1526	hflB	ATP-dependent zinc metallopeptidase	28088	25734	22861	25561	2617.79	39556	29094	23764	30804.7	8033.78	17677	17420	16943	17346.7	372.454	34050	23650	19479	25726.3	7504.12	0.209067	0.200302	1.05853	0.597369	0.614341	0.00800366
RSc1527	folP	7,8-dihydropteroate synthase protein	1023	1512	1187	1240.67	248.878	1230	1047	1677	1318	324.088	587	618	618	607.667	17.8979	1112	287	238	545.667	491.071	0.0985834	-0.264502	-0.401418	0.840151	0.556089	0.358733
RSc1528	mrsA	putative phosphoglucosamine mutase (MRSA protein)	5547	7658	7715	6973.33	1235.57	5633	4255	4368	4752	765.058	3314	3573	3623	3503.33	165.862	5333	2580	2358	3423.67	1657.25	-0.589205	-0.234843	-0.0873655	0.0366897	0.407693	0.778616
RSc1529	pstS1	phosphate ABC transporter phosphate-binding protein	6156	5624	3714	5164.67	1284.17	5493	13892	13923	11102.7	4858.14	9575	11405	12236	11072	1361.4	14668	18642	17074	16794.7	2001.67	1.03029	1.80507	2.75689	0.10454	0.00761916	0.000449199
RSc1530	pstC	phosphate transporter permease subunit	606	1619	1193	1139.33	508.628	790	1538	1469	1265.67	413.382	2103	2449	2716	2422.67	307.347	1410	2822	2767	2333	799.814	0.191331	1.96485	2.23076	0.768125	0.00290952	0.00120544
RSc1531	pstA	phosphate transporter permease subunit	336	1069	780	728.333	369.221	587	747	637	657	81.8535	1288	1511	1711	1503.33	211.604	932	1635	1437	1334.67	362.5	-0.0414809	1.95325	2.0745	0.945709	0.00132321	0.000827625
RSc1532	pstB	phosphate ABC transporter ATP-binding protein	749	1223	844	938.667	250.779	901	1234	2028	1387.67	579.001	1453	1759	1994	1735.33	271.275	1532	2489	2338	2119.67	514.504	0.54549	1.65675	2.26376	0.341051	0.00671061	0.000825812
RSc1533	phoU	phosphate transporter PhoU	1136	1748	1246	1376.67	326.253	1390	1282	1508	1393.33	113.037	1516	1555	1826	1632.33	168.85	1840	2426	2292	2186	307.044	0.0327762	1.02501	1.80116	0.953012	0.0337837	0.0011307
RSc1534	phoB	phosphate regulon two-component response regulator transcription regulator protein	1479	1924	1488	1630.33	254.363	1897	1800	1781	1826	62.2174	1591	1667	1808	1688.67	110.111	2267	2738	2373	2459.33	247.084	0.150001	0.811354	1.70223	0.713698	0.0329434	0.000241395
RSc1535	phoR	phosphate regulon two-component sensor kinase transcription regulator protein	1109	2332	1465	1635.33	629.041	2238	1496	1053	1595.67	598.754	1468	1434	1589	1497	81.4678	1853	2188	1763	1934.67	223.961	-0.0695369	0.671829	1.41013	0.905493	0.181904	0.00877329
RSc1536	ppk	polyphosphate kinase	8832	8620	8415	8622.33	208.51	10590	11224	10153	10655.7	538.511	4734	4478	4318	4510	209.838	5904	5559	5031	5498	439.685	0.254447	-0.187926	0.393622	0.513901	0.638972	0.298906
RSc1537	ppx	exopolyphosphatase protein	3385	3985	2776	3382	604.506	6567	4969	3614	5050	1478.17	2678	2536	2518	2577.33	87.6432	4532	1969	1551	2684	1614	0.515718	0.369204	0.551869	0.0372447	0.129567	0.0269793
RSc1538		hypothetical protein	214	81	61	118.667	83.1645	688	179	78	315	326.951	49	54	39	47.3333	7.63763	124	88	81	97.6667	23.0723	1.14083	-0.44339	0.974581	0.187916	0.638171	0.274492
RSc1539		hydrolase protein	514	67	31	204	269.071	321	393	299	337.667	49.1664	33	32	38	34.3333	3.21455	248	13	8	89.6667	137.143	1.62448	-0.983042	-0.735554	0.194037	0.448093	0.554418
RSc1540		putative acyltransferase	372	559	355	428.667	113.192	902	292	312	502	346.554	177	169	169	171.667	4.6188	463	383	353	399.667	56.8624	0.117641	-0.552835	1.00864	0.838378	0.27611	0.0478772
RSc1541		hypothetical protein	356	523	452	443.667	83.8113	715	322	208	415	265.987	248	234	229	237	9.84886	206	1	10	72.3333	115.846	-0.363055	-0.19923	-2.53888	0.74448	0.863637	0.0256449
RSc1542		putative Sulfide:quinone oxidoreductase	1496	739	520	918.333	512.117	1254	1493	1261	1336	136.011	286	321	305	304	17.5214	503	26	21	183.333	276.851	0.688803	-0.71618	-2.05094	0.476119	0.456811	0.0370847
RSc1543		transcription regulator protein	495	154	86	245	219.16	667	483	377	509	146.738	36	42	31	36.3333	5.50757	139	21	17	59	69.3109	1.22038	-1.75576	-1.3792	0.163385	0.0556556	0.119649
RSc1544		Beta-lactamase hydrolase-like protein	692	1356	891	979.667	340.764	1020	607	325	650.667	349.552	245	216	200	220.333	22.8108	467	117	81	221.667	213.226	-0.749031	-1.39983	-1.47716	0.170455	0.0147837	0.0116262
RSc1545		hypothetical protein	584	466	373	474.333	105.747	878	347	273	499.333	330.016	149	148	162	153	7.81025	256	99	94	149.667	92.1213	-0.0774165	-0.857405	-0.777082	0.879184	0.0544593	0.0794706
RSc1546		Peroxidase / Pyruvate formate lyase - related protein	21763	18507	16692	18987.3	2569.4	2325	1008	1391	1574.67	677.438	627	617	559	601	36.7151	1058	554	498	703.333	308.424	-3.68015	-4.21291	-3.78427	1.08367e-07	4.05767e-08	8.95528e-08
RSc1547		hypothetical protein	9100	3192	2854	5048.67	3512.63	638	280	520	479.333	182.432	136	95	112	114.333	20.5994	334	181	169	228	91.9946	-3.40624	-4.63144	-3.36902	0.000132377	1.08443e-05	0.000151573
RSc1548		putative transposase-related protein	48	159	110	105.667	55.6267	90	64	104	86	20.2978	108	104	79	97	15.7162	76	208	188	157.333	71.143	-0.258578	0.700411	1.851	0.802619	0.461235	0.0494168
RSc1555		hypothetical protein	2560	2759	5892	3737	1868.94	5081	2436	3341	3619.33	1344.29	3671	3017	3001	3229.67	382.29	4102	3029	2045	3058.67	1028.82	-0.049053	0.643072	0.823501	0.931884	0.199554	0.101005
RSc1556		oxidoreductase protein	1167	1552	1407	1375.33	194.444	5650	1437	1131	2739.33	2525.35	700	696	728	708	17.4356	810	376	260	482	289.917	0.757388	-0.219249	-0.658537	0.134083	0.682992	0.187141
RSc1557		hypothetical protein	689	742	634	688.333	54.0031	522	722	559	601	106.41	359	351	382	364	16.0935	287	47	32	122	143.091	-0.187487	-0.165734	-1.96305	0.801215	0.825115	0.00771537
RSc1558	wrbA	TRP repressor binding protein	661	845	649	718.333	109.861	799	771	260	610	303.432	434	415	425	424.667	9.50438	484	50	43	192.333	252.615	-0.429402	-0.0131619	-1.59259	0.475751	0.985181	0.0120141
RSc1559	rbn	putative ribonuclease BN transmembrane protein	1326	2829	2035	2063.33	751.9	2790	1960	1274	2008	759.139	1854	1646	1757	1752.33	104.078	1971	1536	1234	1580.33	370.495	-0.11181	0.532184	0.672842	0.835621	0.263944	0.15353
RSc1560		putative transmembrane protein	963	2326	1906	1731.67	698.023	1645	630	286	853.667	706.569	721	596	600	639	71.0422	774	334	244	450.667	283.608	-1.27819	-0.72251	-1.1171	0.0419624	0.233275	0.0673404
RSc1561		hydrolase protein	943	2980	2237	2053.33	1030.85	1560	858	416	944.667	576.903	873	729	729	777	83.1384	739	202	77	339.333	351.719	-1.27827	-0.655733	-1.97877	0.0601729	0.327546	0.00729067
RSc1562	metY	O-acetylhomoserine O-acetylserine sulphydrylase	2597	3494	2168	2753	676.625	1752	2714	1157	1874.33	785.676	1005	1001	968	991.333	20.306	1227	298	142	555.667	586.601	-0.621371	-0.692649	-1.63485	0.213679	0.163994	0.00346964
RSc1563		hypothetical protein	33841	31008	24645	29831.3	4709.57	21237	21248	10738	17741	6064.78	10131	9212	8593	9312	773.861	14955	17470	14316	15580.3	1667.4	-0.839286	-0.927998	0.213648	0.0388232	0.0239794	0.617844
RSc1564		hypothetical protein	4574	5038	5003	4871.67	258.38	6116	5206	3380	4900.67	1393.32	2877	2653	2804	2778	114.241	3283	2273	2186	2580.67	609.792	-0.0618033	-0.0636411	0.115166	0.858276	0.853729	0.72715
RSc1565		putative FKBP-type peptidyl-prolyl cis-trans isomerase signal peptide protein	1551	1016	918	1161.67	340.714	3783	2590	1339	2570.67	1222.11	661	715	815	730.333	78.1366	2236	785	559	1193.33	910.019	1.03691	0.144325	0.842607	0.00337542	0.679246	0.0125658
RSc1566	aroC	chorismate synthase	3431	2878	2371	2893.33	530.166	5662	5767	3653	5027.33	1191.36	1972	2233	2220	2141.67	147.079	4024	658	533	1738.33	1980.43	0.7658	0.350547	-0.198926	0.057076	0.388065	0.642818
RSc1567	etf	electron transfer flavoprotein-ubiquinone oxidoreductase	10708	9199	6921	8942.67	1906.47	12227	19789	14729	15581.7	3852.43	7992	6508	6739	7079.67	798.501	24053	6817	5864	12244.7	10237.4	0.840457	0.426765	1.21899	0.0313141	0.26501	0.00358565
RSc1568		short chain dehydrogenase	2988	3376	2165	2843	618.384	2864	3104	4823	3597	1068.51	1445	1255	1261	1320.33	108.006	2045	1199	1012	1418.67	550.42	0.321658	-0.343626	-0.0453151	0.495746	0.460536	0.930582
RSc1569		putative transcription regulator protein	1050	908	781	913	134.57	1309	846	390	848.333	459.504	499	412	405	438.667	52.3673	889	507	425	607	247.637	-0.261954	-0.306213	0.407603	0.47557	0.397122	0.253604
RSc1570	lpsI	fesuccinyl-CoA:3-ketoacid-coenzyme A transferase subunit A protein	12685	9233	7674	9864	2564.4	6410	9201	9230	8280.33	1619.82	3823	3598	3637	3686	120.237	5578	3656	3056	4096.67	1317.48	-0.287827	-0.684263	-0.293203	0.54723	0.130075	0.536758
RSc1571	lpsJ	succinyl-CoA:3-ketoacid-coenzyme A transferase subunit B protein	12557	8481	8014	9684	2499.02	7074	9261	8645	8326.67	1127.72	3600	3544	3303	3482.33	157.811	5975	4741	4858	5191.33	681.192	-0.266499	-0.738549	0.132524	0.589848	0.11311	0.801378
RSc1572		3-hydroxybutyrate dehydrogenase	7555	7046	6070	6890.33	754.639	6055	6532	5044	5877	759.802	2780	2848	2730	2786	59.2284	4194	1934	1723	2617	1369.79	-0.268545	-0.558429	-0.483452	0.356534	0.0536774	0.0922834
RSc1573		hypothetical protein	3017	3323	2524	2954.67	403.131	3502	3287	2171	2986.67	714.521	2067	2040	2014	2040.33	26.5016	2992	1459	1168	1873	979.944	-0.0362932	0.223624	0.263423	0.900053	0.376952	0.293726
RSc1575		hypothetical protein	2111	1848	1184	1714.33	477.737	2081	2039	2730	2283.33	387.394	1114	1169	1154	1145.67	28.4312	1859	535	439	944.333	793.578	0.449857	0.190439	-0.0941078	0.276135	0.664041	0.839544
RSc1576	relA	GTP pyrophosphokinase	3223	3959	2642	3274.67	660.018	5045	4238	3705	4329.33	674.653	2350	2521	2440	2437	85.5395	3474	1949	1683	2368.67	966.442	0.377168	0.337789	0.511205	0.118384	0.161514	0.0372886
RSc1577	thrS	threonyl-tRNA synthetase	12973	14975	12561	13503	1291.33	20223	13511	18889	17541	3553.25	14550	14269	12298	13705.7	1227.14	27152	17757	16737	20548.7	5741.35	0.354531	0.774098	1.64348	0.429556	0.0784918	0.00121209
RSc1578	infC	translation initiation factor protein	11165	13145	10988	11766	1197.52	19662	12266	16250	16059.3	3701.68	15395	14348	13036	14259.7	1181.98	40955	21174	20011	27380	11770.7	0.396804	1.02079	2.18283	0.45996	0.0532463	0.000566346
RSc1579	rpmI	50S ribosomal protein L35	16925	15534	7218	13225.7	5249.07	18990	31251	60489	36910	21320.4	44355	44721	39278	42784.7	3042.37	55903	75127	67063	66031	9653.46	1.56948	2.46748	3.54539	0.0642114	0.00650066	0.000665591
RSc1580	rplT	50S ribosomal protein L20	13861	12538	5939	10779.3	4243.73	23037	26306	22087	23810	2213.17	31873	31394	27325	30197.3	2499.02	59083	73067	66312	66154	6993.34	1.25543	2.31723	3.9814	0.1249	0.00912718	0.000275865
RSc1581	pheS	phenylalanyl-tRNA synthetase subunit alpha	2388	1778	1032	1732.67	679.136	4397	4574	4381	4450.67	107.109	2307	2321	2336	2321.33	14.5029	4601	2193	1994	2929.33	1451.12	1.43345	1.23607	1.75278	0.00138341	0.00389339	0.000272667
RSc1582	pheT	phenylalanyl-tRNA synthetase subunit beta	7473	7614	5455	6847.33	1207.86	13069	12184	7332	10861.7	3088.64	7611	7967	7629	7735.67	200.543	11701	6079	5535	7771.67	3413.76	0.611353	0.949901	1.16952	0.0832299	0.0106339	0.00277694
RSc1583	ihfA	integration host factor subunit alpha	4671	8145	5272	6029.33	1856.7	7062	4429	2951	4814	2082.37	3594	3247	3263	3368	195.885	4582	3433	2745	3586.67	928.091	-0.396045	-0.0617849	0.309001	0.29735	0.887501	0.420722
RSc1584		putative transcription regulator protein	3948	4014	2745	3569	714.368	4398	4017	3211	3875.33	606.048	2086	1946	1848	1960	119.616	3149	2857	2209	2738.33	481.104	0.0902909	-0.101769	0.698677	0.800406	0.773987	0.0314704
RSc1585		hypothetical protein	1713	1043	831	1195.67	460.393	1788	2001	1547	1778.67	227.144	502	462	514	492.667	27.2274	796	142	118	352	384.702	0.587135	-0.497193	-1.1433	0.325304	0.409167	0.0562179
RSc1586		lipoprotein	2811	3101	2957	2956.33	145.001	1251	992	559	934	349.627	592	466	516	524.667	63.4455	979	158	143	426.667	478.393	-1.80842	-1.77326	-2.26622	0.00491723	0.00553924	0.00113138
RSc1587	dinP	DNA polymerase IV	407	1069	659	711.667	334.128	684	322	273	426.333	224.487	324	302	330	318.667	14.7422	394	119	117	210	159.352	-0.813995	-0.379199	-0.920456	0.125808	0.486896	0.0850463
RSc1588		amino-acid transporter transmembrane protein	3372	5874	6443	5229.67	1633.75	2686	3181	1157	2341.33	1055.1	2984	3234	2872	3030	185.332	3148	1960	1683	2263.67	778.278	-1.29239	-0.0802187	-0.242575	0.0897417	0.925954	0.770211
RSc1589		hypothetical protein	645	710	678	677.667	32.5013	907	367	104	459.333	409.385	202	165	177	181.333	18.8768	233	68	49	116.667	101.195	-0.862897	-1.17575	-1.8429	0.171712	0.0622241	0.00705764
RSc1590		hypothetical protein	32846	32722	25847	30471.7	4005.56	23544	15793	23465	20934	4452.41	11616	10463	10405	10828	683.044	17978	18536	15979	17497.7	1344.47	-0.561655	-0.739337	0.301807	0.157585	0.0643815	0.463053
RSc1591	hpaI1	putative 2,4-dihydroxyhept-2-ene-1,7-dioic acid aldolase oxidoreductase protein	2735	2099	2425	2419.67	318.034	4000	2156	2431	2862.33	994.797	1488	1489	1325	1434	94.3981	2320	383	286	996.333	1147.35	0.162998	0.0166367	-0.777045	0.722308	0.973801	0.067076
RSc1592		transcription regulator protein	368	366	268	334	57.1664	1446	1013	689	1049.33	379.806	404	426	423	417.667	11.9304	557	534	390	493.667	90.5115	1.57711	1.07867	1.64183	0.000481184	0.00750221	0.000358662
RSc1593	xthA	exodeoxyribonuclease III protein	1081	716	501	766	293.215	1840	2287	1560	1895.67	366.683	697	706	762	721.667	35.2184	1621	976	898	1165	396.829	1.31383	0.696718	1.64205	0.00359534	0.0893697	0.000709036
RSc1594	codA	cytosine deaminase	1487	2225	2230	1980.67	427.535	2299	1147	585	1343.67	873.76	962	891	875	909.333	46.3069	1033	145	87	421.667	530.224	-0.84907	-0.438062	-1.90646	0.192657	0.512091	0.00790829
RSc1595	prlC	oligopeptidase A	14175	7178	8568	9973.67	3704.24	22916	22022	19981	21639.7	1504.39	6411	7304	7423	7046	553.136	10214	1915	1665	4598	4865.2	1.15674	0.315087	-0.506829	0.0174075	0.516792	0.280095
RSc1596	folD	bifunctional: methylenetetrahydrofolate dehydrogenase/methenyltetrahydrofolate cyclohydrolase	2955	1830	1170	1985	902.538	3186	3829	2431	3148.67	699.747	1402	1367	1539	1436	90.901	2413	282	163	952.667	1266.08	0.749102	0.395785	-0.671749	0.221056	0.533588	0.275627
RSc1597		response regulator transcription regulator protein	3654	4208	2912	3591.33	650.269	5621	4334	3094	4349.67	1263.57	3253	3059	3073	3128.33	108.191	5343	3581	2989	3971	1224.5	0.21317	0.562575	1.18351	0.566067	0.110671	0.00257596
RSc1598		two-component transmembrane sensor histidine kinase transcription regulator protein	2732	6200	3425	4119	1835.21	4343	2986	2236	3188.33	1067.97	2079	1814	1980	1957.67	133.904	2607	2517	1986	2370	335.585	-0.377763	-0.264964	0.318392	0.399609	0.567057	0.482173
RSc1600	aceE	pyruvate dehydrogenase subunit E1	24536	12607	17917	18353.3	5976.46	49982	37361	29263	38868.7	10441.5	20329	20331	18847	19835.7	856.211	36991	14271	13954	21738.7	13209.9	1.04735	0.905396	1.14828	0.00561536	0.013612	0.00298873
RSc1601	aceF	dihydrolipoamide acetyltransferase	9150	8327	8439	8638.67	446.354	21487	16068	10101	15885.3	5695.2	8167	8337	7862	8122	240.676	16431	4407	4354	8397.33	6957.41	0.784609	0.667026	0.698131	0.0220103	0.0473201	0.0387415
RSc1602		hypothetical protein	3017	3642	3458	3372.33	321.186	6408	5053	9607	7022.67	2338.39	3142	3232	2981	3118.33	127.163	6009	1762	1737	3169.33	2459.26	1.02553	0.659558	0.732901	0.0330188	0.158915	0.119012
RSc1603	lpdA	dihydrolipoamide dehydrogenase	7707	7459	6096	7087.33	867.429	17021	12091	11817	13643	2928.64	6744	6866	6425	6678.33	227.715	15809	6137	5967	9304.33	5633.85	0.898782	0.676185	1.27342	0.00555767	0.0278936	0.000413738
RSc1604		hypothetical protein	3079	3774	4545	3799.33	733.328	3007	1963	845	1938.33	1081.21	1003	1037	901	980.333	70.7766	1134	1126	871	1043.67	149.587	-1.13219	-1.23313	-0.798203	0.0300139	0.0189216	0.114162
RSc1605	phaP1	hypothetical protein	75361	27201	20473	41011.7	29937	47829	14703	30706	31079.3	16566.2	15597	12737	13008	13780.7	1578.82	67575	25399	22512	38495.3	25225.1	-0.351297	-0.623549	0.955318	0.570048	0.291238	0.104161
RSc1606		hypothetical protein	653	758	482	631	139.309	952	867	611	810	177.502	455	436	524	471.667	46.3069	814	399	310	507.667	268.999	0.324731	0.357346	0.616315	0.294857	0.249005	0.0477286
RSc1607		hypothetical protein	513	822	462	599	194.8	899	770	611	760	144.26	533	558	539	543.333	13.0512	665	441	384	496.667	148.541	0.323441	0.638084	0.766701	0.38914	0.084476	0.0407036
RSc1608		oxidoreductase protein	352	648	426	475.333	154.043	942	478	520	646.667	256.627	375	383	420	392.667	24.0069	583	473	370	475.333	106.519	0.380489	0.485094	1.06418	0.460711	0.336566	0.0365613
RSc1609		putative D-alanyl-D-alanine-endopeptidase (penicillin-binding protein)	11128	8924	6516	8856	2306.75	8216	9704	7332	8417.33	1198.75	3366	3087	3068	3173.67	166.836	5183	3819	3307	4103	969.709	-0.101877	-0.726873	-0.0708281	0.803778	0.0485579	0.867352
RSc1610		transcription regulator protein	1685	876	801	1120.67	490.164	2424	2494	1053	1990.33	812.509	946	834	931	903.667	60.7975	2062	630	363	1018.33	913.648	0.806632	0.545929	0.581359	0.0468681	0.171856	0.145013
RSc1611		hypothetical protein	1147	1458	917	1174	271.509	1391	927	741	1019.67	334.762	727	574	590	630.333	84.0972	1321	1093	851	1088.33	235.035	-0.268163	-0.139708	0.973466	0.529494	0.75763	0.0211567
RSc1612		putative iron-sulfur binding protein	2724	2572	2043	2446.33	357.469	3405	2218	2093	2572	724.102	1345	1229	1153	1242.33	96.692	2059	1102	852	1337.67	637.076	0.0121754	-0.218996	0.0776953	0.972623	0.471438	0.815194
RSc1613		hypothetical protein	395	513	375	427.667	74.5743	492	330	143	321.667	174.649	240	231	219	230	10.5357	235	56	45	112	106.663	-0.537592	-0.138675	-1.22788	0.302501	0.81123	0.0231003
RSc1614		hypothetical protein	2456	2404	2659	2506.33	134.745	2642	1208	936	1595.33	916.586	863	806	780	816.333	42.4539	1244	1474	1200	1306	147.146	-0.77176	-0.87785	0.191793	0.0882084	0.0537361	0.695802
RSc1616	ate	arginyl-tRNA-protein transferase	7372	7302	5312	6662	1169.66	4598	4200	2353	3717	1197.9	1809	1575	1556	1646.67	140.905	2624	2406	1917	2315.67	362.053	-0.919943	-1.25613	-0.440241	0.011577	0.00144783	0.206523
RSc1617	aat	leucyl/phenylalanyl-tRNA--protein transferase	4595	4292	2917	3934.67	894.252	3063	2824	1820	2569	659.569	1347	1160	1184	1230.33	101.746	2265	1109	874	1416	744.585	-0.660981	-0.908485	-0.541325	0.0150518	0.00191552	0.0410502
RSc1618		hypothetical protein	4258	2186	1607	2683.67	1393.81	3862	4060	2522	3481.33	836.685	1201	900	981	1027.33	155.757	3735	1968	1696	2466.33	1107.08	0.440438	-0.552224	0.951733	0.272669	0.164379	0.0209433
RSc1619	pyrD	dihydroorotate dehydrogenase 2	797	938	648	794.333	145.018	3216	1013	923	1717.33	1298.66	536	567	525	542.667	21.7792	1077	277	251	535	469.566	0.89448	0.218959	0.133488	0.0305214	0.608359	0.76625
RSc1620		hypothetical protein	2202	1203	1553	1652.67	506.903	2112	1851	897	1620	639.591	855	818	988	887	89.4036	1114	188	75	459	570.054	-0.0979694	-0.100466	-1.43329	0.89061	0.887501	0.0255627
RSc1621	kup2	potassium uptake transmembrane protein	1718	1901	1306	1641.67	304.756	4837	4128	2873	3946	994.569	4226	3904	4178	4102.67	173.716	5186	5126	4526	4946	364.966	1.21691	2.09229	2.75247	0.0200492	0.000593553	6.3095e-05
RSc1622		hypothetical protein	4893	606	142	1880.33	2619.34	2910	3176	5044	3710	1162.91	197	156	121	158	38.0395	3593	62	43	1232.67	2044.13	2.65497	-1.70182	-0.457141	0.13588	0.317763	0.792857
RSc1623	tex	putative transcription accessory protein	4050	2982	1952	2994.67	1049.06	5844	8863	4212	6306.33	2359.72	3528	3672	3613	3604.33	72.3901	6132	2415	2067	3538	2253.2	1.09176	1.08533	1.15449	0.00742084	0.0075779	0.00509473
RSc1624		hypothetical protein	2533	2568	1928	2343	359.826	3757	2393	2834	2994.67	696.049	1744	1732	1649	1708.33	51.7333	2632	1333	984	1649.67	868.438	0.327714	0.30392	0.4141	0.27345	0.310291	0.162203
RSc1625		hypothetical protein	3867	3087	2066	3006.67	903.183	1966	2721	2418	2368.33	379.943	1507	1368	1311	1395.33	100.818	1758	1949	1486	1731	232.678	-0.356466	-0.356301	0.304339	0.45916	0.456206	0.534529
RSc1626	dinG	ATP-dependent DNA helicase-related protein	2898	3198	1839	2645	713.952	6087	4337	3120	4514.67	1491.46	2865	2646	2910	2807	141.234	4702	2445	2029	3058.67	1438.29	0.711487	0.865022	1.18304	0.0333749	0.0121897	0.00151987
RSc1627	comL	hypothetical protein	5167	3693	2531	3797	1321.07	5792	4652	4875	5106.33	604.182	2471	2529	2564	2521.33	46.9716	5675	3681	2846	4067.33	1453.53	0.457522	0.210384	1.15193	0.231018	0.601997	0.00525767
RSc1628	rluD	ribosomal large subunit pseudouridine synthase D protein	1398	2476	1669	1847.67	560.769	2139	1983	1391	1837.67	394.61	1607	1535	1660	1600.67	62.7402	2033	256	220	836.333	1036.5	-0.0622479	0.544094	-0.660999	0.919182	0.308844	0.225586
RSc1629		hypothetical protein	1115	1842	1621	1526	372.694	2236	1354	793	1461	727.426	1217	1240	1271	1242.67	27.0986	1481	51	41	524.333	828.513	-0.297118	0.40694	-1.61214	0.759155	0.663903	0.0888733
RSc1630		hypothetical protein	502	1039	854	798.333	272.794	1220	517	182	639.667	529.761	758	582	680	673.333	88.1892	633	188	163	328	264.433	-0.631153	0.448121	-0.581544	0.313228	0.476039	0.34886
RSc1631	phbC	poly-beta-hydroxybutyrate polymerase transmembrane protein	20050	26301	20821	22390.7	3408.32	18529	22099	21528	20718.7	1917.68	8900	8533	8661	8698	186.277	14337	8320	7137	9931.33	3861	-0.12804	-0.595288	-0.197578	0.677272	0.0387467	0.503195
RSc1632	phbA	acetyl-CoA acetyltransferase	24854	34948	21963	27255	6817.34	24948	27508	27300	26585.3	1421.78	11986	11916	11601	11834.3	205.081	18730	5610	4574	9638	7890.92	-0.00761451	-0.425414	-0.685633	0.986544	0.255536	0.0675119
RSc1633	phbB	acetyacetyl-CoA reductase	35935	32408	23857	30733.3	6210.71	21573	29057	21216	23948.7	4427.55	10847	10642	9838	10442.3	533.311	15856	13992	13471	14439.7	1253.94	-0.395672	-0.808448	0.00153512	0.350082	0.0548055	0.997323
RSc1634		hypothetical protein	15425	28090	12310	18608.3	8357.77	17634	17184	45253	26690.3	16077.3	7788	7264	6988	7346.67	406.356	9474	14733	12152	12119.7	2629.65	0.463863	-0.501909	0.427445	0.512091	0.466455	0.543581
RSc1635	dusC	hypothetical protein	287	554	315	385.333	146.739	782	485	182	483	300.005	430	392	422	414.667	20.0333	710	295	188	397.667	275.729	0.0778845	0.860136	0.834421	0.918566	0.189745	0.204171
RSc1636		hypothetical protein	1847	1940	1263	1683.33	366.977	4734	3449	2626	3603	1062.4	2555	2431	2537	2507.67	67.0025	4718	2631	2517	3288.67	1239.15	1.04062	1.35	1.99339	0.0140387	0.00274022	0.000128194
RSc1637	bktB	beta-ketothiolase	3335	4224	3489	3682.67	475.09	4493	4870	3705	4356	594.46	2802	2595	2464	2620.33	170.418	4394	580	522	1832	2218.95	0.215496	0.248471	-0.515428	0.673612	0.623071	0.289541
RSc1638		putative signal peptide protein	1512	1633	1168	1437.67	241.247	1741	2861	1976	2192.67	590.6	1028	953	1026	1002.33	42.7356	1190	155	85	476.667	618.755	0.609296	0.239815	-1.07466	0.373793	0.745968	0.118876
RSc1639	metC	cystathionine beta-lyase	3346	4936	3452	3911.33	888.969	4976	5571	3991	4846	797.982	2961	2832	2933	2908.67	67.8552	3419	1357	952	1909.33	1323	0.284534	0.343462	-0.174532	0.313555	0.221192	0.553724
RSc1640	serB	putative phosphoserine phosphatase protein	1168	1743	1352	1421	293.644	3636	2334	1144	2371.33	1246.42	1630	1645	1750	1675	65.3835	2246	1346	1091	1561	606.774	0.562431	0.985531	1.11397	0.245442	0.0429373	0.0241799
RSc1641	argE	acetylornithine deacetylase	1082	752	548	794	269.466	1032	1437	1092	1187	218.575	455	500	461	472	24.4336	603	118	72	264.333	294.194	0.62493	0.0387958	-0.990703	0.242783	0.950218	0.0652206
RSc1642	mfd	transcription-repair coupling factor protein	3627	2266	1676	2523	1000.57	3188	4343	4069	3866.67	603.498	1305	1357	1327	1329.67	26.1024	2176	630	492	1099.33	934.97	0.672014	-0.141759	-0.431942	0.148219	0.784431	0.355438
RSc1643	ispD	2-C-methyl-D-erythritol 4-phosphate cytidylyltransferase	1239	1304	1365	1302.67	63.0106	1141	1354	793	1096	283.194	714	606	579	633	71.4353	746	116	105	322.333	366.947	-0.326986	-0.317904	-1.445	0.561838	0.573406	0.0121794
RSc1644	ispF	hypothetical protein	676	1038	1008	907.333	200.901	1019	1014	403	812	354.213	644	607	599	616.667	24.0069	668	153	126	315.667	305.428	-0.306673	0.169004	-0.859958	0.540179	0.747826	0.0761425
RSc1645	ahpD	putative antioxidant protein	49	132	63	81.3333	44.4335	456	47	0	167.667	250.807	38	32	36	35.3333	3.05505	62	9	9	26.6667	30.5996	0.129464	-0.411989	-1.18093	0.952444	0.827522	0.516137
RSc1646	ahpC2	putative alkyl hydroperoxide reductase (subunit C) oxidoreductase protein	230	316	144	230	86	662	253	247	387.333	237.887	100	106	96	100.667	5.03322	226	104	92	140.667	74.144	0.681559	-0.37284	0.281983	0.237853	0.535549	0.647053
RSc1647	risS	oxidative stress resistance two-component transmembrane sensor histidine kinase transcription regulator protein	957	2266	1401	1541.33	665.688	2501	1555	611	1555.67	945	1015	866	866	915.667	86.0252	1124	1200	914	1079.33	148.14	-0.0791146	0.0588423	0.628409	0.895973	0.921629	0.223325
RSc1648	ompR	osmolarity response regulator	9687	8956	5225	7956	2393.19	8701	10341	11700	10247.3	1501.69	4012	3736	3611	3786.33	205.184	5735	5420	4066	5073.67	886.764	0.337834	-0.325006	0.371127	0.529251	0.542818	0.484874
RSc1649		putative transmembrane protein	5396	3541	2901	3946	1295.87	1827	1208	2405	1813.33	598.617	560	396	406	454	91.9348	1324	289	259	624	606.403	-1.04043	-2.34936	-1.98176	0.0294341	0.000105051	0.000434667
RSc1650		signal peptide protein	14110	13530	11562	13067.3	1335.52	4499	2981	4511	3997	879.902	1422	1256	1067	1248.33	177.624	2676	1305	1123	1701.33	848.977	-1.70774	-2.63835	-2.02047	0.000865174	2.03509e-05	0.000219427
RSc1651		hypothetical protein	10571	14791	14903	13421.7	2469.38	3964	2051	2743	2919.33	968.614	1598	1430	1065	1364.33	272.5	1995	973	935	1301	601.322	-2.21128	-2.5306	-2.41582	0.000341601	0.000113978	0.000164604
RSc1652	crtB	putative phytoene synthase protein	400	411	241	350.667	95.1332	1671	813	221	901.667	729.055	443	420	430	431	11.5326	727	109	67	301	369.524	1.01363	1.13144	0.144865	0.116204	0.0794334	0.844424
RSc1653		putative transport/efflux transmembrane protein	4625	4213	3739	4192.33	443.361	3062	3330	1664	2685.33	894.593	1751	1769	1696	1738.67	38.0307	2292	561	416	1089.67	1043.77	-0.723675	-0.516112	-1.28753	0.0326029	0.119581	0.000886992
RSc1654		transmembrane drug efflux protein	6987	6045	5543	6191.67	733.088	5062	4768	3224	4351.33	987.304	2410	2315	2267	2330.67	72.7759	2740	2374	2093	2402.33	324.429	-0.56902	-0.662305	-0.283391	0.0999427	0.0573204	0.424259
RSc1704	tISRso18	isrso18-transposase protein	12	2458	3170	1880	1656.44	2	7	26	11.6667	12.6623	1168	1089	999	1085.33	84.5596	5	2134	2173	1437.33	1240.59	-6.89274	1.50599	1.05966	0.0122525	0.529435	0.609167
RSc1708		hypothetical protein	382	460	264	368.667	98.6779	136	152	65	117.667	46.3069	70	75	57	67.3333	9.29157	133	84	64	93.6667	35.5012	-1.72579	-1.674	-0.93836	0.00206654	0.0026603	0.0613452
RSc1709	mnmC	5-methylaminomethyl-2-thiouridinemethyltransferase	1935	2351	2534	2273.33	306.96	3510	2167	689	2122	1411.04	2653	2060	2142	2285	321.324	3597	387	273	1419	1887.06	-0.418326	0.672744	-0.529937	0.532336	0.293173	0.426132
RSc1710	tig	trigger factor	10741	13196	9603	11180	1836.29	29120	15350	19422	21297.3	7073.96	16496	17742	15810	16682.7	979.433	30864	19267	17500	22543.7	7259.58	0.87983	1.33724	2.03625	0.026775	0.00209738	6.79223e-05
RSc1711	clpP	ATP-dependent Clp protease proteolytic subunit	12349	12608	10487	11814.7	1157.06	23660	16108	13507	17758.3	5273.86	12615	11614	11365	11864.7	661.627	22457	15353	13119	16976.3	4876.06	0.52058	0.758861	1.55646	0.118036	0.0262813	0.000186844
RSc1712	clpX	ATP-dependent protease ATP-binding subunit	21662	17886	11677	17075	5041.66	29613	23889	40911	31471	8661.77	14098	13906	13043	13682.3	561.94	28920	24202	21255	24792.3	3866.45	0.905897	0.440612	1.6211	0.0506137	0.336449	0.0017831
RSc1713	lon	ATP-dependent protease LA protein	93636	53054	49785	65491.7	24428.5	85675	77822	74724	79407	5644.93	31958	31430	26895	30094.3	2783.25	63684	33696	31165	42848.3	18088.5	0.274946	-0.359828	0.370247	0.571881	0.447088	0.433184
RSc1714	hupB1	DNA-binding protein HU-beta	1213	3710	2834	2585.67	1266.89	1142	471	2197	1270	870.09	652	564	458	558	97.1391	934	1345	1188	1155.67	207.399	-0.932195	-1.28804	0.0231381	0.209293	0.0833298	0.979301
RSc1715	ppiD	peptidyl-prolyl cis-trans isomerase transmembrane protein	3159	3489	2592	3080	453.688	10516	6911	8671	8699.33	1802.67	4900	4982	4702	4861.33	143.949	8724	4743	4543	6003.33	2358.29	1.48067	1.41656	1.94617	0.000548118	0.000768432	4.97903e-05
RSc1716		putative signal peptidase I (SPase I) protein	14407	13119	18036	15187.3	2549.69	14182	11445	8606	11411	2788.16	6458	5910	5554	5974	455.386	8865	4651	4015	5843.67	2635.8	-0.456068	-0.574537	-0.429216	0.451086	0.334905	0.48055
RSc1717		esterase signal peptide protein	3053	2463	2228	2581.33	425.039	3291	2883	11180	5784.67	4676.95	1402	1325	1298	1341.67	53.966	1716	702	728	1048.67	578.074	1.12573	-0.186944	-0.40625	0.0901972	0.79626	0.547766
RSc1718		ABC transporter ATP-binding protein	690	1337	1126	1051	329.956	2340	637	130	1035.67	1157.68	705	662	639	668.667	33.5012	645	370	302	439	181.612	-0.348505	0.0747338	-0.309949	0.677895	0.930582	0.703182
RSc1719	pgi	glucose-6-phosphate isomerase transmembrane protein	4796	3771	3015	3860.67	893.879	5510	5844	4680	5344.67	599.354	2260	2197	2315	2257.33	59.0452	4277	1878	1381	2512	1548.6	0.443111	-0.0208056	0.253728	0.230994	0.962033	0.506736
RSc1720		hypothetical protein	1852	948	1037	1279	498.224	316	484	247	349	121.897	91	81	105	92.3333	12.0554	166	7	5	59.3333	92.3815	-1.83383	-2.97821	-4.18712	0.0379463	0.00285524	0.000321402
RSc1721	prhN	MarR-type transcriptional regulator	1756	2904	2628	2429.33	599.231	2486	1876	2093	2151.67	309.203	1745	1770	1637	1717.33	70.6847	1694	1833	1469	1665.33	183.685	-0.185357	0.271528	0.56351	0.70452	0.56506	0.209544
RSc1722	purL	phosphoribosylformylglycinamidine synthase	10032	8496	6872	8466.67	1580.2	23956	19372	12454	18594	5790.33	13683	14167	14017	13955.7	247.761	19956	5470	4408	9944.67	8686.31	1.06952	1.51461	0.937306	0.164884	0.0539408	0.225586
RSc1725		hypothetical protein	16491	21541	22064	20032	3077.73	82	15	0	32.3333	43.6616	11	6	6	7.66667	2.88675	11	18	10	13	4.3589	-9.4819	-10.6097	-9.44518	2.20722e-05	1.2352e-05	2.4601e-05
RSc1726		hypothetical protein	100050	57552	85115	80905.7	21559.4	253	106	208	189	75.3193	56	60	74	63.3333	9.45163	82	101	83	88.6667	10.6927	-8.82345	-9.5574	-8.65693	1.35204e-07	9.63455e-08	1.5733e-07
RSc1727		hypothetical protein	156972	80487	124166	120542	38371.1	576	517	351	481.333	116.663	167	182	179	176	7.93725	427	297	304	342.667	73.1186	-7.95455	-8.59871	-7.34221	1.32489e-07	8.95528e-08	1.98629e-07
RSc1728		hypothetical protein	17401	14358	16312	16023.7	1541.85	320	188	130	212.667	97.3721	133	115	104	117.333	14.6401	217	107	94	139.333	67.5747	-6.33931	-6.3338	-5.90116	1.19916e-08	1.19916e-08	1.58133e-08
RSc1729		transcription regulator protein	248	239	114	200.333	74.9022	465	312	91	289.333	188.027	155	115	103	124.333	27.2274	182	45	27	84.6667	84.7722	0.321654	0.140676	-0.585878	0.494283	0.783039	0.204549
RSc1730		dehydrogenase/reductase oxidoreductase protein	4070	625	1198	1964.33	1845.93	364	446	195	335	127.988	179	164	151	164.667	14.0119	220	38	25	94.3333	109.024	-2.50429	-2.68955	-3.78923	0.0346199	0.0246107	0.0041689
RSc1731		transmembrane ABC transporter protein	1182	1036	970	1062.67	108.487	423	262	169	284.667	128.508	200	165	146	170.333	27.3922	142	155	111	136	22.6053	-2.00815	-1.89935	-1.8675	0.000188612	0.00030403	0.00037206
RSc1732		transport system permease transmembrane protein	3554	2174	2275	2667.67	769.247	707	830	702	746.333	72.5006	532	490	387	469.667	74.6079	367	204	130	233.667	121.253	-1.88372	-1.77379	-2.62244	0.00167708	0.00253145	0.000130308
RSc1733		spermidine/putrescine ABC transporter substrate-binding protein	12471	5412	5600	7827.67	4022.34	2074	2443	2015	2177.33	231.958	1275	1043	847	1055	214.252	1364	806	780	983.333	329.923	-1.81799	-2.12133	-1.94807	0.00232337	0.000727583	0.0014208
RSc1734		ABC transporter ATP-binding protein	7411	2288	2105	3934.67	3011.98	1202	1197	1300	1233	58.0775	671	550	517	579.333	81.0823	585	673	541	599.667	67.2111	-1.62842	-1.96728	-1.4978	0.0438335	0.0173254	0.0644876
RSc1735		two-component transmembrane sensor kinase transcription regulator protein	109	568	289	322	231.273	370	295	52	239	166.232	121	172	121	138	29.4449	87	10	1	32.6667	47.2687	-0.527188	-0.390135	-2.66541	0.659538	0.745482	0.0322296
RSc1736		two-component response regulator transcription regulator protein	394	1114	508	672	387.004	417	632	325	458	157.553	235	254	259	249.333	12.6623	239	73	44	118.667	105.216	-0.531	-0.57944	-1.59143	0.405497	0.364537	0.0176334
RSc1737		putative transmembrane outer membrane porin signal peptide protein	955	4280	3003	2746	1677.33	1696	4443	4641	3593.33	1646.12	1390	1505	1671	1522	141.269	1185	1038	839	1020.67	173.65	0.444404	0.159254	-0.202381	0.443416	0.803553	0.745968
RSc1738		ABC transporter ATP-binding protein	396	625	285	435.333	173.379	1161	1291	702	1051.33	309.436	878	887	796	853.667	50.1431	1246	627	482	785	405.767	1.25784	1.7815	1.8314	0.00630029	0.00052255	0.000418828
RSc1739		putative transmembrane ABC transporter protein	368	766	411	515	218.433	1073	1001	481	851.667	323.019	924	952	909	928.333	21.8251	1033	690	526	749.667	258.713	0.654878	1.64558	1.583	0.153131	0.00167719	0.00222931
RSc1740		putative signal peptide protein	4577	3557	2411	3515	1083.61	6009	8671	4069	6249.67	2310.42	3714	3891	4108	3904.33	197.338	6169	1875	1612	3218.67	2558.45	0.819418	0.96356	0.680498	0.0229773	0.00933862	0.0534302
RSc1741		hypothetical protein	551	936	686	724.333	195.342	1051	703	468	740.667	293.32	484	536	557	525.667	37.581	653	143	152	316	291.885	-0.0751381	0.292503	-0.491126	0.880904	0.51504	0.26363
RSc1742		hypothetical protein	475	1117	608	733.333	338.854	633	839	637	703	117.796	307	335	322	321.333	14.0119	340	46	42	142.667	170.907	-0.0113391	-0.34444	-1.53916	0.988801	0.636942	0.0337668
RSc1743		hypothetical protein	127	547	244	306	216.756	131	168	273	190.667	73.6637	114	103	101	106	7	82	101	81	88	11.2694	-0.422055	-0.394706	-0.528229	0.516854	0.551449	0.407573
RSc1744		putative isomerase rotamase signal peptide protein	5168	2944	1799	3303.67	1713.06	12405	12934	11323	12220.7	821.166	3841	3993	4059	3964.33	111.791	13375	8451	7180	9668.67	3272.09	1.99849	1.12701	2.68264	0.000612738	0.0240612	5.21731e-05
RSc1745		hypothetical protein	1767	805	559	1043.67	638.387	1623	2563	2236	2140.67	477.196	539	549	590	559.333	27.0247	1744	339	240	774.333	841.214	1.20468	-0.0379838	0.207737	0.0620574	0.959559	0.764996
RSc1746	ispZ	intracellular septation protein A	1429	1452	1350	1410.33	53.5008	2224	1845	1209	1759.33	512.894	963	833	920	905.333	66.2294	1977	932	867	1258.67	622.943	0.238853	0.103321	0.766324	0.490808	0.783059	0.0255606
RSc1747		methionine sulfoxide reductase B	1118	666	608	797.333	279.216	853	1060	1404	1105.67	278.324	443	364	415	407.333	40.0541	741	522	472	578.333	143.075	0.449537	-0.235346	0.545455	0.385731	0.664804	0.287187
RSc1748		hypothetical protein	2906	1299	1099	1768	990.597	1978	2824	1950	2250.67	496.719	717	745	858	773.333	74.6481	1215	172	133	506.667	613.745	0.428867	-0.361637	-1.2642	0.571331	0.636685	0.0791557
RSc1749	alkK	acyl-CoA synthetase	7334	21297	11909	13513.3	7118.41	6396	11920	10712	9676	2904.07	3889	3419	2682	3330	608.402	5005	5637	4612	5084.67	517.123	-0.412095	-1.00337	-0.240796	0.362589	0.0295432	0.611072
RSc1750	livJ	Leu/Ile/Val-binding precursor signal peptide protein	2002	5733	3672	3802.33	1868.91	1251	2265	3822	2446	1295.02	705	777	529	670.333	127.583	934	1849	1651	1478	481.407	-0.586797	-1.44779	-0.23081	0.338357	0.0220051	0.727371
RSc1751	livH1	putative amino acid transmembrane transmembrane protein	699	2311	1733	1581	816.679	772	729	936	812.333	109.235	589	530	444	521	72.9178	588	694	643	641.667	53.0126	-0.798796	-0.619668	-0.104591	0.157105	0.28132	0.872528
RSc1752	livM	amino acid ABC transporter permease	1329	3150	2385	2288	914.367	983	1302	936	1073.67	199.134	719	713	591	674.333	72.2311	623	634	573	610	32.5115	-1.04504	-0.847084	-0.777846	0.0180817	0.0505554	0.0692139
RSc1753	livG	amino-acid ATP-binding ABC transporter protein	1308	2269	1608	1728.33	491.671	866	1146	377	796.333	389.205	474	506	418	466	44.5421	542	301	262	368.333	151.659	-1.22191	-1.09155	-1.21646	0.00835018	0.0158476	0.00855165
RSc1754	livF	amino-acid ATP-binding ABC transporter protein	1155	1781	1272	1402.67	332.828	695	983	624	767.333	190.117	407	442	366	405	38.0395	492	391	316	399.667	88.3195	-0.913116	-0.995998	-0.778069	0.0479637	0.0329179	0.0894111
RSc1755		transposase	67	102	69	79.3333	19.6554	103	49	39	63.6667	34.4287	19	22	21	20.6667	1.52753	29	1	9	13	14.4222	-0.479179	-1.18261	-1.95873	0.577467	0.156421	0.0300656
RSc1756	pehB	exo-poly-galacturonase signal peptide protein	3912	10459	13089	9153.33	4725.77	4526	10896	37128	17516.7	17280	4833	4656	4831	4773.33	101.619	3933	4190	3965	4029.33	140.058	0.71773	0.150757	0.0513035	0.28209	0.84114	0.946153
RSc1757		lysine-specific permease transmembrane protein	640	569	367	525.333	141.642	1059	773	455	762.333	302.141	617	577	589	594.333	20.5264	885	458	369	570.667	275.834	0.461513	0.966333	1.09843	0.245069	0.0184374	0.00905074
RSc1758	lysP	lysine-specific permease transmembrane protein	565	743	496	601.333	127.445	761	524	208	497.667	277.439	472	488	458	472.667	15.0111	681	311	221	404.333	243.79	-0.454999	0.418896	0.30215	0.270427	0.309528	0.475077
RSc1759		trifunctonal enoyl-CoA hydratase/delta3-cis- delta2-trans-enoyl-CoA isomerase/3-hydroxyacyl-CoA dehydrogenase	19182	13956	14448	15862	2885.71	14418	39040	16263	23240.3	13714	9874	8138	7790	8600.67	1116.38	28492	9888	9337	15905.7	10903.6	0.474077	-0.154516	0.833861	0.337446	0.774115	0.0851608
RSc1760	pncA	bifunctional pyrazinamidase/nicotinamidase hydrolase	4620	3506	3642	3922.67	607.725	2440	7290	5278	5002.67	2436.69	1651	1510	1400	1520.33	125.819	2286	624	345	1085	1049.41	0.256573	-0.646882	-1.13812	0.785872	0.448969	0.174997
RSc1761		acetyl-CoA acetyltransferase	7933	5816	6133	6627.33	1141.8	5905	8465	4264	6211.33	2117.19	2976	2955	2554	2828.33	237.812	4912	652	533	2032.33	2494.57	-0.199677	-0.516169	-1.20945	0.80698	0.492223	0.101944
RSc1762		acyl-CoA dehydrogenase oxidoreductase protein	5531	3911	3461	4301	1088.71	3097	5854	4940	4630.33	1404.34	1680	1675	1541	1632	78.848	3075	909	845	1609.67	1269.42	0.0642591	-0.676588	-0.625359	0.936122	0.330561	0.369574
RSc1763		gluconate 5-dehydrogenase	3969	2212	2049	2743.33	1064.58	1469	3489	1599	2185.67	1130.59	1007	998	924	976.333	45.5448	1941	1082	1003	1342	520.251	-0.450117	-0.777621	-0.0869019	0.484015	0.20719	0.902823
RSc1764		hypothetical protein	1247	1355	1058	1220	150.33	1062	1425	2522	1669.67	760.129	743	788	773	768	22.9129	1082	587	545	738	298.652	0.41471	0.0757555	0.220727	0.428756	0.897579	0.687815
RSc1765		6-aminohexanoate-dimer hydrolase lipoprotein	1814	1949	1473	1745.33	245.317	1580	1967	1534	1693.67	237.828	922	957	930	936.333	18.3394	1103	402	394	633	407.052	-0.0726096	-0.14537	-0.582457	0.853928	0.696894	0.0903682
RSc1766		NADP-dependent oxidoreductase oxidoreductase protein	6645	5105	4868	5539.33	964.84	6029	6144	4485	5552.67	926.413	2691	2634	2635	2653.33	32.6241	4692	2139	2151	2994	1470.52	-0.0310357	-0.307497	0.0523846	0.928168	0.304453	0.879201
RSc1767		hypothetical protein	5262	4664	4006	4644	628.239	3133	3945	2756	3278	607.617	1782	1770	1726	1759.33	29.4845	2249	730	750	1243	871.279	-0.542164	-0.654415	-1.05811	0.122127	0.063511	0.00529488
RSc1768	gst	putative glutathione S-transferase-related protein	2492	2849	2559	2633.33	189.753	2130	1958	1456	1848	350.206	1009	961	978	982.667	24.3379	1315	297	348	653.333	573.587	-0.563186	-0.673639	-1.24769	0.150079	0.086726	0.00392371
RSc1769		hypothetical protein	4474	2795	2822	3363.67	961.672	2442	3361	2977	2926.67	461.563	954	1070	982	1002	60.531	1654	411	417	827.333	715.921	-0.199786	-0.991144	-1.27185	0.705485	0.043433	0.0124242
RSc1770		hydrolase protein	4767	3791	4089	4215.67	500.177	2002	2279	2587	2289.33	292.637	965	966	890	940.333	43.5928	1339	415	438	730.667	526.958	-0.905684	-1.41295	-1.70103	0.0321718	0.00232193	0.000580612
RSc1771	gbd1	NAD-dependent 4-hydroxybutyrate dehydrogenase oxidoreductase protein	1736	1406	1123	1421.67	306.8	951	1335	377	887.667	482.13	269	256	311	278.667	28.746	415	47	33	165	216.619	-0.826699	-1.53917	-2.72323	0.180198	0.0171086	0.000453329
RSc1772		esterase/lipase protein	1992	890	601	1161	734.031	2826	4343	2938	3369	845.366	786	742	892	806.667	77.106	2515	227	143	961.667	1345.88	1.72908	0.389189	0.0744784	0.0344871	0.64263	0.934078
RSc1773		putative thioesterase protein	966	683	451	700	257.921	1056	1778	2561	1798.33	752.706	502	411	404	439	54.6717	885	574	507	655.333	201.699	1.3197	0.0571297	0.858963	0.0459509	0.938445	0.180198
RSc1774		hypothetical protein	731	675	420	608.667	165.772	843	1427	1898	1389.33	528.508	467	498	457	474	21.3776	595	401	372	456	121.248	1.11182	0.361589	0.5398	0.0552683	0.540919	0.347208
RSc1779		activation/secretion signal peptide protein	57	285	112	151.333	118.98	436	160	221	272.333	144.984	226	218	197	213.667	14.9778	229	304	244	259	39.6863	0.946017	1.37692	2.02054	0.287397	0.115264	0.0251996
RSc1780		putative signal peptide protein	3777	3635	2579	3330.33	654.536	2447	3871	2561	2959.67	791.293	1639	1470	1585	1564.67	86.3153	2138	285	215	879.333	1090.6	-0.151347	-0.319572	-1.41229	0.803778	0.575643	0.0145741
RSc1781		hypothetical protein	783	888	962	877.667	89.9463	994	787	507	762.667	244.41	505	567	522	531.333	32.0364	422	77	63	187.333	203.348	-0.304965	0.010867	-1.63773	0.554801	0.985593	0.00324028
RSc1782		hypothetical protein	5014	3928	4326	4422.67	549.415	4622	5122	2067	3937	1638.65	1886	2001	1964	1950.33	58.7055	2241	355	273	956.333	1113.31	-0.289598	-0.43587	-1.71693	0.584433	0.391738	0.00251987
RSc1783		hypothetical protein	1403	2020	1414	1612.33	353.093	2635	2233	1846	2238	394.524	1368	1263	1306	1312.33	52.7857	2107	467	337	970.333	986.526	0.437711	0.459217	-0.0963208	0.255536	0.232308	0.82588
RSc1784	tdk	thymidylate kinase	868	1398	917	1061	292.877	2601	1740	1274	1871.67	673.227	1486	1458	1435	1459.67	25.5408	2158	344	249	917	1075.79	0.714227	1.20878	0.269423	0.126668	0.0138333	0.59198
RSc1785	holB	DNA polymerase III subunit delta'	2805	4304	2653	3254	912.497	3984	3358	2626	3322.67	679.689	2309	2182	2182	2224.33	73.3235	2610	598	480	1229.33	1197.15	-5.50159e-05	0.222618	-0.693805	0.999928	0.5685	0.0647486
RSc1786	pilZ	putative type 4 fimbrial biogenesis protein	2597	4535	2805	3312.33	1063.96	4196	4590	2834	3873.33	921.395	2954	2920	3026	2966.67	54.1233	3269	641	407	1439	1589.14	0.191121	0.614738	-0.57944	0.696033	0.172138	0.206492
RSc1787		hypothetical protein	3210	3397	2049	2885.33	730.296	5235	5957	5304	5498.67	398.425	2401	2480	2500	2460.33	52.3482	3817	1384	998	2066.33	1528.36	0.931868	0.536635	0.348252	0.0114952	0.124314	0.323994
RSc1788		aankyrin repeat-containing protein	2043	2856	1863	2254	529.059	3867	3562	3237	3555.33	315.053	1873	2052	1941	1955.33	90.3567	2851	1765	1390	2002	758.787	0.645514	0.563206	0.819903	0.0196172	0.0382953	0.00475226
RSc1789		hypothetical protein	3548	4909	4611	4356	715.436	1356	1616	793	1255	420.693	915	784	869	856	66.4605	861	43	46	316.667	471.409	-1.87721	-1.61871	-3.47952	0.0206052	0.0407638	0.000583279
RSc1790		transcription regulator protein	217	253	237	235.667	18.037	172	224	143	179.667	41.0406	226	202	197	208.333	15.5027	176	7	7	63.3333	97.5722	-0.433755	0.540787	-1.67917	0.627012	0.53676	0.0625474
RSc1791		solute-binding periplasmic (PBP) ABC transporter protein	438	516	511	488.333	43.6616	607	620	364	530.333	144.195	460	532	463	485	40.7308	691	333	339	454.333	204.981	0.0354835	0.723942	0.843207	0.938449	0.0678165	0.0356938
RSc1792		transport system permease transmembrane ABC transporter protein	227	328	345	300	63.7887	256	238	169	221	45.9239	246	273	288	269	21.2838	224	15	12	83.6667	121.541	-0.52036	0.572137	-1.47183	0.516196	0.470791	0.0727606
RSc1793		ABC transporter permease	68	145	108	107	38.5097	194	90	0	94.6667	97.0842	132	155	136	141	12.2882	98	16	16	43.3333	47.3427	-0.545296	1.13558	-0.695693	0.678682	0.340367	0.587077
RSc1794		ABC transporter ATP-binding protein	180	210	153	181	28.5132	730	169	182	360.333	320.207	118	160	145	141	21.2838	160	20	12	64	83.2346	0.791522	0.413438	-1.03035	0.349384	0.639401	0.230215
RSc1795		hypothetical protein	117	178	178	157.667	35.2184	1405	189	169	587.667	707.902	118	110	130	119.333	10.0664	136	4	4	48	76.2102	1.38631	0.298811	-1.66621	0.220942	0.803995	0.155326
RSc1796		putative N-acetylmuramoyl-L-alanine amidase protein	2875	4216	6717	4602.67	1949.97	3440	1978	4927	3448.33	1474.52	1280	1343	1098	1240.33	127.226	1358	973	897	1076	247.158	-0.376824	-0.995644	-1.01205	0.494549	0.0658026	0.0608542
RSc1797		pyruvate dehydrogenase E1 component alpha subunit oxidoreductase protein	1810	2252	1940	2000.67	227.159	369	320	299	329.333	35.9212	144	126	89	119.667	28.0416	231	84	51	122	95.828	-2.62611	-3.30921	-3.23108	5.19168e-05	6.74872e-06	8.53909e-06
RSc1798		putative pyruvate decarboxylase E1 (Beta subunit) oxidoreductase protein	1244	1864	1935	1681	380.114	256	198	260	238	34.6987	108	114	104	108.667	5.03322	210	22	39	90.3333	103.982	-2.82307	-3.18061	-3.49331	0.000548166	0.000229202	0.000123301
RSc1799		branched-chain alpha-keto acid dehydrogenase subunit E2	965	1515	1847	1442.33	445.468	215	156	26	132.333	96.6971	113	119	108	113.333	5.50757	187	15	34	78.6667	94.2992	-3.65353	-2.94857	-3.566	0.00085768	0.0031852	0.00105508
RSc1800	ripG4, gala4	Type III effector protein GALA4	722	984	2055	1253.67	706.231	601	522	195	439.333	215.254	434	391	400	408.333	22.6789	549	67	22	212.667	292.141	-1.63263	-0.902601	-2.24993	0.0701583	0.307171	0.0200786
RSc1801	ripG5, gala5	Type III effector protein GALA5	147	269	574	330	219.939	187	167	78	144	58.0259	132	108	131	123.667	13.5769	94	80	62	78.6667	16.0416	-1.11877	-0.570914	-0.904909	0.176553	0.501888	0.275804
RSc1802		putative transcription regulator protein	3587	4828	4563	4326	653.565	185	113	78	125.333	54.5558	54	64	55	57.6667	5.50757	64	31	26	40.3333	20.6478	-5.17476	-5.45636	-5.81178	2.18622e-07	1.70106e-07	1.29812e-07
RSc1803		hypothetical protein	317	581	370	422.667	139.658	464	308	143	305	160.521	347	338	374	353	18.735	325	181	131	212.333	100.724	-0.610826	0.509879	-0.047133	0.198698	0.284325	0.930895
RSc1804		hypothetical protein	64	83	77	74.6667	9.71253	205	46	39	96.6667	93.8847	24	33	36	31	6.245	15	2	0	5.66667	8.14453	0.121374	-0.512701	-3.15694	0.907917	0.586548	0.00472416
RSc1805		putative siderophore-like synthase protein	20	16	19	18.3333	2.08167	42	26	0	22.6667	21.1975	8	10	10	9.33333	1.1547	8	0	0	2.66667	4.6188	-0.193779	-0.270681	-2.31352	0.912394	0.881634	0.207444
RSc1806		polyketide synthase protein	373	836	632	613.667	232.044	797	1004	169	656.667	434.829	404	528	558	496.667	81.6415	370	52	35	152.333	188.696	-0.148168	0.476329	-1.39828	0.890466	0.624437	0.14412
RSc1807		putative siderophore receptor protein	81	127	114	107.333	23.7136	162	89	13	88	74.505	60	72	66	66	6	82	41	27	50	28.5832	-0.522508	0.0385825	-0.230004	0.533715	0.967217	0.79738
RSc1808		ABC transporter ATP-binding protein	102	213	131	148.667	57.5702	196	118	52	122	72.0833	78	81	77	78.6667	2.08167	101	37	21	53	42.332	-0.548891	-0.165934	-0.804521	0.645546	0.897505	0.492851
RSc1809		ABC transporter ATP-binding protein	117	273	216	202	78.9367	272	155	78	168.333	97.6849	137	136	140	137.667	2.08167	130	19	24	57.6667	62.6924	-0.426481	0.184576	-1.18659	0.570274	0.816627	0.105753
RSc1810		polyketide synthase protein	510	4776	4828	3371.33	2478.12	2764	8463	780	4002.33	3988.39	3260	6114	5930	5101.33	1597.29	1311	329	277	639	582.55	0.107186	1.56771	-1.06884	0.942336	0.208954	0.419419
RSc1811		putative siderophore synthetase protein	574	3490	3346	2470	1643.56	1942	3805	468	2071.67	1672.27	1900	3059	2993	2650.67	650.933	716	196	135	349	319.291	-0.369619	0.996447	-1.71815	0.766415	0.368494	0.134814
RSc1812		hypothetical protein	224	281	413	306	96.9484	279	806	260	448.333	309.894	202	324	360	295.333	82.809	152	40	31	74.3333	67.4117	0.322932	0.630255	-1.13048	0.741042	0.487959	0.212381
RSc1813		transcription regulator protein	85	381	229	231.667	148.018	401	137	65	201	176.907	80	95	93	89.3333	8.14453	68	123	126	105.667	32.6548	-0.0623381	-0.470718	0.175584	0.955121	0.628211	0.866729
RSc1815	ripTAL1	Type III effector protein, TAL family	1210	1315	1901	1475.33	372.358	1925	2039	2808	2257.33	480.286	1286	1228	975	1163	165.375	1451	1537	1430	1472.67	56.6951	0.591614	0.501206	1.10547	0.141974	0.217765	0.0100432
RSc1816		putative transmembrane protein	1728	2458	2153	2113	366.64	183	114	273	190	79.7308	120	94	89	101	16.6433	99	114	95	102.667	10.0167	-3.53997	-3.59327	-3.24805	1.23788e-05	1.10605e-05	2.70822e-05
RSc1817	iucD	putative siderophore biosynthesis oxidoreductase protein	6404	7336	6610	6783.33	489.581	751	486	1053	763.333	283.701	425	361	374	386.667	33.828	423	398	419	413.333	13.4288	-3.19992	-3.37079	-2.93929	6.36624e-06	3.85645e-06	1.37029e-05
RSc1818	metG2	methionyl-tRNA synthetase	5973	6508	6928	6469.67	478.653	669	531	559	586.333	72.9475	571	440	437	482.667	76.5136	541	349	349	413	110.851	-3.50373	-2.9909	-2.93844	4.3674e-07	1.76223e-06	2.08831e-06
RSc1819		hypothetical protein	1335	1590	1956	1627	312.149	149	123	130	134	13.4536	111	136	100	115.667	18.4481	121	121	183	141.667	35.7957	-3.62851	-3.02455	-2.36933	1.8947e-05	9.40459e-05	0.000660405
RSc1820		hypothetical protein	187	301	179	222.333	68.2447	527	119	78	241.333	248.242	79	69	65	71	7.2111	123	75	57	85	34.1174	-0.132234	-0.879035	-0.388387	0.859171	0.170125	0.56425
RSc1821		transcription regulator protein	408	766	485	553	188.438	806	668	572	682	117.627	509	493	441	481	35.5528	636	381	246	421	198.053	0.283917	0.576482	0.567004	0.493497	0.149461	0.155965
RSc1822		maleate cis-trans isomerase protein	107	111	101	106.333	5.03322	149	110	91	116.667	29.5691	62	77	61	66.6667	8.96289	98	54	45	65.6667	28.3608	0.0742154	0.0862029	0.258817	0.896239	0.879981	0.623071
RSc1823		nitrilase protein	145	98	76	106.333	35.2467	134	111	260	168.333	80.2143	58	45	46	49.6667	7.23418	64	48	42	51.3333	11.3725	0.59939	-0.362217	-0.0523123	0.397225	0.623157	0.948573
RSc1824		fumarylacetoacetate hydrolase family protein	158	177	155	163.333	11.9304	227	144	65	145.333	81.0082	66	68	68	67.3333	1.1547	124	29	24	59	56.3471	-0.307215	-0.527253	-0.772323	0.586535	0.331599	0.154113
RSc1825		putative dioxygenase oxidoreductase protein	109	123	97	109.667	13.0128	119	65	39	74.3333	40.8085	38	38	35	37	1.73205	66	37	31	44.6667	18.7172	-0.683466	-0.813416	-0.330706	0.182553	0.115729	0.540877
RSc1826		salicylyl-CoA 5-hydroxylase	112	110	102	108	5.2915	105	119	78	100.667	20.8407	38	60	45	47.6667	11.2398	79	29	36	48	27.074	-0.164627	-0.453256	-0.256742	0.824196	0.509965	0.723597
RSc1827		putative 4-hydroxybenzoyl-COA thioesterase protein	20	26	18	21.3333	4.16333	36	21	0	19	18.0831	7	18	7	10.6667	6.35085	11	8	11	10	1.73205	-0.242086	-0.278668	-0.0274229	0.874867	0.856698	0.986479
RSc1828		putative indolepyruvate oxidoreductase subunit B	25	42	34	33.6667	8.5049	105	43	0	49.3333	52.7857	17	16	18	17	1	26	2	1	9.66667	14.1539	0.270475	-0.245375	-1.30354	0.878591	0.88837	0.430426
RSc1832		transcription regulator protein	1723	7223	2649	3865	2944.74	1230	3425	6669	3774.67	2736.31	1383	1122	833	1112.67	275.119	1026	3163	2492	2227	1092.87	-0.0970277	-0.472674	0.314823	0.922915	0.610217	0.739886
RSc1833		putative signal peptide protein	39	36	24	33	7.93725	111	38	65	71.3333	36.9098	15	16	15	15.3333	0.57735	28	19	6	17.6667	11.0604	1.12255	-0.324171	-0.0470234	0.117798	0.683959	0.956802
RSc1834		putative transmembrane protein	236	492	458	395.333	139.03	368	192	130	230	123.467	139	142	139	140	1.73205	147	19	14	60	75.3857	-0.965923	-0.789263	-2.25899	0.217436	0.312182	0.00973579
RSc1835		Cyclase family protein	412	466	379	419	43.9204	402	233	351	328.667	86.6853	117	132	119	122.667	8.14453	127	61	63	83.6667	37.5411	-0.382882	-1.01975	-1.38077	0.505766	0.0693053	0.0181487
RSc1836		flavin reductase domain-containing protein	320	324	307	317	8.88819	472	188	247	302.333	149.868	96	98	86	93.3333	6.4291	86	20	22	42.6667	37.5411	-0.129903	-1.0131	-2.10528	0.872242	0.149624	0.00705609
RSc1837		putative oxygenase subunit protein	521	781	739	680.333	139.576	456	381	299	378.667	78.526	230	231	214	225	9.53939	304	89	96	163	122.16	-0.876311	-0.825019	-1.19421	0.0701583	0.0881044	0.0179714
RSc1838		short chain dehydrogenase	258	430	375	354.333	87.8427	232	165	78	158.333	77.2161	143	159	124	142	17.5214	159	20	27	68.6667	78.3092	-1.30221	-0.58214	-1.77621	0.0330505	0.331524	0.00707615
RSc1839	ripS4, skwp4	Type III effector protein, SKWP family	385	618	1616	873	653.918	4016	1229	1183	2142.67	1622.52	1654	1442	1207	1434.33	223.599	1703	259	193	718.333	853.385	1.19885	1.61758	0.350762	0.150076	0.0544274	0.700856
RSc1840		putative aminotransferase protein	28	33	22	27.6667	5.50757	70	36	91	65.6667	27.7549	16	12	12	13.3333	2.3094	15	25	20	20	5	1.21036	-0.295528	0.691465	0.104661	0.724764	0.370057
RSc1843		probable transposase protein	516	661	613	596.667	73.867	383	335	221	313	83.2106	192	201	191	194.667	5.50757	383	449	439	423.667	35.5715	-0.994257	-0.865414	0.650823	0.0355625	0.0644876	0.160311
RSc1848		hypothetical protein	689	604	419	570.667	138.052	1309	788	117	738	597.571	396	384	303	361	50.5866	682	559	418	553	132.102	-0.0405113	0.120816	1.14226	0.961461	0.881885	0.107429
RSc1849		putative transcription regulator protein	106	194	114	138	48.6621	274	182	156	204	62	109	101	88	99.3333	10.5987	154	165	132	150.333	16.8028	0.544601	0.314661	1.25606	0.375043	0.626239	0.0417886
RSc1850		hypothetical protein	431	284	259	324.667	92.9319	408	418	208	344.667	118.462	148	136	127	137	10.5357	232	164	163	186.333	39.5517	0.011341	-0.485976	0.287812	0.983582	0.279301	0.538883
RSc1851		putative transcription regulator protein	1044	1170	606	940	296.034	2839	1705	858	1800.67	993.959	758	793	748	766.333	23.6291	1662	982	687	1110.33	500.008	0.799013	0.540639	1.27132	0.0647615	0.209972	0.00621493
RSc1852		multidrug resistance transmembrane protein	68	144	116	109.333	38.4361	713	142	13	289.333	372.532	88	98	98	94.6667	5.7735	129	89	98	105.333	20.9841	0.85639	0.506839	1.02489	0.602755	0.752555	0.499754
RSc1853		multidrug resistance transmembrane protein	134	165	104	134.333	30.5014	156	216	195	189	30.4467	104	115	104	107.667	6.35085	140	67	59	88.6667	44.6356	0.551198	0.458939	0.366	0.415057	0.504137	0.603921
RSc1854		putative outer membrane multidrug resistance lipoprotein	249	252	171	224	45.9239	350	459	481	430	70.1498	142	185	122	149.667	32.1921	222	41	48	103.667	102.539	0.978481	0.170273	-0.373156	0.0847703	0.787736	0.529525
RSc1856		signal peptide protein	7210	5376	4570	5718.67	1352.95	1177	793	3731	1900.33	1596.99	1063	874	823	920	126.44	1799	751	610	1053.33	649.603	-1.69647	-1.87539	-1.56573	0.0250161	0.0131144	0.0321939
RSc1857		putative transcription regulator protein	1546	2107	1047	1566.67	530.302	1456	1477	1092	1341.67	216.472	908	935	849	897.333	43.9811	1117	490	428	678.333	381.159	-0.217145	-0.0074993	-0.255193	0.474095	0.983582	0.394128
RSc1858	cyoA2	transmembrane cytochrome O ubiquinol oxidase subunit II	61	60	44	55	9.53939	153	58	13	74.6667	71.4726	28	20	21	23	4.3589	43	39	63	48.3333	12.8582	0.112084	-0.506512	1.1372	0.939931	0.718328	0.384154
RSc1859	cyoB2	transmembrane cytochrome O ubiquinol oxidase subunit I	130	136	125	130.333	5.50757	402	148	117	222.333	156.366	61	73	63	65.6667	6.4291	126	127	101	118	14.7309	0.59509	-0.241762	0.97521	0.345018	0.72434	0.118626
RSc1860	cyoC2	transmembrane cytochrome O ubiquinol oxidase (subunit III) oxidoreductase protein	41	45	26	37.3333	10.0167	120	43	52	71.6667	42.0991	21	27	26	24.6667	3.21455	32	26	26	28	3.4641	0.898865	0.17173	0.680276	0.198512	0.830516	0.344387
RSc1861	cyoD2	transmembrane cytochrome O ubiquinol oxidase subunit IV	46	56	49	50.3333	5.1316	67	26	26	39.6667	23.6714	30	19	25	24.6667	5.50757	30	10	13	17.6667	10.7858	-0.423982	-0.267344	-0.597974	0.641279	0.779905	0.509484
RSc1862	cysI2	sulfite reductase oxidoreductase protein	327	319	263	303	34.8712	448	263	260	323.667	107.686	148	135	113	132	17.6918	211	148	115	158	48.775	0.0326414	-0.439265	0.0620613	0.95363	0.366985	0.911217
RSc1863		hypothetical protein	55	90	58	67.6667	19.3993	252	53	26	110.333	123.427	36	48	50	44.6667	7.57188	37	34	39	36.6667	2.51661	0.400274	0.186934	0.318169	0.692345	0.858514	0.754821
RSc1872	dnaQ	DNA polymerase III subunit epsilon	1919	2520	1670	2036.33	436.979	3300	2445	2301	2682	540.025	1716	1677	1682	1691.67	21.2211	2584	1821	1463	1956	572.564	0.364312	0.495757	0.971511	0.232816	0.102873	0.00355269
RSc1873	purU	formyltetrahydrofolate deformylase	2844	2856	1825	2508.33	591.814	3548	4131	5629	4436	1073.5	1901	1733	1678	1770.67	116.174	3605	2468	2340	2804.33	696.345	0.831415	0.253726	1.18929	0.0406057	0.541766	0.00573802
RSc1874		hypothetical protein	1541	1713	1303	1519	205.883	1131	686	481	766	332.303	468	410	354	410.667	57.0029	779	289	261	443	291.321	-1.09484	-1.14014	-0.92317	0.00247498	0.00184035	0.00778881
RSc1875		hypothetical protein	2878	3590	3550	3339.33	400.027	4468	3003	2522	3331	1013.62	2664	2349	2548	2520.33	159.312	3324	3783	3028	3378.33	380.421	-0.080202	0.335502	1.15372	0.876933	0.465382	0.0138357
RSc1876		hypothetical protein	1927	1198	959	1361.33	504.246	4135	2675	1794	2868	1182.37	1595	1410	1477	1494	93.6643	3923	1175	889	1995.67	1675.23	1.0288	0.969665	1.33111	0.00580725	0.00849454	0.000930619
RSc1877		putative aspartyl/asparaginyl BETA-hydroxylase transmembrane protein	5177	3886	3336	4133	945.028	5916	5656	5447	5673	234.962	3553	2945	3025	3174.33	330.365	6428	3989	3195	4537.33	1684.81	0.466387	0.382285	1.15353	0.217044	0.313565	0.00486598
RSc1878		putative lipoprotein	34070	9426	10534	18010	13919.4	6695	5819	9425	7313	1880.76	1320	1181	1110	1203.67	106.819	3836	1240	1021	2032.33	1565.85	-1.19054	-3.05013	-2.27312	0.137242	0.00135248	0.00836988
RSc1879		putative amino acids-binding transmembrane protein	2187	2025	1292	1834.67	476.892	2385	1451	1859	1898.33	468.241	1125	1133	1117	1125	8	2682	1196	1059	1645.67	900.101	0.0730417	0.0743612	0.781436	0.881413	0.879184	0.065459
RSc1880	prhO	transcription regulator protein	378	682	335	465	189.153	400	545	91	345.333	231.884	287	298	332	305.667	23.4592	396	191	174	253.667	123.557	-0.60659	0.240224	0.152251	0.239789	0.662654	0.791583
RSc1881		putative transmembrane oxidoreductase protein	110	426	177	237.667	166.506	283	277	156	238.667	71.6543	235	224	204	221	15.7162	172	16	10	66	91.8477	-0.00679282	0.723628	-1.38124	0.994107	0.389881	0.116285
RSc1882	dppB2	peptide ABC transporter transmembrane protein	53	148	81	94	48.816	117	142	52	103.667	46.4579	100	141	104	115	22.6053	68	27	41	45.3333	20.8407	0.0704393	1.08617	0.0315796	0.930582	0.123704	0.970441
RSc1883	dppC2	peptide ABC transporter transmembrane protein	66	157	80	101	49	116	170	91	125.667	40.3774	135	119	126	126.667	8.02081	88	61	60	69.6667	15.885	0.309106	1.1419	0.59126	0.73267	0.168738	0.492604
RSc1884	dppD2	oligopeptide ATP-binding ABC transporter protein	83	226	103	137.333	77.436	181	262	65	169.333	99.0168	182	172	180	178	5.2915	104	48	33	61.6667	37.421	0.178808	1.22998	-0.205277	0.803011	0.0580457	0.776636
RSc1885	dppF2	oligopeptide ATP-binding ABC transporter protein	74	120	60	84.6667	31.39	163	189	273	208.333	57.492	97	88	75	86.6667	11.0604	58	27	16	33.6667	21.7792	1.38224	0.825569	-0.428341	0.016867	0.134642	0.459389
RSc1886	dppA2	periplasmic dipeptide transport protein precursor	203	365	185	251	99.1363	501	735	455	563.667	150.151	584	532	557	557.667	26.0064	620	499	501	540	69.2892	1.16948	1.93963	2.23414	0.0360507	0.00192356	0.000700648
RSc1887		putative acyl coenzyme A thioester hydrolase protein	231	379	190	266.667	99.42	332	672	351	451.667	191.051	431	414	454	433	20.0749	320	70	88	159.333	139.432	0.773053	1.49083	0.0580534	0.146512	0.00905074	0.925787
RSc1888		hypothetical protein	108	139	57	101.333	41.4045	261	326	260	282.333	37.8197	144	109	163	138.667	27.3922	174	31	23	76	84.9647	1.55058	1.26328	0.174496	0.0133277	0.0379297	0.797087
RSc1889	iorB2	transmembrane isoquinoline 1-oxidoreductase subunit beta oxidoreductase protein	1983	3375	3249	2869	769.881	1556	2416	1248	1740	605.349	846	951	821	872.667	68.9807	1007	129	78	404.667	522.259	-0.80105	-0.963234	-2.18846	0.298767	0.210581	0.0106404
RSc1890	iorA2	isoquinoline 1-oxidoreductase alpha subunit	958	1662	1218	1279.33	355.985	498	1087	221	602	442.268	406	396	372	391.333	17.4738	386	53	34	157.667	197.971	-1.30897	-0.926508	-2.37833	0.0802017	0.210173	0.00496952
RSc1891		hypothetical protein	71	35	32	46	21.7025	75	35	130	80	47.697	12	13	19	14.6667	3.78594	33	9	4	15.3333	15.5027	0.898495	-0.796585	-0.865018	0.300475	0.373338	0.334728
RSc1892		two-component system response regulator transcription regulator protein	10939	1898	1831	4889.33	5239.27	621	131	78	276.667	299.377	16	20	19	18.3333	2.08167	59	19	36	38	20.0749	-4.29674	-6.88362	-5.60378	0.00070188	3.69292e-05	0.000152925
RSc1893		hypothetical protein	3642	5130	3246	4006	993.346	4039	4265	3081	3795	628.583	2131	1907	2000	2012.67	112.536	4055	2207	1711	2657.67	1235.28	-0.100043	-0.219477	0.367123	0.720236	0.397827	0.148076
RSc1894		methyl-accepting chemotaxis transducer transmembrane protein	258	556	524	446	163.597	1198	684	975	952.333	257.749	495	524	657	558.667	86.3848	746	449	362	519	201.343	1.10823	1.10673	1.23264	0.0340746	0.0338739	0.0200492
RSc1895		putative transcription regulator protein	1928	3538	3034	2833.33	823.544	1592	468	676	912	598.01	528	499	436	487.667	47.0354	988	734	684	802	163.009	-1.80797	-1.81419	-0.766544	0.00778759	0.00726991	0.217648
RSc1896		putative integrase prophage protein	502	1187	668	785.667	357.338	1002	397	338	579	367.515	320	346	353	339.667	17.3877	546	411	353	436.667	99.0269	-0.440556	-0.391967	0.248138	0.398157	0.451285	0.646014
RSc1897		hypothetical protein	3033	1194	628	1618.33	1257.4	514	1202	117	611	548.965	122	97	123	114	14.7309	555	443	373	457	91.8041	-1.47809	-2.75937	-0.384876	0.125213	0.00886213	0.710558
RSc1898		phage-like protein	310	441	227	326	107.893	758	355	208	440.333	284.757	211	156	195	187.333	28.2902	279	332	306	305.667	26.5016	0.316619	0.00306619	1.14607	0.5939	0.995865	0.0454921
RSc1899		hypothetical protein	19	25	5	16.3333	10.2632	51	31	0	27.3333	25.697	10	14	13	12.3333	2.08167	3	9	11	7.66667	4.16333	0.676753	0.337598	0.0798089	0.672963	0.846835	0.967009
RSc1900		probable transmembrane protein	21	31	8	20	11.5326	61	37	0	32.6667	30.73	11	14	23	16	6.245	18	20	17	18.3333	1.52753	0.569738	0.519218	1.04513	0.656063	0.696978	0.402586
RSc1901		probable transmembrane protein	8	20	6	11.3333	7.57188	25	9	0	11.3333	12.6623	8	5	14	9	4.58258	11	26	19	18.6667	7.50555	-0.196447	0.605302	2.07001	0.922571	0.756338	0.233342
RSc1907		putative DNA-binding repressor transcription regulator protein	282	658	460	466.667	188.089	281	240	468	329.667	121.541	638	582	623	614.333	28.9885	306	1698	1313	1105.67	718.788	-0.50903	1.21846	2.50911	0.586166	0.169863	0.00994125
RSc1908		signal peptide protein	53	301	120	158	128.293	534	66	143	247.667	250.943	156	135	122	137.667	17.1561	135	386	268	263	125.575	0.695133	0.670598	2.04106	0.65628	0.652587	0.144581
RSc1912		phage-related protein	57	224	131	137.333	83.6799	110	104	221	145	65.8863	98	126	100	108	15.6205	64	164	146	124.667	53.3042	0.196535	0.636251	1.05874	0.798164	0.359924	0.120808
RSc1913		phage-like tail protein	3	100	73	58.6667	50.0633	21	9	13	14.3333	6.1101	48	66	38	50.6667	14.1892	11	84	68	54.3333	38.371	-1.30653	1.19298	1.28048	0.365078	0.382862	0.324235
RSc1914		phage-related tail transmembrane protein	107	275	203	195	84.2852	175	85	39	99.6667	69.1761	177	162	148	162.333	14.5029	92	133	103	109.333	21.2211	-0.914868	0.59331	0.326768	0.194429	0.398659	0.657453
RSc1916		phage-related protein	30	79	53	54	24.5153	53	34	52	46.3333	10.6927	46	36	65	49	14.7309	27	18	9	18	9	-0.150946	0.679562	-0.575066	0.856774	0.356534	0.452719
RSc1917		phage major tail tube-like protein	79	95	60	78	17.5214	120	83	39	80.6667	40.5504	45	39	59	47.6667	10.2632	81	72	62	71.6667	9.50438	-0.0285592	0.058804	0.946948	0.967441	0.930936	0.109662
RSc1918		phage tail sheath-like protein	69	87	60	72	13.7477	72	59	130	87	37.8021	53	36	43	44	8.544	33	105	111	83	43.4051	0.149299	0.10302	1.19446	0.897286	0.928808	0.242914
RSc1919		hypothetical protein	18	87	82	62.3333	38.4751	23	17	26	22	4.58258	34	30	29	31	2.64575	11	7	8	8.66667	2.08167	-1.43706	-0.161764	-1.75239	0.226257	0.905003	0.156459
RSc1920		putative tail fiber assembly-like protein	35	194	148	125.667	81.8189	55	40	208	101	92.9677	61	69	66	65.3333	4.04145	29	18	20	22.3333	5.85947	-0.246039	0.168359	-1.19861	0.797989	0.863931	0.169559
RSc1921		putative tail fiber-related protein	119	449	276	281.333	165.065	180	128	169	159	27.4044	161	174	139	158	17.6918	120	128	133	127	6.55744	-0.625894	0.153324	0.060167	0.284895	0.81409	0.928129
RSc1922		tail formation-like protein	19	103	72	64.6667	42.4774	33	14	78	41.6667	32.8684	32	43	43	39.3333	6.35085	12	28	16	18.6667	8.32666	-0.259329	0.439751	-0.526533	0.803659	0.65628	0.591943
RSc1923		baseplate assembly-like protein	44	193	136	124.333	75.182	56	37	39	44	10.4403	80	81	85	82	2.64575	51	65	39	51.6667	13.0128	-1.33022	0.340161	-0.0727576	0.121457	0.711498	0.940629
RSc1924		phage baseplate assembly-like protein	14	115	72	67	50.6853	19	12	0	10.3333	9.60902	54	33	48	45	10.8167	11	31	18	20	10.1489	-2.48098	0.426997	-0.464575	0.122823	0.798171	0.776844
RSc1925		phage baseplate assembly-like protein	94	143	84	107	31.5753	97	78	130	101.667	26.3122	86	82	84	84	2	85	34	27	48.6667	31.6596	-0.0773	0.430673	-0.222559	0.914213	0.50245	0.746263
RSc1929		tail completion-like protein	98	182	161	147	43.715	182	94	13	96.3333	84.5242	90	75	62	75.6667	14.0119	88	66	44	66	22	-0.842549	-0.224576	-0.166767	0.324626	0.80945	0.861017
RSc1930		signal peptide protein	70	124	78	90.6667	29.1433	101	57	169	109	56.4269	56	41	57	51.3333	8.96289	45	19	11	25	17.7764	0.328478	-0.00753143	-0.929568	0.663903	0.992839	0.195159
RSc1931		putative phage-related protein (hydrolase)	81	155	97	111	38.9358	104	76	143	107.667	33.6502	83	62	64	69.6667	11.5902	49	70	41	53.3333	14.9778	0.0158535	0.176982	0.0445559	0.983317	0.796319	0.950573
RSc1932		putative phage-related transmembrane protein	9	31	26	22	11.5326	11	11	0	7.33333	6.35085	16	16	17	16.3333	0.57735	3	2	0	1.66667	1.52753	-1.89192	0.363837	-2.90939	0.219626	0.821483	0.10281
RSc1933		phage-like transmembrane protein	8	50	29	29	21	10	3	0	4.33333	5.1316	25	21	19	21.6667	3.05505	6	4	3	4.33333	1.52753	-2.71952	0.480675	-1.6578	0.0638628	0.733739	0.248191
RSc1934		bacteriophage protein	16	46	30	30.6667	15.0111	18	12	0	10	9.16515	21	21	15	19	3.4641	13	2	6	7	5.56776	-1.64025	0.157199	-1.08102	0.154893	0.901487	0.363605
RSc1935		bacteriophage protein	27	72	44	47.6667	22.723	27	23	143	64.3333	68.1567	18	25	33	25.3333	7.50555	19	12	9	13.3333	5.1316	0.469796	-0.0884565	-0.698051	0.63799	0.933985	0.475057
RSc1936		bacteriophage protein	51	135	87	91	42.1426	77	48	182	102.333	70.5006	54	51	67	57.3333	8.5049	40	56	40	45.3333	9.2376	0.271188	0.225195	0.12862	0.72715	0.774833	0.87509
RSc1937		bacteriophage protein	188	222	122	177.333	50.8462	253	194	234	227	30.1164	88	60	87	78.3333	15.885	107	90	85	94	11.5326	0.324571	-0.418748	0.117875	0.623293	0.519685	0.87072
RSc1938		bacteriophage protein	81	81	33	65	27.7128	146	64	208	139.333	72.2311	32	21	32	28.3333	6.35085	22	20	6	16	8.7178	1.15137	-0.426727	-1.09447	0.267479	0.704406	0.304368
RSc1941		bacteriophage protein	23	152	76	83.6667	64.8408	70	17	39	42	26.6271	71	75	67	71	4	30	112	86	76	41.9047	-0.69253	0.72733	1.23956	0.642429	0.615551	0.368229
RSc1942		hypothetical protein	409	906	514	609.667	261.947	276	150	286	237.333	75.798	177	151	133	153.667	22.1209	156	294	247	232.333	70.1593	-1.32355	-1.15011	-0.202624	0.0364975	0.0649489	0.76625
RSc1943		hypothetical protein	566	1162	662	796.667	320.008	183	118	221	174	52.0865	100	92	89	93.6667	5.68624	88	120	82	96.6667	20.4287	-2.09889	-2.24267	-1.91904	0.000503874	0.000295983	0.00100872
RSc1944		putative VGR-related protein	3242	4007	2376	3208.33	816.021	471	396	494	453.667	51.2478	201	194	194	196.333	4.04145	325	396	288	336.333	54.8847	-2.82777	-3.26385	-2.16279	1.31234e-05	3.50256e-06	0.000151818
RSc1951		solute:Na+ symporter permease transmembrane protein	1269	2743	2487	2166.33	787.584	1303	907	442	884	430.961	810	772	815	799	23.516	738	741	688	722.333	29.7714	-1.35887	-0.6603	-0.461111	0.0138223	0.205149	0.381362
RSc1952	acsA	acetyl-CoA synthetase	15691	23209	20709	19869.7	3828.63	9048	11191	5928	8722.33	2646.57	5688	5752	5854	5764.67	83.7218	7077	5220	5066	5787.67	1119.25	-1.2444	-1.0134	-0.731486	0.00051456	0.00247813	0.0188386
RSc1953		hypothetical protein	353	666	507	508.667	156.507	577	540	377	498	106.41	431	377	426	411.333	29.8385	373	167	105	215	140.3	-0.0774019	0.454758	-0.387252	0.88163	0.31645	0.400631
RSc1954		hypothetical protein	1301	1295	828	1141.33	271.371	1882	2210	1768	1953.33	229.472	823	822	993	879.333	98.4395	1689	1596	1376	1553.67	160.737	0.771404	0.387763	1.56816	0.0722026	0.371038	0.00141609
RSc1955	fumA	fumarate hydratase protein	6052	6734	4427	5737.67	1185.19	14060	15470	12714	14081.3	1378.12	7085	7142	7664	7297	319.107	13181	9156	7398	9911.67	2964.63	1.29415	1.11683	1.82455	0.00103328	0.00300233	5.47676e-05
RSc1956	murI	glutamate racemase	373	910	674	652.333	269.155	1463	992	377	944	544.589	966	946	982	964.667	18.037	998	751	702	817	158.654	0.36213	1.31199	1.39816	0.612295	0.0530536	0.0400781
RSc1957		putative glutamate symport transmembrane protein	5486	7468	7453	6802.33	1140	11383	11060	9074	10505.7	1250.33	11009	11310	10679	10999.3	315.611	13512	11263	10725	11833.3	1478.45	0.584449	1.43529	1.88705	0.27077	0.0106356	0.00180074
RSc1958		hypothetical protein	388	582	431	467	101.887	693	517	390	533.333	152.159	341	305	344	330	21.7025	375	352	308	345	34.0441	0.158679	0.273606	0.648624	0.690264	0.470363	0.0783287
RSc1959		hypothetical protein	3543	3017	2337	2965.67	604.637	2977	3430	3770	3392.33	397.84	1562	1577	1384	1507.67	107.361	1944	1144	1099	1395.67	475.403	0.165525	-0.239973	-0.120396	0.741545	0.618615	0.814079
RSc1960		putative transcriptional regulatory DNA-binding transcription regulator protein	1002	972	642	872	199.75	793	1013	1001	935.667	123.699	399	365	295	353	53.0283	528	450	450	476	45.0333	0.0776479	-0.548293	0.184206	0.891827	0.267053	0.734443
RSc1961		putative ATPase protein	2583	3638	3035	3085.33	529.298	2475	1574	1040	1696.33	725.279	838	733	635	735.333	101.52	1218	701	433	784	399.028	-0.949952	-1.31743	-1.07102	0.0174214	0.00224929	0.00879373
RSc1963	tonB	TONB transmembrane protein	1095	568	270	644.333	417.763	2801	2897	3991	3229.67	661.079	343	409	422	391.333	42.3596	523	381	289	397.667	117.887	2.40393	0.0318925	0.302284	0.0161786	0.977414	0.768253
RSc1964	exbB1	biopolymer transport transmembrane protein	1740	3608	2309	2552.33	957.478	9549	6153	7098	7600	1752.77	4387	5457	5592	5145.33	660.196	2548	4380	3750	3559.33	930.764	1.6608	1.82599	1.67819	0.00713897	0.0038684	0.00672716
RSc1965	exbD1	biopolymer transport transmembrane protein	1575	1212	732	1173	422.851	4368	5455	11037	6953.33	3578.08	1420	1807	1896	1707.67	253.07	1390	1304	1125	1273	135.192	2.54241	1.2223	1.10929	0.0015965	0.072845	0.104015
RSc1966	hemP	putative hemin uptake protein	1248	5936	4461	3881.67	2397.09	3119	4036	1781	2978.67	1134.03	2066	2506	2655	2409	306.247	875	1573	1206	1218	349.155	-0.134576	0.393087	-0.420045	0.857781	0.565583	0.531519
RSc1967	glcG	GLCG protein	6902	8008	7067	7325.67	596.649	3986	4099	3224	3769.67	475.927	2725	2488	2427	2546.67	157.424	4205	2606	1704	2838.33	1266.58	-0.991074	-0.776546	-0.415721	0.00592915	0.0239097	0.215692
RSc1968		hypothetical protein	7148	4135	3402	4895	1985.28	1975	3218	3965	3052.67	1005.25	1116	1077	924	1039	101.484	2471	1357	982	1603.33	774.461	-0.648877	-1.46804	-0.66207	0.276533	0.0166835	0.260947
RSc1969		hypothetical protein	3835	6139	5418	5130.67	1178.57	2733	2001	1118	1950.67	808.676	1858	1123	955	1312	480.253	1992	222	155	789.667	1041.79	-1.6137	-1.3686	-2.49091	0.0189891	0.0418407	0.00157161
RSc1970		hypothetical protein	555	808	640	667.667	128.749	233	202	182	205.667	25.697	103	97	78	92.6667	13.0512	125	236	219	193.333	59.7857	-1.69691	-2.03348	-0.674224	0.00564912	0.00175672	0.234858
RSc1972	phaP	putative phasin protein	3097	4376	4399	3957.33	745.159	2500	1684	2418	2200.67	449.321	1120	1093	927	1046.67	104.51	1804	1213	951	1322.67	436.947	-0.836816	-1.14015	-0.587874	0.0377114	0.00730475	0.13692
RSc1973	osmB1	putative osmotically inducible lipoprotein B1 transmembrane	2486	4773	2017	3092	1474.55	513	577	13	367.667	308.813	228	160	177	188.333	35.3883	608	18	12	212.667	342.382	-3.67351	-3.20527	-4.09372	0.00586339	0.0113904	0.00378871
RSc1974		lipooligosaccharide transporter ATP-binding subunit	5154	2767	2026	3315.67	1634.59	3348	5399	5811	4852.67	1319.26	1231	1275	1378	1294.67	75.4476	3055	953	707	1571.67	1290.48	0.603265	-0.586828	-0.29375	0.32565	0.333888	0.644949
RSc1975		putative transmembrane permease ABC transporter protein	1532	1854	1594	1660	170.845	2526	1692	1469	1895.67	557.156	783	740	882	801.667	72.8171	1393	767	662	940.667	395.235	0.1382	-0.300281	0.141569	0.641064	0.282359	0.632562
RSc1976	purF	amidophosphoribosyltransferase	6702	5343	3890	5311.67	1406.26	17100	15197	10400	14232.3	3452.6	6874	7314	6765	6984.33	290.655	16334	5728	4932	8998	6365.62	1.40565	1.19717	1.60937	0.000203715	0.000784004	5.92037e-05
RSc1977	cvpA	colicin V production transmembrane protein	1454	1454	1200	1369.33	146.647	1771	1513	806	1363.33	499.606	1182	1037	1053	1090.67	79.5005	1472	1030	756	1086	361.27	-0.0925452	0.423592	0.680049	0.800328	0.192793	0.0394256
RSc1978		hypothetical protein	2734	2155	1612	2167	561.096	3397	3197	1742	2778.67	903.332	1878	1809	1714	1800.33	82.3428	2643	1238	949	1610	906.199	0.307111	0.514586	0.496659	0.277598	0.0678864	0.0775066
RSc1979	folC	bifunctional folylpolyglutamate synthase/dihydrofolate synthase	1857	2280	1617	1918	335.683	3966	3296	3172	3478	427.144	2939	2694	2887	2840	129.085	4558	1790	1466	2604.67	1699.38	0.835279	1.32064	1.29246	0.0114602	0.000442149	0.000533019
RSc1980	accD	acetyl-CoA carboxylase subunit beta	14915	8228	6731	9958	4357.65	14103	18717	12974	15264.7	3042.63	7779	7543	7825	7715.67	151.292	16034	8662	6768	10488	4895.45	0.662002	0.431416	1.0693	0.102084	0.28822	0.0118465
RSc1981	trpA	tryptophan synthase subunit alpha	2897	2764	1797	2486	600.386	4373	4242	3055	3890	726.092	2173	2379	2152	2234.67	125.437	3905	1878	1612	2465	1254.15	0.629782	0.626538	0.942013	0.0328854	0.0336416	0.00314403
RSc1982		DNA-methyltransferase (DNA-modification methylase) protein	998	1223	830	1017	197.188	3525	2324	1573	2474	984.607	1199	1059	1040	1099.33	86.8351	2315	1503	1463	1760.33	480.772	1.18991	0.871375	1.85671	0.00411707	0.0251567	0.000129876
RSc1983	trpB	tryptophan synthase subunit beta	2841	4991	3206	3679.33	1150.5	8789	6676	4797	6754	1997.14	4441	4346	4124	4303.67	162.685	5677	2880	2654	3737	1683.89	0.821071	0.992994	0.993206	0.0230125	0.00792411	0.00792004
RSc1984	trpF	N-(5'-phosphoribosyl)anthranilate isomerase	1862	3236	2481	2526.33	688.121	2506	2421	1222	2049.67	718.039	1974	1734	1812	1840	122.425	1981	1853	1394	1742.67	308.662	-0.379243	0.307514	0.54682	0.383327	0.486876	0.200742
RSc1985	truA	tRNA pseudouridine synthase A	700	1326	880	968.667	322.281	937	832	325	698	327.266	604	560	616	593.333	29.4845	792	212	193	399	340.481	-0.63391	0.0542073	-0.542481	0.248347	0.93084	0.328013
RSc1986		hypothetical protein	25660	31715	32146	29840.3	3626.68	50245	32398	17342	33328.3	16471.2	19884	19538	18012	19144.7	996.057	32446	10002	8174	16874	13516.7	0.0088937	0.0875175	-0.0717553	0.984657	0.838378	0.869315
RSc1987	asd	aspartate-semialdehyde dehydrogenase	6834	8274	5377	6828.33	1448.51	14879	17373	14235	15495.7	1657.4	11713	12903	12642	12419.3	625.468	17695	16994	15944	16877.7	881.278	1.18847	1.63218	2.46272	0.0294222	0.00501941	0.00025572
RSc1988	leuB1	3-isopropylmalate dehydrogenase	5632	5738	3286	4885.33	1386.08	9615	7947	9139	8900.33	859.231	5418	5352	5730	5500	201.901	7778	5399	4927	6034.67	1528.1	0.884269	0.949278	1.3826	0.0334273	0.0233441	0.00243024
RSc1989	leuD	isopropylmalate isomerase small subunit	4558	5299	3536	4464.33	885.224	8008	5149	7319	6825.33	1492.06	4412	4119	4998	4509.67	447.565	5200	3278	3464	3980.67	1060.06	0.593737	0.768632	0.877568	0.0982035	0.0347097	0.0181154
RSc1990	leuC	isopropylmalate isomerase large subunit	9082	7718	4840	7213.33	2165.56	12860	9822	9919	10867	1726.67	6042	5911	6400	6117.67	253.129	8556	4593	4298	5815.67	2377.78	0.599171	0.554484	0.709159	0.0733664	0.0962521	0.0364975
RSc1991	gltA	type II citrate synthase	23316	24042	15071	20809.7	4983.07	51464	51268	55835	52855.7	2582.04	37869	35459	37726	37018	1352.03	47455	33946	31248	37549.7	8683.69	1.35088	1.59134	1.91341	0.00363872	0.00110446	0.00025604
RSc1992		hypothetical protein	2682	1870	1152	1901.33	765.481	3926	3928	6890	4914.67	1710.69	2242	2079	1996	2105.67	125.149	4021	3172	3069	3420.67	522.448	1.37576	0.894392	1.90291	0.0163322	0.0979242	0.00211862
RSc1993	sdhB	succinate dehydrogenase iron-sulfur subunit	13264	10156	6826	10082	3219.64	22054	23371	23790	23071.7	905.883	13796	12873	13256	13308.3	463.72	25077	20571	19548	21732	2941.67	1.21452	1.17072	2.22776	0.00837674	0.0101897	8.82593e-05
RSc1994	sdhA	succinate dehydrogenase flavoprotein subunit	28847	17866	12066	19593	8522.76	47751	50398	51467	49872	1913.03	25981	24514	26081	25525.3	877.266	53797	23393	22530	33240	17808.1	1.40965	1.18212	1.72361	0.00216108	0.00680825	0.000448016
RSc1995	sdhD	putative transmembrane succinate dehydrogenase (hydrophobic membrane anchor subunit) oxidoreductase protein	9673	6199	4284	6718.67	2731.83	11979	11024	19825	14276	4829.24	8199	7395	7455	7683	447.875	11249	7657	6713	8539.67	2393.36	1.09479	0.945341	1.36674	0.0399368	0.0690013	0.0127179
RSc1996	sdhC	putative transmembrane succinate dehydrogenase (cytochrome B-556 subunit) oxidoreductase protein	11293	7333	5291	7972.33	3051.65	11564	13264	18460	14429.3	3592.66	8909	7721	7961	8197	628.178	11151	9908	9446	10168.3	881.809	0.852713	0.784715	1.43447	0.0997888	0.124422	0.00928094
RSc1997		transcription regulator protein	1897	1925	1564	1795.33	200.829	3544	1626	2093	2421	1000.18	1379	1073	1196	1216	153.977	3015	856	476	1449	1369.44	0.344669	0.181078	0.352841	0.375913	0.659538	0.365442
RSc1998	mdh	malate dehydrogenase	23963	16586	11041	17196.7	6482.61	36498	42877	23569	34314.7	9837.42	13384	12251	13228	12954.3	614.078	32204	17087	14493	21261.3	9564.97	1.01333	0.406188	1.33187	0.0114991	0.288966	0.00190942
RSc1999		lyase protein	803	774	661	746	75.0267	1310	1035	767	1037.33	271.508	486	464	449	466.333	18.61	818	86	83	329	423.489	0.41305	0.0778868	-0.75439	0.439707	0.897654	0.155498
RSc2000	prpB	2-methylisocitrate lyase	1103	1246	975	1108	135.569	2104	1628	1417	1716.33	351.915	739	707	731	725.667	16.6533	991	486	407	628	316.839	0.587734	0.144755	0.107911	0.0397065	0.631414	0.728612
RSc2001		signal peptide protein	6846	9303	5574	7241	1895.62	9323	12883	8346	10184	2387.9	8884	8682	9442	9002.67	393.651	9947	8600	7816	8787.67	1077.82	0.477592	1.08719	1.38493	0.23202	0.00999499	0.00206654
RSc2002	prpD	2-methylcitrate dehydratase	5934	5155	3389	4826	1304.01	6217	10211	7059	7829	2105.39	3918	3770	4093	3927	161.688	5176	2383	2159	3239.33	1680.94	0.697114	0.467812	0.359257	0.0485173	0.178638	0.306349
RSc2003	acnA	aconitate hydratase	41266	30701	22712	31559.7	9306.76	42949	52487	63492	52976	10280.2	24096	23118	23441	23551.7	498.303	47921	25578	27158	33552.3	12468.7	0.799471	0.345215	1.09941	0.0756263	0.449494	0.0176789
RSc2004		signal peptide protein	3950	1448	1146	2181.33	1539.14	1753	3027	2860	2546.67	692.389	801	759	843	801	42	1595	435	301	777	711.57	0.351463	-0.627102	-0.73653	0.674362	0.421769	0.336217
RSc2005		hypothetical protein	11025	10669	9400	10364.7	854.178	14738	17589	12246	14857.7	2673.51	8056	7888	8657	8200.33	404.307	10620	5991	4210	6940.33	3308.77	0.466034	0.404804	0.343091	0.125526	0.183276	0.262937
RSc2006		transport binding transmembrane protein	10394	8447	7333	8724.67	1549.28	11770	15200	12753	13241	1766.3	4672	4566	5027	4755	241.448	7489	3795	3167	4817	2335.23	0.570001	-0.136739	0.0636603	0.100774	0.718688	0.874235
RSc2007		lipoprotein transmembrane	4546	3728	2496	3590	1031.94	7606	6357	3809	5924	1935.18	2061	1963	2237	2087	138.838	5180	1021	724	2308.33	2491.37	0.678479	0.0296351	-0.0523313	0.059157	0.943435	0.899722
RSc2008		hypothetical protein	2670	3092	2727	2829.67	228.968	4360	3868	2405	3544.33	1016.9	2099	2111	2172	2127.33	39.145	2682	956	778	1472	1051.66	0.255827	0.338617	-0.119672	0.332515	0.194594	0.671185
RSc2009		hypothetical protein	2513	869	676	1352.67	1009.5	2187	3349	3536	3024	730.869	941	940	1010	963.667	40.129	1827	1180	1077	1361.33	406.554	1.24804	0.311569	1.08344	0.0844306	0.682757	0.128771
RSc2010		hypothetical protein	917	726	489	710.667	214.412	896	1102	741	913	181.099	368	367	413	382.667	26.2742	918	68	66	350.667	491.326	0.414755	-0.076217	-0.707424	0.528921	0.917191	0.274792
RSc2011		putative aminotransferase	2126	1642	953	1573.67	589.478	3732	3440	2015	3062.33	918.693	1051	929	1058	1012.67	72.5419	2022	999	811	1277.33	651.715	0.928781	0.161294	0.667484	0.0118426	0.670671	0.0596584
RSc2012	gstH	gst-related protein	5092	3737	4149	4326	694.624	4855	5634	7449	5979.33	1331.03	2415	2070	2155	2213.33	179.745	4971	3689	3568	4076	777.45	0.439732	-0.226255	0.933921	0.330179	0.633554	0.0395167
RSc2013	paaH2	3-hydroxybutyryl-CoA dehydrogenase	1794	1831	1919	1848	64.2106	996	3190	1053	1746.33	1250.58	849	713	695	752.333	84.1982	1838	106	70	671.333	1010.52	-0.17914	-0.587639	-1.21277	0.862093	0.5247	0.194324
RSc2014	paaG2	enoyl-CoA hydratase	2306	1638	1680	1874.67	374.135	1204	3201	1248	1884.33	1140.48	646	573	537	585.333	55.5368	1181	301	261	581	520	-0.155564	-0.965987	-0.955814	0.844156	0.159927	0.164639
RSc2015		putative phosphoglycerate mutase protein	1613	1385	1422	1473.33	122.361	1058	1858	1430	1448.67	400.327	430	390	429	416.333	22.8108	604	128	115	282.333	278.647	-0.107134	-1.09584	-1.63626	0.911014	0.186787	0.0544768
RSc2016		hypothetical protein	2186	2009	2008	2067.67	102.481	1558	1945	949	1484	502.107	623	588	574	595	25.2389	1044	401	320	588.333	396.692	-0.620569	-1.07617	-0.987895	0.291599	0.0677591	0.0923755
RSc2017		hypothetical protein	1033	1970	2109	1704	585.244	649	366	351	455.333	167.888	354	270	297	307	42.8836	287	204	159	216.667	64.9333	-1.92239	-1.67361	-1.93836	0.000256795	0.000795058	0.000236724
RSc2018		transcription regulator protein	266	511	347	374.667	124.821	456	303	221	326.667	119.274	255	196	229	226.667	29.5691	294	3	4	100.333	167.721	-0.337662	-0.0179725	-1.90369	0.777292	0.988644	0.108051
RSc2019		signal peptide protein	915	636	419	656.667	248.645	442	1110	637	729.667	343.506	318	260	246	274.667	38.175	1384	105	81	523.333	745.456	0.376734	-0.411011	-0.1307	0.711587	0.681582	0.904667
RSc2020		acyl-CoA dehydrogenase oxidoreductase protein	2755	1911	1472	2046	652.067	1990	3754	1079	2274.33	1359.98	747	778	739	754.667	20.5994	3447	375	291	1371	1798.36	0.0304441	-0.609928	-0.233355	0.973585	0.428756	0.783556
RSc2021	gstI	putative GST-related protein	5559	2244	1976	3259.67	1995.78	5354	4615	1846	3938.33	1849.3	1346	1304	1487	1379	95.8593	3730	2546	2033	2769.67	870.329	0.254738	-0.336732	0.957927	0.624471	0.507642	0.0539249
RSc2022		hypothetical protein	631	893	948	824	169.39	702	348	78	376	312.941	269	264	219	250.667	27.5379	257	25	10	97.3333	138.479	-1.65482	-1.08772	-3.0788	0.0535701	0.186837	0.00224415
RSc2024		hypothetical protein	2746	3770	2620	3045.33	630.734	444	281	351	358.667	81.77	261	202	184	215.667	40.2782	382	285	300	322.333	52.2143	-3.15158	-3.08985	-2.15358	0.000100489	0.000118651	0.00183051
RSc2025		hypothetical protein	8896	9174	5817	7962.33	1863.11	483	415	520	472.667	53.2572	274	255	216	248.333	29.5691	358	281	280	306.333	44.7474	-4.11903	-4.24238	-3.63255	2.82634e-05	2.21926e-05	8.19712e-05
RSc2029	ureG	urease accessory protein	653	1141	627	807	289.544	1379	1144	1118	1213.67	143.772	698	653	760	703.667	53.7246	1137	797	655	863	247.685	0.608916	0.601229	1.14863	0.0997731	0.103865	0.00434455
RSc2030	ureF	urease accessory protein UreF	1206	2476	1458	1713.33	672.4	1602	1801	1339	1580.67	231.738	1102	1117	1133	1117.33	15.5027	1135	388	286	603	463.54	-0.0972167	0.19969	-0.620161	0.81409	0.608895	0.0936763
RSc2031	ureE	urease accessory protein UreE	2099	3464	2199	2587.33	760.86	2590	2303	2236	2376.33	188.049	1414	1449	1434	1432.33	17.5594	1709	608	493	936.667	671.327	-0.104022	-0.0622836	-0.579864	0.794313	0.879615	0.103214
RSc2032	ureC	urease subunit alpha	8361	9283	6271	7971.67	1543.28	9864	10115	12272	10750.3	1323.76	4675	4885	4899	4819.67	125.48	6680	2172	2120	3657.33	2617.84	0.442796	0.0316784	-0.269546	0.273535	0.94576	0.517652
RSc2033	ureB	urease subunit beta protein	1313	1670	1160	1381	261.712	2086	2057	1833	1992	138.459	848	913	903	888	35	1299	202	235	578.667	624.045	0.518973	0.126896	-0.578098	0.289821	0.816771	0.242655
RSc2034	ureJ	urease accessory UREJ transmembrane protein	1463	2656	2209	2109.33	602.712	2891	2362	819	2024	1076.56	1436	1445	1455	1445.33	9.50438	1438	517	379	778	575.726	-0.199564	0.208714	-0.62667	0.663958	0.645124	0.140776
RSc2035	ureA	urease subunit gamma protein	2059	1734	1094	1629	490.994	1035	2680	4472	2729	1719.02	813	788	881	827.333	48.1283	840	1073	929	947.333	117.577	0.493817	-0.317297	0.135694	0.571658	0.718328	0.88591
RSc2036	ureD	urease accessory protein ureD	1516	2236	1627	1793	387.643	2338	2188	1274	1933.33	575.904	1141	971	1072	1061.33	85.5005	1500	242	203	648.333	737.823	0.0315885	0.0044568	-0.87879	0.956669	0.993644	0.0811164
RSc2037		ABC transporter ATP-binding protein	159	176	166	167	8.544	184	116	39	113	72.5465	68	68	61	65.6667	4.04145	92	33	10	45	42.2966	-0.745445	-0.60441	-1.21367	0.313566	0.418024	0.104756
RSc2038		ABC transporter ATP-binding protein	167	137	140	148	16.5227	197	117	26	113.333	85.5589	41	62	31	44.6667	15.8219	72	10	5	29	37.3229	-0.711685	-1.03313	-1.94409	0.361378	0.182	0.0194955
RSc2039		ABC transporter permease	135	150	127	137.333	11.6762	134	78	78	96.6667	32.3316	48	72	44	54.6667	15.1438	70	55	40	55	15	-0.555354	-0.614218	-0.308246	0.465503	0.418839	0.704409
RSc2040		ABC transporter permease	266	293	252	270.333	20.8407	284	222	143	216.333	70.6706	120	113	112	115	4.3589	139	89	73	100.333	34.4287	-0.404614	-0.484763	-0.444763	0.336064	0.248127	0.291761
RSc2041		putative urea/short-chain amide-binding signal peptide protein	774	579	617	656.667	103.375	722	481	208	470.333	257.166	308	277	232	272.333	38.2143	523	491	413	475.667	56.5803	-0.658338	-0.554179	0.610613	0.224859	0.308847	0.262555
RSc2042		hypothetical protein	1536	1742	1909	1729	186.84	1716	1474	1014	1401.33	356.597	1050	1020	889	986.333	85.6174	1357	367	244	656	610.191	-0.395415	-0.0899447	-0.695458	0.513734	0.894346	0.239204
RSc2043		hypothetical protein	1890	2769	3082	2580.33	617.991	2394	2087	1092	1857.67	680.622	1476	1515	1226	1405.67	156.813	1927	928	785	1213.33	622.175	-0.573901	-0.138421	-0.174183	0.254851	0.804989	0.75221
RSc2044		putative acyl-CoA dehydrogenase oxidoreductase protein	3104	5325	5026	4485	1205.29	4017	4687	3016	3906.67	840.946	2344	2457	1939	2246.67	272.372	2728	634	609	1323.67	1216.25	-0.250686	-0.233713	-0.933343	0.722883	0.742857	0.153114
RSc2045		putative acyl-CoA dehydrogenase oxidoreductase protein	6422	7544	6354	6773.33	668.282	6084	10067	10075	8742	2301.9	3497	3435	2978	3303.33	283.447	8154	5159	4339	5884	2008.18	0.341288	-0.274785	0.770297	0.461625	0.55988	0.0867916
RSc2046		hypothetical protein	4534	6192	4362	5029.33	1010.56	3590	6867	7098	5851.67	1962.06	3922	3209	2956	3362.33	500.921	6912	1870	1304	3362	3087.39	0.272255	0.197704	0.184441	0.629913	0.733177	0.752814
RSc2047		hypothetical protein	1771	2845	1475	2030.33	720.878	2721	2418	2990	2709.67	286.168	2101	1865	2072	2012.67	128.702	2456	2521	2107	2361.33	222.644	0.426555	0.763969	1.3342	0.344307	0.0865806	0.00570395
RSc2048		hypothetical protein	1089	1998	1036	1374.33	540.761	1948	2058	1859	1955	99.6845	1521	1347	1462	1443.33	88.4892	2169	1189	1087	1481.67	597.429	0.525569	0.86231	1.11468	0.174115	0.0295432	0.00718716
RSc2049	nuoN	NADH dehydrogenase subunit N	5645	10557	6836	7679.33	2562.29	14598	10875	9126	11533	2794.71	12758	11215	11314	11762.3	863.692	15064	14005	13123	14064	971.844	0.541502	1.376	2.00633	0.290942	0.0109175	0.000872854
RSc2050	nuoM	NADH dehydrogenase subunit M	6413	12346	7516	8758.33	3155.58	17903	12901	16055	15619.7	2529.26	15633	13773	14277	14561	961.973	18317	16641	16740	17232.7	940.364	0.8228	1.49216	2.11102	0.148666	0.0131649	0.00143415
RSc2051	nuoL	NADH dehydrogenase subunit L	12323	16864	11771	13652.7	2794.76	21819	19473	28743	23345	4819.72	18262	16246	17419	17309	1012.49	21479	21413	20071	20987.7	794.542	0.764823	1.09747	1.73744	0.105294	0.0237082	0.00138911
RSc2052	nuoK	NADH dehydrogenase subunit K	2707	3893	2022	2874	946.613	3986	4313	4810	4369.67	414.912	3572	3205	3534	3437	201.814	3647	3213	2789	3216.33	429.01	0.621875	1.03182	1.2566	0.141444	0.0185145	0.00598881
RSc2053	nuoJ	NADH dehydrogenase subunit J	2999	4670	2845	3504.67	1012.14	4875	5522	8840	6412.33	2127.16	4513	4193	4491	4399	178.74	5437	4635	4016	4696	712.461	0.88141	1.10421	1.48389	0.0375008	0.0114123	0.00163057
RSc2054	nuoI	NADH dehydrogenase subunit I	3489	5017	3594	4033.33	853.497	6962	5870	9685	7505.67	1964.75	6129	5457	5896	5827.33	341.222	7063	6797	5541	6467	812.894	0.894849	1.28975	1.77504	0.0553628	0.00868567	0.000998192
RSc2055	nuoH	NADH dehydrogenase subunit H	5810	8013	6020	6614.33	1215.82	14064	10171	14105	12780	2259.55	12848	11858	12453	12386.3	498.356	14524	11599	10788	12303.7	1965.16	0.9251	1.65537	1.97325	0.0434167	0.00140009	0.000358662
RSc2056	nuoG	NADH dehydrogenase subunit G	15195	17129	13907	15410.3	1621.76	34607	26997	23296	28300	5766.98	22523	21784	21577	21961.3	497.307	32657	17986	16138	22260.3	9051.07	0.825552	1.26356	1.5101	0.0291165	0.00228166	0.000595153
RSc2057	nuoF	NADH dehydrogenase I chain F	13996	10726	6735	10485.7	3636.46	21809	21632	25532	22991	2202.35	12517	11674	11867	12019.3	441.663	23798	17211	15585	18864.7	4349.06	1.15776	0.968038	1.92441	0.0122126	0.0300187	0.000343319
RSc2058	nuoE	NADH dehydrogenase subunit E	5673	4928	3673	4758	1010.78	10000	8400	15080	11160	3487.81	6063	5576	5706	5781.67	252.163	10311	9224	7991	9175.33	1160.77	1.21735	1.03239	2.03502	0.0102227	0.0237655	0.000250623
RSc2059	nuoD	NADH dehydrogenase subunit D	13291	11258	7700	10749.7	2829.95	24200	18806	22074	21693.3	2717.07	12249	11403	11279	11643.7	527.888	23584	17351	15500	18811.7	4235.32	1.01098	0.884084	1.88834	0.0111365	0.022604	0.000106774
RSc2060	nuoC	NADH dehydrogenase subunit C	4797	6645	4807	5416.33	1064.07	9884	6310	7397	7863.67	1832.13	7162	6719	6590	6823.67	300.021	7541	10054	9082	8892.33	1267.19	0.518293	1.10571	1.86179	0.195321	0.00916438	0.000207714
RSc2061	nuoB	NADH dehydrogenase subunit B	4229	7677	5677	5861	1731.35	9388	5349	5863	6866.67	2198.61	7890	7066	6828	7261.33	557.295	8192	10220	9095	9169	1016.02	0.207965	1.08955	1.80807	0.673491	0.0210742	0.000803315
RSc2062	nuoA	NADH dehydrogenase subunit A	4487	5280	3725	4497.33	777.551	5702	3718	3640	4353.33	1168.63	3615	3006	2865	3162	398.594	5415	5405	4615	5145	459.021	-0.0874052	0.249037	1.33397	0.840151	0.529962	0.00190942
RSc2063	secG	preprotein translocase subunit SecG	972	1399	1323	1231.33	227.781	2416	1366	2015	1932.33	529.859	1980	1924	1642	1848.67	181.156	2271	828	476	1191.67	951.155	0.603205	1.32327	0.704494	0.148301	0.00394061	0.0938084
RSc2064	tpiA	triosephosphate isomerase	1487	2363	2430	2093.33	526.168	4246	1975	1339	2520	1528.21	2160	2069	1870	2033	148.314	2825	1023	731	1526.33	1134.12	0.0735271	0.670419	0.299084	0.892035	0.147704	0.538916
RSc2065		putative NADPH quinone oxidoreductase oxidoreductase protein	1715	2484	2538	2245.67	460.363	2466	1977	1872	2105	317.013	1179	1158	1053	1130	67.5056	1637	635	584	952	593.775	-0.12459	-0.229775	-0.352477	0.727073	0.49571	0.283297
RSc2066		hypothetical protein	2252	2810	2454	2505.33	282.52	2914	2096	3276	2762	604.506	1298	1233	1225	1252	40.0375	2147	1873	1780	1933.33	190.794	0.132935	-0.239462	0.702924	0.737865	0.523243	0.0532692
RSc2067	pnp	polynucleotide phosphorylase/polyadenylase	23434	17336	9452	16740.7	7009.99	46349	51107	26351	41269	13136.6	42573	42430	41454	42152.3	608.986	88031	37268	38853	54717.3	28861.4	1.34231	2.18184	2.7272	0.023048	0.00115609	0.000208821
RSc2069	rpsO	30S ribosomal protein S15	5499	5607	3218	4774.67	1349.19	8706	8640	5304	7550	1945.37	11857	10320	10546	10907.7	829.876	15328	21385	15861	17524.7	3353.75	0.649534	1.97997	3.17159	0.343907	0.00753457	0.000311513
RSc2070		transporter signal peptide protein	238	501	339	359.333	132.674	614	387	156	385.667	229.003	330	355	313	332.667	21.1266	505	165	110	260	213.951	-0.154077	0.609879	0.210233	0.853907	0.409943	0.797989
RSc2071		hypothetical protein	709	766	730	735	28.8271	1717	218	143	692.667	887.891	201	152	146	166.333	30.1717	186	137	76	133	55.109	-0.543023	-1.43699	-1.49321	0.471699	0.0474028	0.04108
RSc2072	leuA1	2-isopropylmalate synthase	27332	12146	10075	16517.7	9422.56	26644	31873	27430	28649	2819.59	11769	10663	9448	10626.7	1160.93	23114	14656	13565	17111.7	5226.72	0.859809	0.174513	1.13968	0.112711	0.770179	0.0387483
RSc2073	pssA	putative CDP-diacylglycerol--serine O- phosphatidyltransferase protein	3143	3216	2485	2948	402.628	3324	3561	3068	3317.67	246.561	2122	2005	2060	2062.33	58.5349	2950	1544	1289	1927.67	894.5	0.157936	0.240715	0.335635	0.594764	0.399332	0.232719
RSc2074	psd	phosphatidylserine decarboxylase	2180	2722	2003	2301.67	374.623	2840	2619	2041	2500	412.578	2018	2137	2130	2095	66.7757	2684	1394	1133	1737	830.444	0.0828843	0.623353	0.536522	0.791056	0.0282709	0.0556783
RSc2075	ilvC	ketol-acid reductoisomerase	15394	19661	8602	14552.3	5577.34	21551	21699	27937	23729	3644.99	12063	12419	13377	12619.7	679.595	16882	14011	12638	14510.3	2165.61	0.760774	0.581234	1.09927	0.126842	0.242655	0.0308681
RSc2076	ilvH	acetolactate synthase 3 regulatory subunit	4320	7117	3104	4847	2057.75	8329	5761	16575	10221.7	5649.98	2475	2607	2514	2532	67.8159	3488	3397	3109	3331.33	197.849	1.1137	-0.134731	0.510384	0.14629	0.876785	0.514472
RSc2077	ilvI	acetolactate synthase 3 catalytic subunit	11618	21621	10203	14480.7	6224.05	25600	17400	16731	19910.3	4938.74	8577	8741	8469	8595.67	136.957	12784	8919	8440	10047.7	2381.81	0.519153	0.0820954	0.576439	0.24648	0.873433	0.196003
RSc2078		RNA polymerase factor sigma-70	18325	7251	5574	10383.3	6928.61	4993	10429	14508	9976.67	4773.6	1733	1484	1299	1505.33	217.785	4212	1756	1362	2443.33	1544.33	0.0363274	-2.02098	-1.21058	0.97146	0.0205203	0.143973
RSc2079		hypothetical protein	22607	13520	10056	15394.3	6482.03	8340	13543	15938	12607	3884.52	2743	2414	2122	2426.33	310.684	5354	1132	886	2457.33	2511.6	-0.220358	-1.90605	-1.97558	0.792638	0.0149055	0.0122179
RSc2080		hypothetical protein	5855	6798	4525	5726	1141.98	5278	5132	4043	4817.67	674.841	1691	1548	1594	1611	73	2616	925	575	1372	1091.46	-0.26869	-1.05277	-1.25307	0.610396	0.0376846	0.0161019
RSc2081		hypothetical protein	627	1194	908	909.667	283.504	810	688	182	560	332.992	734	596	659	663	69.0869	597	23	16	212	333.438	-0.998686	0.243855	-2.08071	0.28822	0.81359	0.0411164
RSc2082		putative lipase transmembrane protein	254	650	531	478.333	203.185	454	389	130	324.333	171.407	426	400	405	410.333	13.7961	300	3	5	102.667	170.899	-0.86019	0.413856	-2.50319	0.4674	0.740748	0.0541187
RSc2083		hypothetical protein	61	75	46	60.6667	14.5029	124	55	39	72.6667	45.17	27	26	45	32.6667	10.6927	59	32	39	43.3333	14.0119	0.182072	-0.15682	0.519057	0.812489	0.841859	0.463622
RSc2084		hypothetical protein	116	98	95	103	11.3578	207	137	143	162.333	38.7986	56	45	49	50	5.56776	101	34	37	57.3333	37.8462	0.598144	-0.292371	0.00860782	0.368299	0.682657	0.991318
RSc2085	dgkA	diacylglycerol kinase transmembrane protein	54	40	42	45.3333	7.57188	126	52	0	59.3333	63.3193	27	27	18	24	5.19615	34	12	11	19	13	0.070713	-0.179352	-0.418404	0.963205	0.903167	0.771715
RSc2086		putative transcription regulator protein	4703	1952	1250	2635	1825.01	2808	4204	4914	3975.33	1071.46	990	813	874	892.333	89.9129	2453	1173	991	1539	796.761	0.70315	-0.765823	0.195612	0.321286	0.269531	0.800406
RSc2087		hypothetical protein	1048	1846	1168	1354	430.288	1593	1309	767	1223	419.662	994	911	934	946.333	42.8525	1284	834	644	920.667	328.684	-0.216586	0.257122	0.456006	0.612485	0.541652	0.259312
RSc2088		hypothetical protein	271	629	345	415	188.987	941	468	260	556.333	348.988	459	379	405	414.333	40.8085	444	540	427	470.333	60.9289	0.307228	0.768138	1.35411	0.674391	0.257486	0.047985
RSc2089		putative transmembrane protein	270	705	512	495.667	217.959	1081	519	364	654.667	377.262	474	389	448	437	43.5546	436	107	77	206.667	199.174	0.260024	0.559927	-0.588981	0.670303	0.324626	0.307286
RSc2090		putative oxygen-binding protein (globin)	807	1170	867	948	194.584	944	1016	715	891.667	157.176	734	624	674	677.333	55.0757	798	139	91	342.667	395.06	-0.122012	0.269728	-0.890406	0.819245	0.590227	0.0670111
RSc2091		hypothetical protein	1551	3092	2453	2365.33	774.231	2669	2096	1365	2043.33	653.593	1731	1706	1748	1728.33	21.1266	1796	319	226	780.333	880.821	-0.30028	0.291687	-1.0258	0.569473	0.580586	0.0479281
RSc2092		hypothetical protein	2811	2482	2209	2500.67	301.434	3526	3003	4251	3593.33	626.719	1748	1687	1695	1710	33.1512	3151	570	417	1379.33	1536.21	0.52593	0.217726	-0.284462	0.262029	0.663244	0.563511
RSc2093		signal peptide protein	3035	3638	3856	3509.67	425.279	4028	2312	2444	2928	954.912	1213	1214	1074	1167	80.5419	2758	1694	1296	1916	755.86	-0.336838	-0.836076	0.101751	0.359039	0.0245736	0.802599
RSc2094		transcription regulator protein	1378	1774	1367	1506.33	231.871	2439	1457	1027	1641	723.76	616	565	593	591.333	25.5408	1010	919	728	885.667	143.925	0.0668358	-0.583863	0.294699	0.880929	0.128725	0.457529
RSc2095	xdhA	putative xanthine dehydrogenase (subunit A) oxidoreductase protein	5747	3506	4057	4436.67	1167.75	5688	4769	3796	4751	946.128	2854	2927	3129	2970	142.454	3765	1159	1027	1983.67	1544.09	0.0648524	0.192544	-0.370725	0.872931	0.604309	0.292185
RSc2096	xdhB	xanthine dehydrogenase subunit B	6148	4258	5190	5198.67	945.03	6470	4591	4121	5060.67	1242.94	2430	2523	2347	2433.33	88.0473	4095	618	584	1765.67	2017.33	-0.0920191	-0.326816	-1.01776	0.877864	0.546906	0.0534302
RSc2097	xdhC	xanthine dehydrogenase protein	1529	1132	1699	1453.33	290.975	1631	1056	676	1121	480.807	430	523	480	477.667	46.5439	834	38	20	297.333	464.854	-0.530122	-0.866762	-2.15876	0.606988	0.381646	0.0414996
RSc2098	add	adenosine deaminase	3342	1127	1026	1831.67	1308.96	2810	3408	2886	3034.67	325.542	530	540	596	555.333	35.5715	1805	355	300	820	853.478	0.861909	-0.850861	-0.474264	0.23801	0.242655	0.523264
RSc2099	guaD	guanine deaminase	2602	1497	1438	1845.67	655.668	2411	2113	1352	1958.67	546.108	696	638	689	674.333	31.6596	1724	310	273	769	827.261	0.0452207	-0.667331	-0.656495	0.943	0.221265	0.228871
RSc2100		hypothetical protein	475	164	78	239	208.856	395	570	65	343.333	256.434	101	93	90	94.6667	5.68624	270	191	162	207.667	55.8957	0.522796	-0.292644	1.19694	0.535343	0.742715	0.142259
[truncated: 2,472 more rows]
