# Supplementary material for: The transcription regulator ChpA affects the global transcriptome including quorum sensing‐dependent genes in Ralstonia pseudosolanacearum strain OE1‐1
Source: Mol Plant Pathol. 2023 Jul 14;24(11):1370–84. doi: 10.1111/mpp.13374 (PMC10576176; doi:10.1111/mpp.13374)
Supplement: Supplementary file 4 — TABLE S2. RNA‐sequencing data for transcripts of quorum sensing‐dependent genes in Ralstonia pseudosolanacearum strain OE1‐1 and the phcB‐deletion (ΔphcB), phcA‐deletion (ΔphcA), and chpA‐deletion (ΔchpA) mutants grown in quarter‐strength M63 medium, and predicted functions of putative gene products. [file MPP-24-1370-s002.xlsx]

## Sheet: Table S2
Table S2 RNA-sequencing data for transcripts of quorum sensing-dependent genes in Ralstonia pseudosolanacearum strain OE1-1, and the phcB-deletion (ΔphcB), phcA-deletion (ΔphcA) and chpA-deletion (ΔchpA) mutants grown in one-quarter-strength M63 medium, and the predicted functions of the proteins encoded by the genes.
Gene ID	Gene name	Description	Count values																				log (fold change)a			q-valueb
			OE1-1					ΔphcB					ΔphcA					ΔchpA
			value 1	value 2	value 3	mean	STDEV	value 1	value 2	value 3	mean	STDEV	value 1	value 2	value 3	mean	STDEV	value 1	value 2	value 3	mean	STDEV	ΔphcB	ΔphcA	ΔchpA	ΔphcB	ΔphcA	ΔchpA
RSc0025	phaP2	hypothetical protein	23457	20061	16093	19870.3	3685.7	902	961	1157	1006.67	133.493	550	539	473	520.667	41.6453	759	607	450	605.333	154.507	-4.31635	-4.49072	-3.9879	6.05938e-07	4.3674e-07	1.15546e-06
RSc0050		hypothetical protein	7967	5306	6017	6430	1377.74	978	574	338	630	323.654	347	354	325	342	15.1327	515	183	140	279.333	205.223	-3.4571	-3.45371	-3.70182	1.01977e-06	1.03965e-06	5.85375e-07
RSc0080		hypothetical protein	4039	20407	15466	13304	8395.45	2217	1967	2015	2066.33	132.67	1550	1293	999	1280.67	275.707	1537	6230	5288	4351.67	2482.66	-2.46704	-2.2817	-0.329222	0.00428885	0.00735419	0.68622
RSc0093	ahcY	S-adenosyl-L-homocysteine hydrolase	21554	12007	6303	13288	7705.78	39520	58061	87360	61647	24120.8	56384	51938	50698	53006.7	2989.85	79944	47245	48544	58577.7	18515.2	2.36221	2.80496	3.22608	0.00284951	0.000764302	0.000277286
RSc0094		putative lipoprotein transmembrane	825	1135	481	813.667	327.147	208	154	26	129.333	93.4737	70	70	53	64.3333	9.81495	119	141	94	118	23.516	-2.85364	-2.84969	-1.56574	0.000942829	0.000983503	0.0332484
RSc0095		hypothetical protein	472	593	230	431.667	184.831	132	61	13	68.6667	59.8693	26	17	22	21.6667	4.50925	63	42	42	49	12.1244	-2.93664	-3.50304	-1.96149	0.00116298	0.00037801	0.0150918
RSc0115		putative hemagglutinin-related protein	14829	24337	15336	18167.3	5349.1	9504	449	299	3417.33	5271.74	169	160	140	156.333	14.8436	226	92	46	121.333	93.5165	-2.98098	-6.13149	-6.47947	0.015089	0.00014219	0.00010103
RSc0116		hypothetical protein	26582	16764	16710	20018.7	5684.08	365	376	247	329.333	71.5146	138	93	133	121.333	24.6644	170	146	118	144.667	26.0256	-5.97779	-6.64476	-6.07124	2.57801e-07	1.43845e-07	2.436e-07
RSc0117		hypothetical protein	15983	15971	15635	15863	197.545	395	396	754	515	206.981	129	122	128	126.333	3.78594	210	72	51	111	86.3771	-5.03167	-6.21326	-6.30158	1.88472e-06	3.94308e-07	3.6533e-07
RSc0118		hypothetical protein	9601	17547	17013	14720.3	4441.51	497	405	416	439.333	50.2427	221	210	170	200.333	26.839	231	66	44	113.667	102.207	-5.06745	-5.39214	-6.18187	1.81058e-07	1.32489e-07	6.20802e-08
RSc0119		hypothetical protein	6113	7658	6967	6912.67	773.932	195	253	143	197	55.0273	75	77	64	72	7	94	19	17	43.3333	43.89	-5.18346	-5.80782	-6.48762	1.29542e-05	5.65821e-06	2.5724e-06
RSc0120		hypothetical protein	3280	6029	5489	4932.67	1456.5	197	153	143	164.333	28.7286	111	76	87	91.3333	17.8979	100	85	97	94	7.93725	-4.86499	-4.87777	-4.62299	3.1034e-07	3.20116e-07	4.61633e-07
RSc0214		transcription regulator protein	16458	3480	12996	10978	6720.22	740	852	624	738.667	114.006	344	354	300	332.667	28.7286	440	288	248	325.333	101.298	-3.86539	-4.23103	-4.01469	0.000118375	5.79608e-05	8.96705e-05
RSc0216		transport transmembrane protein	2369	1977	3429	2591.67	751.173	260	122	234	205.333	73.3303	85	78	94	85.6667	8.02081	93	64	37	64.6667	28.006	-3.71439	-4.14422	-4.28838	1.69495e-05	7.09773e-06	5.6909e-06
RSc0217		oxidoreductase transmembrane protein	2400	1171	2938	2169.67	905.739	170	68	39	92.3333	68.8065	51	30	43	41.3333	10.5987	58	37	30	41.6667	14.5717	-4.68602	-4.9565	-4.6482	2.01522e-05	1.33046e-05	2.39714e-05
RSc0218		hypothetical protein	11175	13990	15514	13559.7	2201.28	165	81	299	181.667	109.952	44	28	33	35	8.18535	58	38	44	46.6667	10.2632	-6.2985	-7.798	-7.15639	1.2078e-07	3.72717e-08	5.98955e-08
RSc0219		putative acylphosphatase protein	1073	1146	1464	1227.67	207.9	152	139	0	97	84.2556	101	92	108	100.333	8.02081	122	14	8	48	64.1561	-4.02378	-2.9165	-4.3827	0.0048246	0.0218293	0.00306243
RSc0232		hypothetical protein	14537	27180	38774	26830.3	12122.3	287	251	468	335.333	116.294	136	115	117	122.667	11.5902	255	194	180	209.667	39.879	-6.31892	-6.88426	-5.87125	4.99496e-06	2.74861e-06	8.90505e-06
RSc0239		hypothetical protein	1173	1885	1918	1658.67	420.923	360	332	520	404	101.43	195	185	175	185	10	199	68	58	108.333	78.6787	-2.0285	-2.33957	-2.99935	0.00127999	0.000451648	6.14306e-05
RSc0241		hypothetical protein	815	1023	838	892	114.031	151	182	104	145.667	39.2726	89	109	90	96	11.2694	72	6	2	26.6667	39.3107	-2.67286	-2.46566	-4.49339	0.00499347	0.00814185	0.00019762
RSc0245	ripB	Type III effector protein	320	277	636	411	196.038	3196	3814	4199	3736.33	505.99	3162	2676	2626	2821.33	296.083	1852	722	472	1015.33	735.278	3.27129	3.66359	2.28024	0.000200982	8.42967e-05	0.00287972
RSc0249		putative calcium binding hemolysin protein	2517	12895	6647	7353	5224.9	693	439	871	667.667	217.111	641	562	671	624.667	56.3057	460	1232	1328	1006.67	475.854	-3.21765	-2.51549	-1.58749	0.000330833	0.00196382	0.0266715
RSc0257	ripY	Type III effector protein with ankyrin repeats	527	641	4206	1791.33	2091.94	3801	7389	20306	10498.7	8680.8	5466	4844	4538	4949.33	472.882	3101	4000	3411	3504	456.659	2.80202	3.0749	2.75363	0.00229701	0.00142326	0.00289608
RSc0320		hypothetical protein	6171	188	276	2211.67	3429.17	67	105	0	57.3333	53.1633	4	0	11	5	5.56776	138	4	3	48.3333	77.6552	-4.77315	-6.67698	-4.97789	0.0386193	0.0130178	0.0267586
RSc0321	ripAE	Type III effector protein	192	242	961	465	430.275	1136	2657	2379	2057.33	809.915	1464	1220	1271	1318.33	128.702	651	1016	884	850.333	184.814	2.41046	2.67939	2.31651	0.00533173	0.00283834	0.00690614
RSc0324		hypothetical conserved protein	5409	5893	6064	5788.67	339.736	606	476	169	417	224.395	353	341	318	337.333	17.7858	377	314	192	294.333	94.0549	-3.99016	-3.38234	-3.32295	9.94068e-07	4.06447e-06	4.88222e-06
RSc0337		polyphenol oxidase B precursor	89347	63182	61433	71320.7	15635.7	6221	7968	7072	7087	873.597	2001	1701	1532	1744.67	237.53	3207	3207	2637	3017	329.09	-3.40048	-4.61555	-3.5324	1.4523e-05	1.03179e-06	1.07091e-05
RSc0416		hypothetical protein	6164	3680	6112	5318.67	1419.37	840	714	689	747.667	80.9341	591	543	510	548	40.7308	1427	735	573	911.667	453.583	-2.80883	-2.48388	-1.55407	0.000376821	0.000973743	0.018267
RSc0447		hypothetical protein	1429	1209	1025	1221	202.267	465	371	52	296	216.474	107	87	72	88.6667	17.5594	371	211	157	246.333	111.289	-2.34087	-3.05396	-1.34159	0.000403625	4.30778e-05	0.0160836
RSc0451		hypothetical conserved protein	919	1067	795	927	136.176	356	203	52	203.667	152.001	159	95	111	121.667	33.3067	167	158	124	149.667	22.6789	-2.4326	-2.19365	-1.50319	0.00060457	0.00126359	0.0141418
RSc0490	rplM	50S ribosomal protein L13	21684	10563	6164	12803.7	7998.94	28690	47302	86476	54156	29496.4	46735	48465	46419	47206.3	1101.43	82804	81458	76308	80190	3428.61	2.24425	2.7314	3.90744	0.013932	0.00402956	0.000388233
RSc0504	purH	bifunctionalphosphoribosylaminoimidazolecarboxamide formyltransferase/IMP cyclohydrolase	3301	2494	1492	2429	906.25	7471	12888	10179	10179.3	2708.5	6014	6472	6944	6476.67	465.018	7451	5028	4458	5645.67	1589.23	2.1209	2.19774	2.27836	0.000381309	0.000272247	0.000207346
RSc0534		lipoprotein transmembrane	1856	1962	1543	1787	217.855	577	336	182	365	199.09	162	109	113	128	29.5127	221	54	45	106.667	99.1178	-2.4494	-3.0697	-3.37883	4.99144e-05	6.45349e-06	2.79511e-06
RSc0547		putative sugar transporter transmembrane protein	2280	12238	8336	7618	5017.68	794	640	1495	976.333	455.731	498	538	484	506.667	28.0238	772	1693	1642	1369	517.646	-2.72054	-2.79633	-1.20768	0.000701392	0.000595718	0.0655017
RSc0554	sucC	succinyl-CoA synthetase subunit beta	16937	14157	6960	12684.7	5148.88	38442	49691	90532	59555	27410.1	32706	34239	36943	34629.3	2145.3	53631	42188	42721	46180	6458.26	2.31445	2.22376	2.98256	0.00198419	0.00233698	0.000283451
RSc0555	sucD	succinyl-CoA synthetase subunit alpha	12096	12040	5970	10035.3	3520.79	26609	40316	75218	47381	25062.8	25909	26909	29008	27275.3	1581.64	40464	19788	17942	26064.7	12504.3	2.32705	2.20827	2.32721	0.000928747	0.00119129	0.00081349
RSc0592		hypothetical protein	764	2046	1654	1488	656.923	17537	13297	10023	13619	3767.33	10142	10370	10288	10266.7	115.487	15326	10314	9872	11837.3	3029.35	3.17827	3.57807	4.05039	9.5744e-05	3.49516e-05	1.18851e-05
RSc0598		hypothetical protein	696	926	1165	929	234.514	323	87	39	149.667	152.018	80	70	70	73.3333	5.7735	88	19	9	38.6667	43.0155	-3.1722	-3.01904	-4.21965	0.00484434	0.00591783	0.000870832
RSc0606		putative methyl-accepting chemotaxis transmembrane protein	87	170	129	128.667	41.501	1948	2196	1196	1780	520.738	905	1059	1084	1016	96.9381	1457	661	615	911	473.409	3.73413	3.74856	3.76659	3.29277e-05	3.17909e-05	3.08066e-05
RSc0613		hypothetical protein	24162	10193	12484	15613	7491.74	536	368	715	539.667	173.529	85	88	102	91.6667	9.07377	208	155	139	167.333	36.1156	-4.87518	-6.67086	-5.50616	3.69556e-06	3.63414e-07	1.40844e-06
RSc0740		hypothetical protein	880	1411	1514	1268.33	340.227	237	77	0	104.667	120.898	37	31	32	33.3333	3.21455	72	85	59	72	13	-4.18336	-4.60462	-3.01231	0.0147573	0.00879035	0.0525581
RSc0770		putative transmembrane dehydrogenase (small subunit) oxidoreductase protein	981	266	244	497	419.301	126	150	52	109.333	51.0816	16	23	22	20.3333	3.78594	118	15	20	51	58.0775	-2.11153	-3.59596	-2.57883	0.0117907	0.000438871	0.00365702
RSc0771		putative transmembrane dehydrogenase (large subunit) oxidoreductase protein	3054	2083	1895	2344	622.022	589	471	390	483.333	100.072	139	151	114	134.667	18.8768	423	136	125	228	168.964	-2.31806	-3.36026	-2.54381	2.21926e-05	7.35347e-07	9.35709e-06
RSc0798		putative purine nucleoside permease protein	4567	3843	4501	4303.67	400.312	310	342	156	269.333	99.4451	147	156	127	143.333	14.8436	175	48	44	89	74.505	-4.04902	-4.14346	-4.81996	1.07304e-06	9.10686e-07	2.88211e-07
RSc0799		putative purine nucleoside permease protein	3035	4035	4811	3960.33	890.351	373	316	156	281.667	112.5	164	147	145	152	10.4403	228	77	58	121	93.1504	-3.86854	-3.9347	-4.19785	3.09184e-06	2.71162e-06	1.59073e-06
RSc0800		putative ferrisiderophore receptor signal peptide protein	151	993	428	524	429.131	4870	9814	4823	6502.33	2868.08	10542	15970	14660	13724	2832.47	1677	3197	2579	2484.33	764.409	3.84792	5.81272	3.63014	2.8655e-05	1.01138e-06	4.69412e-05
RSc0801		putative lipoprotein transmembrane	113	338	195	215.333	113.87	2578	6410	3328	4105.33	2030.82	7067	9953	9415	8811.67	1534.68	1577	2723	2330	2210	582.348	4.2529	6.2191	4.58016	3.35476e-06	1.95939e-07	1.82732e-06
RSc0815		hypothetical protein	4754	9018	8658	7476.67	2364.76	792	483	728	667.667	163.096	491	407	426	441.333	44.0492	849	92	63	334.667	445.662	-3.5428	-3.36755	-4.08851	0.000160826	0.000239031	6.37329e-05
RSc0818		endoglucanase c-terminal domain harboring protein	1168	1617	1548	1444.33	241.786	339	219	130	229.333	104.882	164	145	149	152.667	10.0167	194	268	220	227.333	37.5411	-2.74731	-2.48965	-1.50569	4.93785e-05	0.000115658	0.00514952
RSc0830		hypothetical protein	66	352	323	247	157.42	1095	633	1001	909.667	244.167	2737	2558	2686	2660.33	92.2189	821	2975	2622	2139.33	1155.27	2.07043	4.41334	4.40642	0.0174214	0.000124517	0.000116613
RSc0909	rpsA	30S ribosomal protein S1	36060	22811	14384	24418.3	10927	110354	105931	120406	112230	7417.67	79601	79624	79990	79738.3	218.253	129251	80555	83341	97715.7	27345.9	2.30026	2.54417	3.14174	0.00064809	0.000281678	5.08675e-05
RSc0950		hypothetical protein	2009	1800	1703	1837.33	156.379	352	363	312	342.333	26.839	173	188	171	177.333	9.29157	257	115	91	154.333	89.7181	-2.45154	-2.61649	-2.68278	1.23655e-06	6.93752e-07	5.7564e-07
RSc0971		hypothetical conserved protein	17447	10695	10525	12889	3948.26	2881	2674	962	2172.33	1053.28	1253	921	924	1032.67	190.82	1711	2242	1625	1859.33	334.177	-2.66298	-2.87612	-1.51846	0.000211109	0.000109263	0.0111307
RSc0974		hypothetical protein	2557	1978	1534	2023	512.982	590	569	403	520.667	102.442	261	174	236	223.667	44.7921	308	519	398	408.333	105.879	-2.02677	-2.42869	-1.16509	0.00148542	0.000387894	0.0404991
RSc1003		carboxypeptidase	3093	1467	1500	2020	929.392	585	272	156	337.667	221.911	173	115	146	144.667	29.023	146	90	107	114.333	28.7112	-2.68362	-3.01403	-3.01163	0.000141564	5.50878e-05	6.01316e-05
RSc1026	iscX	ISC system FeS cluster assembly protein	455	355	142	317.333	159.863	852	1136	1625	1204.33	391.004	695	696	810	733.667	66.1085	1291	1990	1900	1727	380.259	2.13586	2.06414	3.86093	0.0268259	0.029639	0.000859247
RSc1074		putative sensory protein with Peptidoglycan-binding (LysM) and FecR domains	4336	5811	5176	5107.67	739.87	1942	1132	871	1315	558.459	844	705	735	761.333	73.146	900	320	252	490.667	356.12	-2.06917	-2.00976	-2.57943	1.48489e-05	1.96561e-05	1.7775e-06
RSc1075		two-component system sensor histidine kinase transcription regulator protein	1587	3289	2942	2606	899.374	1326	336	247	636.333	598.924	398	347	382	375.667	26.0832	393	59	51	167.667	195.185	-2.45809	-2.12732	-3.58909	0.00299573	0.00661403	0.000205142
RSc1076		two-component system response regulator transcription regulator protein	2771	1707	1169	1882.33	815.265	536	490	273	433	140.46	165	110	102	125.667	34.2977	365	297	246	302.667	59.702	-2.16233	-3.13404	-1.5172	0.000341601	1.39854e-05	0.00489316
RSc1156		methyl-accepting chemotaxis transducer transmembrane protein	348	696	740	594.667	214.749	5250	5569	3237	4685.33	1264.39	4018	4668	5067	4584.33	529.481	4585	1108	1027	2240	2031.23	2.90709	3.68562	2.62931	0.000597599	9.45808e-05	0.00129252
RSc1334		D--3-hydroxybutyrate oligomer hydrolase	13804	16916	19052	16590.7	2639.08	3472	2917	1573	2654	976.436	1470	1606	1366	1480.67	120.355	1622	280	203	701.667	797.961	-2.76706	-2.76334	-4.00284	7.17219e-05	7.16854e-05	2.94367e-06
RSc1353	ilvG	acetolactate synthase 2 catalytic subunit	2979	2593	2232	2601.33	373.57	384	248	260	297.333	75.295	199	174	161	178	19.3132	245	29	35	103	123.012	-3.16177	-3.11515	-4.16652	6.34915e-06	7.38533e-06	6.31425e-07
RSc1354	menG	ribonuclease activity regulator protein RraA	1356	956	875	1062.33	257.527	156	103	52	103.667	52.0032	119	84	82	95	20.8087	91	9	14	38	45.9674	-3.50761	-2.73892	-4.29474	1.10605e-05	9.73995e-05	2.23376e-06
RSc1355		hypothetical protein	855	681	643	726.333	113.037	97	67	91	85	15.8745	72	55	69	65.3333	9.07377	89	12	9	36.6667	45.3468	-3.06382	-2.71371	-3.87388	0.000114966	0.000306051	1.88039e-05
RSc1357	ripG7, gala7	Type III effector protein GALA7	630	468	4650	1916	2369.1	4432	10841	19851	11708	7745.98	5616	4731	4279	4875.33	680.086	3752	3960	3501	3737.67	229.835	3.04523	3.00207	2.79105	0.00301106	0.00366239	0.00564398
RSc1386	hlk1	Type III effector protein	262	246	298	268.667	26.6333	849	1316	1053	1072.67	234.12	1095	985	879	986.333	108.006	751	387	347	495	222.603	2.01937	2.64059	1.83819	0.000743266	8.20951e-05	0.00148229
RSc1460		methyl-accepting chemotaxis transducer transmembrane protein	687	905	636	742.667	142.879	5379	5515	2951	4615	1442.67	2395	2264	2745	2468	248.67	4101	770	528	1799.67	1996.68	2.56517	2.49887	1.84271	4.7713e-05	6.02904e-05	0.000825638
RSc1466		ATPase associated with various cellular activities, AAA-5	726	698	600	674.667	66.1614	78	76	91	81.6667	8.14453	40	32	38	36.6667	4.16333	78	11	8	32.3333	39.5769	-3.0461	-3.44994	-3.75774	0.000390528	0.000161063	8.97967e-05
RSc1467		oxidoreductase protein	1553	1647	1439	1546.33	104.16	245	234	182	220.333	33.6502	94	97	91	94	3	182	22	11	71.6667	95.7096	-2.85426	-3.29216	-3.90816	0.000937396	0.000342312	0.000105145
RSc1468		oxidoreductase protein	6794	4963	4425	5394	1241.92	967	1159	832	986	164.326	388	337	276	333.667	56.0744	695	251	233	393	261.694	-2.481	-3.26655	-2.92666	0.000204066	2.25785e-05	5.51758e-05
RSc1469		putative dehydrogenase oxidoreductase protein	3302	1405	1201	1969.33	1158.62	321	625	351	432.333	167.527	176	147	120	147.667	28.006	274	158	131	187.667	75.9759	-2.15906	-2.96576	-2.37849	0.00219344	0.000193407	0.00109328
RSc1474		probable Type III effecor chaperone	596	322	2441	1119.67	1152.48	1706	4536	4030	3424	1509.19	3329	3126	3091	3182	128.503	1459	348	291	699.333	658.508	2.03533	2.7003	0.480476	0.0311881	0.00727928	0.618997
RSc1495		hypothetical protein	9667	8880	9724	9423.67	471.691	1054	880	741	891.667	156.826	548	487	498	511	32.5115	793	235	163	397	344.83	-3.46371	-3.47645	-3.85865	8.94124e-07	8.76488e-07	3.81481e-07
RSc1496		hypothetical protein	2995	2406	2683	2694.67	294.673	262	213	91	188.667	88.0587	88	95	90	91	3.60555	152	46	28	75.3333	67.0025	-3.98369	-4.16492	-4.43986	1.81218e-05	1.27586e-05	7.85058e-06
RSc1497		Methyltransferase FkbM	838	567	721	708.667	135.92	156	86	104	115.333	36.3501	42	55	43	46.6667	7.23418	104	19	21	48	48.5077	-2.68274	-3.19596	-3.19158	0.00123042	0.000377261	0.000386446
RSc1498		putative bacteriophage protein	298	456	517	423.667	113.024	79	60	0	46.3333	41.2351	34	63	39	45.3333	15.5027	49	26	24	33	13.8924	-3.50208	-2.57242	-2.75648	0.00646349	0.0271942	0.0203689
RSc1499		hypothetical conserved protein	272	365	421	352.667	75.2618	79	33	0	37.3333	39.6779	32	43	33	36	6.08276	39	15	11	21.6667	15.1438	-3.64447	-2.623	-3.27289	0.00406571	0.020421	0.00725543
RSc1501	mel	Tyrosinase	78668	67733	66836	71079	6587.55	2480	2972	3263	2905	395.776	1233	1048	989	1090	127.307	1401	1023	931	1118.33	249.081	-4.67468	-5.26781	-4.99876	5.98726e-07	2.43569e-07	3.6533e-07
RSc1502		hypothetical protein	35550	38720	38789	37686.3	1850.44	1689	1533	1014	1412	353.394	634	641	538	604.333	57.5529	779	257	133	389.667	342.826	-4.80869	-5.21909	-5.84898	2.00993e-07	1.31964e-07	6.65074e-08
RSc1503		hypothetical protein	11104	13379	15255	13246	2078.69	5857	437	403	2232.33	3139.1	258	246	220	241.333	19.4251	303	110	83	165.333	119.985	-2.97795	-5.05911	-5.55032	0.00509193	0.000115034	6.02904e-05
RSc1507		hypothetical protein	3553	1633	1417	2201	1175.84	514	350	169	344.333	172.57	139	117	88	114.667	25.5799	352	131	95	192.667	139.156	-2.72685	-3.43103	-2.62041	4.435e-05	5.84446e-06	6.56631e-05
RSc1546		Peroxidase / Pyruvate formate lyase - related protein	21763	18507	16692	18987.3	2569.4	2325	1008	1391	1574.67	677.438	627	617	559	601	36.7151	1058	554	498	703.333	308.424	-3.68015	-4.21291	-3.78427	1.08367e-07	4.05767e-08	8.95528e-08
RSc1547		hypothetical protein	9100	3192	2854	5048.67	3512.63	638	280	520	479.333	182.432	136	95	112	114.333	20.5994	334	181	169	228	91.9946	-3.40624	-4.63144	-3.36902	0.000132377	1.08443e-05	0.000151573
RSc1651		hypothetical protein	10571	14791	14903	13421.7	2469.38	3964	2051	2743	2919.33	968.614	1598	1430	1065	1364.33	272.5	1995	973	935	1301	601.322	-2.21128	-2.5306	-2.41582	0.000341601	0.000113978	0.000164604
RSc1725		hypothetical protein	16491	21541	22064	20032	3077.73	82	15	0	32.3333	43.6616	11	6	6	7.66667	2.88675	11	18	10	13	4.3589	-9.4819	-10.6097	-9.44518	2.20722e-05	1.2352e-05	2.4601e-05
RSc1726		hypothetical protein	100050	57552	85115	80905.7	21559.4	253	106	208	189	75.3193	56	60	74	63.3333	9.45163	82	101	83	88.6667	10.6927	-8.82345	-9.5574	-8.65693	1.35204e-07	9.63455e-08	1.5733e-07
RSc1727		hypothetical protein	156972	80487	124166	120542	38371.1	576	517	351	481.333	116.663	167	182	179	176	7.93725	427	297	304	342.667	73.1186	-7.95455	-8.59871	-7.34221	1.32489e-07	8.95528e-08	1.98629e-07
RSc1728		hypothetical protein	17401	14358	16312	16023.7	1541.85	320	188	130	212.667	97.3721	133	115	104	117.333	14.6401	217	107	94	139.333	67.5747	-6.33931	-6.3338	-5.90116	1.19916e-08	1.19916e-08	1.58133e-08
RSc1730		dehydrogenase/reductase oxidoreductase protein	4070	625	1198	1964.33	1845.93	364	446	195	335	127.988	179	164	151	164.667	14.0119	220	38	25	94.3333	109.024	-2.50429	-2.68955	-3.78923	0.0346199	0.0246107	0.0041689
RSc1797		pyruvate dehydrogenase E1 component alpha subunit oxidoreductase protein	1810	2252	1940	2000.67	227.159	369	320	299	329.333	35.9212	144	126	89	119.667	28.0416	231	84	51	122	95.828	-2.62611	-3.30921	-3.23108	5.19168e-05	6.74872e-06	8.53909e-06
RSc1798		putative pyruvate decarboxylase E1 (Beta subunit) oxidoreductase protein	1244	1864	1935	1681	380.114	256	198	260	238	34.6987	108	114	104	108.667	5.03322	210	22	39	90.3333	103.982	-2.82307	-3.18061	-3.49331	0.000548166	0.000229202	0.000123301
RSc1799		branched-chain alpha-keto acid dehydrogenase subunit E2	965	1515	1847	1442.33	445.468	215	156	26	132.333	96.6971	113	119	108	113.333	5.50757	187	15	34	78.6667	94.2992	-3.65353	-2.94857	-3.566	0.00085768	0.0031852	0.00105508
RSc1802		putative transcription regulator protein	3587	4828	4563	4326	653.565	185	113	78	125.333	54.5558	54	64	55	57.6667	5.50757	64	31	26	40.3333	20.6478	-5.17476	-5.45636	-5.81178	2.18622e-07	1.70106e-07	1.29812e-07
RSc1816		putative transmembrane protein	1728	2458	2153	2113	366.64	183	114	273	190	79.7308	120	94	89	101	16.6433	99	114	95	102.667	10.0167	-3.53997	-3.59327	-3.24805	1.23788e-05	1.10605e-05	2.70822e-05
RSc1817	iucD	putative siderophore biosynthesis oxidoreductase protein	6404	7336	6610	6783.33	489.581	751	486	1053	763.333	283.701	425	361	374	386.667	33.828	423	398	419	413.333	13.4288	-3.19992	-3.37079	-2.93929	6.36624e-06	3.85645e-06	1.37029e-05
RSc1818	metG2	methionyl-tRNA synthetase	5973	6508	6928	6469.67	478.653	669	531	559	586.333	72.9475	571	440	437	482.667	76.5136	541	349	349	413	110.851	-3.50373	-2.9909	-2.93844	4.3674e-07	1.76223e-06	2.08831e-06
RSc1819		hypothetical protein	1335	1590	1956	1627	312.149	149	123	130	134	13.4536	111	136	100	115.667	18.4481	121	121	183	141.667	35.7957	-3.62851	-3.02455	-2.36933	1.8947e-05	9.40459e-05	0.000660405
RSc1892		two-component system response regulator transcription regulator protein	10939	1898	1831	4889.33	5239.27	621	131	78	276.667	299.377	16	20	19	18.3333	2.08167	59	19	36	38	20.0749	-4.29674	-6.88362	-5.60378	0.00070188	3.69292e-05	0.000152925
RSc1943		hypothetical protein	566	1162	662	796.667	320.008	183	118	221	174	52.0865	100	92	89	93.6667	5.68624	88	120	82	96.6667	20.4287	-2.09889	-2.24267	-1.91904	0.000503874	0.000295983	0.00100872
RSc1944		putative VGR-related protein	3242	4007	2376	3208.33	816.021	471	396	494	453.667	51.2478	201	194	194	196.333	4.04145	325	396	288	336.333	54.8847	-2.82777	-3.26385	-2.16279	1.31234e-05	3.50256e-06	0.000151818
RSc1973	osmB1	putative osmotically inducible lipoprotein B1 transmembrane	2486	4773	2017	3092	1474.55	513	577	13	367.667	308.813	228	160	177	188.333	35.3883	608	18	12	212.667	342.382	-3.67351	-3.20527	-4.09372	0.00586339	0.0113904	0.00378871
RSc2024		hypothetical protein	2746	3770	2620	3045.33	630.734	444	281	351	358.667	81.77	261	202	184	215.667	40.2782	382	285	300	322.333	52.2143	-3.15158	-3.08985	-2.15358	0.000100489	0.000118651	0.00183051
RSc2025		hypothetical protein	8896	9174	5817	7962.33	1863.11	483	415	520	472.667	53.2572	274	255	216	248.333	29.5691	358	281	280	306.333	44.7474	-4.11903	-4.24238	-3.63255	2.82634e-05	2.21926e-05	8.19712e-05
RSc2101	ripAJ	Type III effector protein	24	45	91	53.3333	34.2685	443	1242	2574	1419.67	1076.55	326	294	328	316	19.0788	342	208	162	237.333	93.5165	4.68831	3.63812	3.42811	3.80277e-05	0.000285504	0.000446677
RSc2107	rsl	fucose-binding lectin protein	29356	48115	59650	45707	15289.9	70	49	0	39.6667	35.9212	31	29	22	27.3333	4.72582	24	34	30	29.3333	5.03322	-10.32	-9.96544	-9.42694	0.000141064	0.000172935	0.000237756
RSc2178		hypothetical protein	3276	5150	4900	4442	1017.49	290	138	507	311.667	185.452	76	78	63	72.3333	8.14453	151	142	141	144.667	5.50757	-3.92683	-5.10764	-3.85635	1.94086e-05	2.21074e-06	2.2256e-05
RSc2179		hypothetical protein	2587	3969	4185	3580.33	867.005	173	100	468	247	194.841	61	82	52	65	15.3948	107	93	78	92.6667	14.5029	-4.00401	-4.90633	-4.19221	3.10559e-05	5.91071e-06	2.08502e-05
RSc2180		putative transmembrane protein	2924	6948	7935	5935.67	2654.46	274	131	260	221.667	78.831	132	98	122	117.333	17.4738	180	142	142	154.667	21.9393	-4.685	-4.7921	-4.14919	5.98726e-07	5.19142e-07	1.53822e-06
RSc2181		hypothetical protein	4786	7169	6632	6195.67	1249.98	339	184	273	265.333	77.7839	90	101	106	99	8.18535	181	125	128	144.667	31.5013	-4.56457	-5.19673	-4.38453	2.07683e-08	1.12818e-08	2.9395e-08
RSc2182		hypothetical protein	3909	6236	5262	5135.67	1168.63	245	137	52	144.667	96.7281	59	57	62	59.3333	2.51661	119	46	27	64	48.5695	-5.29189	-5.6829	-5.5159	2.63507e-07	1.78727e-07	2.11213e-07
RSc2238		hypothetical protein	418	684	208	436.667	238.548	2902	3509	1768	2726.33	883.694	3002	2983	2795	2926.67	114.422	5664	2812	2529	3668.33	1734.08	2.65189	3.57679	4.10246	0.000706182	6.89091e-05	2.21926e-05
RSc2500		hypothetical protein	4784	3406	3580	3923.33	750.419	1109	769	247	708.333	434.19	416	391	322	376.333	48.6861	774	665	630	689.667	75.1022	-2.65184	-2.62779	-1.34511	0.000132907	0.00014026	0.0154211
RSc2508		hypothetical protein	76385	39143	48676	54734.7	19346.1	2022	970	598	1196.67	738.564	197	168	149	171.333	24.173	319	236	203	252.667	59.769	-5.65784	-7.53054	-6.62581	3.49011e-08	1.03123e-08	1.37299e-08
RSc2509		hypothetical protein	836	1301	1337	1158	279.441	607	138	26	257	308.239	140	119	125	128	10.8167	289	57	55	133.667	134.526	-2.93681	-2.55011	-2.71175	0.00393648	0.00760225	0.00566858
RSc2662		hypothetical protein	22815	12134	13648	16199	5779.42	3269	3341	3523	3377.67	130.91	1412	1326	1308	1348.67	55.5818	2315	2097	1794	2068.67	261.653	-2.30904	-2.85145	-1.91641	0.000297425	4.9383e-05	0.00131488
RSc2775	ripW, popW	Type III effector protein, harpin with pectate lyase domain	747	639	2365	1250.33	966.839	3278	9436	15795	9503	6258.77	4433	3908	4077	4139.33	267.993	4107	5478	4818	4801	685.658	3.0289	2.83535	3.35828	0.000974661	0.00155443	0.00048376
RSc2894		hypothetical protein	52	164	145	120.333	59.9361	717	585	325	542.333	199.453	393	308	332	344.333	43.8216	247	57	47	117	112.694	2.21988	2.39427	0.868129	0.0256347	0.0178087	0.375092
RSc2895		putative signal peptide protein	69	131	126	108.667	34.4432	729	641	364	578	190.481	310	287	289	295.333	12.741	223	51	44	106	101.385	2.35579	2.21761	0.74701	0.00359269	0.00526319	0.309861
RSc2915	cyoC1	transmembrane cytochrome O ubiquinol oxidase (subunit III) oxidoreductase protein	1104	1863	828	1265	535.954	3491	5493	7124	5369.33	1819.65	4731	4864	4959	4851.33	114.527	4163	6197	6211	5523.67	1178.39	2.16463	2.72366	3.37057	0.0102894	0.00242513	0.00059251
RSc2916	cyoB1	transmembrane cytochrome O ubiquinol oxidase subunit I	2527	3711	2000	2746	876.271	10952	13393	17888	14077.7	3518.32	10791	11331	11045	11055.7	270.158	9863	9963	10120	9982	129.549	2.41113	2.78272	3.02167	0.000990709	0.00031625	0.000171554
RSc2921	ggt2	gamma-glutamyltranspeptidase precursor	2326	4867	6555	4582.67	2128.79	279	225	13	172.333	140.603	153	118	115	128.667	21.1266	115	13	8	45.3333	60.3849	-4.99519	-4.45831	-6.17371	0.000451339	0.000865406	0.00011801
RSc2923		putative transmembrane sensor histidine kinase transcription regulator protein	1672	2904	3073	2549.67	764.764	324	217	182	241	73.9797	155	121	146	140.667	17.6163	224	221	210	218.333	7.37111	-3.4192	-3.39058	-2.43292	1.35244e-06	1.48146e-06	3.14859e-05
RSc3001	rpmD	50S ribosomal protein L30	5388	5978	4008	5124.67	1011.06	18571	16818	51051	28813.3	19278.3	20743	22123	21535	21467	692.508	34181	40426	42077	38894.7	4164.79	2.42965	2.81549	4.06737	0.00353562	0.00118013	7.99593e-05
RSc3002	rpsE	30S ribosomal protein S5	12306	8538	5971	8938.33	3186.42	37105	42598	65780	48494.3	15219.7	36622	42236	39058	39305.3	2815.16	79992	78906	81817	80238.3	1471.05	2.51889	2.9535	4.39171	0.00298982	0.000978943	5.18945e-05
RSc3003	rplR	50S ribosomal protein L18	7106	6751	5049	6302	1099.55	25443	25580	32838	27953.7	4230.51	30728	33459	33428	32538.3	1567.87	55524	52175	58097	55265.3	2969.46	2.18341	3.15054	4.33618	0.00913067	0.000865174	8.46083e-05
RSc3004	rplF	50S ribosomal protein L6	16356	10517	8742	11871.7	3983.67	35509	49933	111839	65760.3	40551.8	47333	51954	50110	49799	2326.15	74354	73569	81712	76545	4491.93	2.48507	2.86454	3.86745	0.00431881	0.00155595	0.000190521
RSc3005	rpsH	30S ribosomal protein S8	9720	7537	6798	8018.33	1519.3	25420	29729	41678	32275.7	8422.87	37258	40902	39379	39179.7	1830.16	57284	48319	52897	52833.3	4482.84	2.07137	3.08708	3.89422	0.00707435	0.00047167	8.19851e-05
RSc3006	rpsN	30S ribosomal protein S14	7685	7835	5919	7146.33	1065.54	25139	20167	47086	30797.3	14323.8	34148	35542	34926	34872	698.567	48230	42764	44806	45266.7	2761.96	2.09956	3.05058	3.79864	0.00594379	0.000433308	8.20951e-05
RSc3008	rplX	50S ribosomal protein L24	5742	5049	3892	4894.33	934.648	15922	10830	32838	19863.3	11521.2	16703	18724	16338	17255	1285.21	27642	22272	23787	24567	2768.67	2.01524	2.60637	3.45164	0.00796236	0.00138341	0.000179234
RSc3010	rpsQ	30S ribosomal protein S17	10953	10517	7015	9495	2158.78	39677	35242	41145	38688	3073.26	41930	46375	42021	43442	2540.46	60384	64677	62684	62581.7	2148.33	2.04615	2.98121	3.94765	0.00835764	0.00070392	8.7055e-05
RSc3011	rpmC	50S ribosomal protein L29	14001	12029	8129	11386.3	2988.29	40679	42935	82277	55297	23392.6	49472	55275	50053	51600	3195.87	64873	79482	77338	73897.7	7888.77	2.28513	2.95216	3.89312	0.00428122	0.000706182	9.11542e-05
RSc3012	rplP	50S ribosomal protein L16	22977	13755	9865	15532.3	6734.26	47529	70005	117416	78316.7	35677.2	61777	69805	63489	65023.7	4228.31	86231	63100	62419	70583.3	13555.6	2.40773	2.87219	3.29352	0.0023146	0.00061139	0.000222743
RSc3013	rpsC	30S ribosomal protein S3	30707	14008	10746	18487	10707.8	70283	105147	109473	94967.7	21486.7	73949	81653	76813	77471.7	3894.01	123278	70954	74199	89477	29317.5	2.544	2.95339	3.41468	0.00165005	0.000547776	0.000183522
RSc3014	rplV	50S ribosomal protein L22	11827	6738	4835	7800	3614.95	33091	40321	58019	43810.3	12825.1	37251	39402	38593	38415.3	1086.45	70959	66663	70445	69355.7	2346.04	2.62754	3.15268	4.42783	0.00342086	0.000973833	8.44522e-05
RSc3015	rpsS	30S ribosomal protein S19	11973	5884	3590	7149	4332.3	27526	35369	44915	35936.7	8708.39	32651	35561	36297	34836.3	1928	59612	57590	59015	58739	1038.87	2.53891	3.19201	4.38721	0.00640132	0.00142798	0.000160027
RSc3016	rplB	50S ribosomal protein L2	27991	12142	6649	15594	11081.9	44137	74184	74802	64374.3	17528.8	65177	65229	70048	66818	2797.38	112569	89692	89301	97187.3	13322.3	2.32237	3.02896	3.96078	0.0111944	0.00213135	0.000352858
RSc3017	rplW	50S ribosomal protein L23	12943	6314	3620	7625.67	4797.91	20218	25384	44122	29908	12577.8	36217	33558	36278	35351	1553.08	58091	42193	44019	48101	8699.63	2.13517	3.07049	3.87205	0.0133719	0.00132415	0.000266501
RSc3020	rpsJ	30S ribosomal protein S10	13709	12305	7283	11099	3378.49	24470	48271	65468	46069.7	20587.5	28797	25880	25415	26697.3	1833.17	39397	39324	39201	39307.3	99.0572	2.08556	2.0189	2.94857	0.00322269	0.00362454	0.000247562
RSc3022	fusA1	elongation factor G	30161	20152	13356	21223	8453.54	76208	106791	213005	132001	71798.5	80043	85525	76836	80801.3	4393.86	131984	90720	97977	106894	22029.7	2.68354	2.71496	3.40885	0.00090833	0.000743266	0.000134937
RSc3023	rpsG	30S ribosomal protein S7	11715	6742	4681	7712.67	3616.07	23552	26605	54093	34750	16820.9	23455	26049	23407	24303.7	1511.69	43031	33248	32488	36255.7	5879.9	2.2349	2.46289	3.35943	0.00296249	0.00137666	0.000139352
RSc3035	rplL	50S ribosomal subunit protein L7/L12	12784	14051	8704	11846.3	2794.1	35925	47217	73866	52336	19481.6	55325	54675	55309	55103	370.745	84233	97578	88764	90191.7	6786.08	2.18848	2.97439	4.1219	0.0113505	0.00164158	0.000169681
RSc3036	rplJ	50S ribosomal protein L10	24134	15604	9451	16396.3	7373.5	37203	77985	78702	64630	23755.2	55274	54463	56664	55467	1113.12	77265	79356	80570	79063.7	1671.78	2.06445	2.53745	3.46225	0.0133563	0.00374793	0.00048376
RSc3060		transporter transmembrane protein	319	521	234	358	147.421	3977	2466	2288	2910.33	928.038	4036	3596	4097	3909.67	273.35	4696	1700	1495	2630.33	1791.85	3.01724	4.2675	3.76819	8.92451e-05	4.42012e-06	1.29514e-05
RSc3070	gstL	glutathione S-transferase protein	3871	3118	3026	3338.33	463.591	1182	623	364	723	418.068	185	176	173	178	6.245	272	107	88	155.667	101.195	-2.33848	-3.48008	-3.56891	9.45808e-05	2.59691e-06	2.10343e-06
RSc3074		hypothetical protein	12	71	35	39.3333	29.7377	579	340	247	388.667	171.267	310	267	292	289.667	21.5948	495	120	122	245.667	215.931	3.12907	3.5799	3.2984	0.0299104	0.0161289	0.0243963
RSc3101		putative serine protease protein	4175	12318	13838	10110.3	5196.03	40309	83447	46137	56631	23405.4	43890	41943	44958	43597	1528.71	36160	25167	24724	28683.7	6478.48	2.546	2.98255	2.61469	0.00117932	0.000376821	0.000973743
RSc3120		hypothetical protein	9819	751	1373	3981	5065.41	110	41	0	50.3333	55.5908	22	13	21	18.6667	4.93288	40	9	7	18.6667	18.5023	-6.3317	-6.28269	-6.58868	0.000145113	0.00017458	0.000145075
RSc3121		hypothetical protein	4947	440	716	2034.33	2526.22	46	19	0	21.6667	23.1157	13	7	13	11	3.4641	10	3	2	5	4.3589	-6.57634	-6.16177	-7.58445	0.000170617	0.000304319	0.000128395
RSc3136		putative methyl-accepting chemotaxis transmembrane protein	169	483	400	350.667	162.709	4568	1677	936	2393.67	1919.13	1260	1326	1529	1371.67	140.194	2483	373	257	1037.67	1253.04	2.41401	2.6546	1.89953	0.0123323	0.00663748	0.0404791
RSc3144		hypothetical protein	4821	6797	7831	6483	1529.37	580	279	130	329.667	229.239	169	163	151	161	9.16515	178	65	46	96.3333	71.3606	-4.56043	-4.6357	-5.33704	2.05272e-06	1.69786e-06	6.03144e-07
RSc3146		Type I periplasmic binding domain of uncharacterized extracellular ligand-binding proteins	1608	1783	1381	1590.67	201.56	197	73	234	168	84.3267	58	29	36	41	15.1327	86	51	53	63.3333	19.6554	-3.28684	-4.58077	-3.63261	3.3903e-05	2.01813e-06	1.4364e-05
RSc3151		putative transmembrane protein	20761	25744	37388	27964.3	8532.98	1058	815	546	806.333	256.11	405	349	320	358	43.2088	710	333	265	436	239.714	-5.14462	-5.49304	-5.06539	1.67639e-07	1.17794e-07	1.79535e-07
RSc3152		L-Phenylalanine oxidase	1406	3889	3398	2897.67	1314.94	693	336	364	464.333	198.525	416	364	352	377.333	34.0196	466	511	473	483.333	24.2143	-2.5834	-2.07969	-1.43286	0.000207091	0.00109328	0.0118151
RSc3153		hypothetical protein	7306	10991	8743	9013.33	1857.31	806	415	806	675.667	225.744	468	365	379	404	55.8659	539	578	461	526	59.5735	-3.74702	-3.68319	-3.00929	1.41424e-06	1.65275e-06	1.03201e-05
RSc3155		signal peptide protein	721	1111	2889	1573.67	1155.68	3946	7824	10881	7550.33	3475.59	5548	5030	5398	5325.33	266.536	3308	2936	2800	3014.67	262.978	2.37534	2.76881	2.21145	0.00158094	0.000563632	0.0026605
RSc3270		hypothetical protein	6346	7949	8639	7644.67	1176.4	1358	1261	507	1042	465.855	425	420	278	374.333	83.4646	1045	1071	850	988.667	120.79	-3.02433	-3.64172	-1.85643	3.42353e-05	6.57913e-06	0.00170147
RSc3286	solI	autoinducer synthesis protein SOLI	1352	2099	2202	1884.33	463.882	227	227	104	186	71.0141	153	129	144	142	12.1244	191	57	38	95.3333	83.3926	-3.38198	-2.97058	-3.52118	1.49918e-05	4.83642e-05	1.14975e-05
RSc3287	solR	transcriptional activator SOLR transcription regulator protein	1086	1724	1511	1440.33	324.817	178	98	91	122.333	48.3356	55	69	56	60	7.81025	68	99	75	80.6667	16.2583	-3.59571	-3.8306	-3.01881	1.39854e-05	8.4392e-06	6.71004e-05
RSc3288	lecM	probable sugar-binding lectin protein	39380	32104	56698	42727.3	12634.1	174	82	39	98.3333	68.9662	33	34	32	33	1	79	62	49	63.3333	15.0444	-8.92924	-9.57089	-8.32234	2.44205e-06	1.5829e-06	4.07023e-06
RSc3290	ripAX1	Type III effector protein	292	265	551	369.333	157.906	3094	5012	7813	5306.33	2373.23	3126	2678	2411	2738.33	361.298	3280	3660	3441	3460.33	190.736	3.87628	3.81347	4.47181	7.24642e-05	8.44522e-05	2.31974e-05
RSc3292		hypothetical protein	2576	3031	2972	2859.67	247.427	463	52	91	202	226.872	33	26	25	28	4.3589	70	41	32	47.6667	19.8578	-4.20283	-5.95221	-4.94377	1.93294e-05	1.17734e-06	4.95623e-06
RSc3307		putative methyl-accepting chemotaxis transmembrane protein	405	589	421	471.667	101.928	3717	3100	1638	2818.33	1067.74	1239	1311	1382	1310.67	71.5006	1928	814	678	1140	685.808	2.48582	2.24396	2.16757	1.77163e-05	4.61159e-05	6.38901e-05
RSc3370		hypothetical protein	1633	2123	2012	1922.67	256.925	213	194	91	166	65.643	113	81	78	90.6667	19.3993	109	32	11	50.6667	51.5978	-3.66189	-3.70033	-4.64253	4.76346e-06	4.4691e-06	7.3333e-07
RSc3375		hypothetical protein	793	895	868	852	52.8488	409	106	104	206.333	175.517	52	43	35	43.3333	8.5049	104	108	62	91.3333	25.482	-2.16454	-3.51556	-2.12906	0.00765508	0.000298941	0.00840705
RSc3376		putative signal peptide protein	5332	10039	9189	8186.67	2508.48	1611	849	1469	1309.67	405.218	474	412	355	413.667	59.5175	796	803	717	772	47.7598	-2.60512	-3.46445	-2.30249	1.85505e-05	1.35059e-06	5.65693e-05
RSc3377		hypothetical protein	5241	5992	4939	5390.67	542.22	1077	748	1586	1137	422.21	188	163	158	169.667	16.0728	447	388	355	396.667	46.6083	-2.28134	-4.21465	-2.74181	0.000253573	1.17881e-06	5.32935e-05
RSc3378		hypothetical protein	8931	17333	17274	14512.7	4833.96	2264	1271	2405	1980	618.046	590	524	480	531.333	55.3655	946	1019	934	966.333	46.0036	-2.79672	-3.886	-2.79851	3.78934e-05	2.02012e-06	3.69691e-05
RSc3387		two-component response regulator transcription regulator protein	5433	7405	8465	7101	1538.69	2079	1222	845	1382	632.368	1065	1003	840	969.333	116.217	1482	890	653	1008.33	426.98	-2.50583	-2.15576	-1.87998	4.78638e-05	0.000175736	0.000537678
RSc3412	cheD4	putative methyl-accepting chemotaxis I (serine chemoreceptor) transmembrane protein	530	605	416	517	95.1683	9826	7520	8255	8533.67	1177.99	4160	4612	5494	4755.33	678.452	11839	3552	3215	6202	4884.69	4.01462	3.9641	4.35022	2.39714e-05	2.64274e-05	1.2221e-05
RSp0099	ripA2, ripA	Type III effector protein, AWR family, AWR protein 2	644	654	990	762.667	196.94	3008	5492	2106	3535.33	1753.51	2989	4005	3381	3458.33	512.396	1230	656	527	804.333	374.238	2.16817	2.93716	1.02137	0.00027726	1.85085e-05	0.0352894
RSp0116		putative lipoprotein	1288	2498	1627	1804.33	624.188	135	66	0	67	67.5056	63	59	60	60.6667	2.08167	83	9	9	33.6667	42.7239	-5.23117	-4.17794	-5.37433	0.000348248	0.00137196	0.000316565
RSp0118		hypothetical protein	2090	2623	2526	2413	283.9	206	104	78	129.333	67.656	85	78	78	80.3333	4.04145	74	89	73	78.6667	8.96289	-4.32389	-4.15665	-3.79635	1.06291e-06	1.47455e-06	3.35476e-06
RSp0138	pme	putative pectinesterase	21199	23217	23124	22513.3	1139.2	1783	1098	1573	1484.67	350.939	310	305	344	319.667	21.2211	548	435	392	458.333	80.575	-3.98205	-5.38315	-4.56319	1.6647e-06	1.78727e-07	5.72917e-07
RSp0139		hypothetical protein	3163	9096	5734	5997.67	2975.28	494	911	1638	1014.33	578.958	452	377	340	389.667	57.0643	398	1233	982	871	428.424	-2.54713	-2.90134	-1.63792	0.000733749	0.000275865	0.012792
RSp0162	egl	endoglucanase precursor (endo-1,4-BETA- glucanase) protein	6579	5680	5471	5910	588.72	262	514	286	354	139.083	157	187	181	175	15.8745	190	121	86	132.333	52.9182	-4.10033	-4.33912	-4.52039	2.06573e-06	1.25461e-06	9.4217e-07
RSp0169		putative transmembrane protein	120180	59172	104008	94453.3	31606.4	708	353	299	453.333	222.194	165	177	153	165	12	366	301	248	305	59.1016	-7.79098	-8.31844	-7.08419	2.52384e-07	1.84305e-07	4.94984e-07
RSp0172		hypothetical protein	9444	6217	7525	7728.67	1623.11	153	50	26	76.3333	67.471	33	40	32	35	4.3589	66	92	62	73.3333	16.2891	-6.89758	-6.98343	-5.46484	4.8577e-07	4.71424e-07	2.84865e-06
RSp0173		putative NIFS-like protein	6717	6739	8752	7402.67	1168.61	206	67	13	95.3333	99.5707	33	33	33	33	0	48	43	45	45.3333	2.51661	-6.58512	-7.05694	-6.21359	1.39924e-05	8.70011e-06	2.20722e-05
RSp0174		methyltransferase protein	8478	8329	10137	8981.33	1003.61	204	91	78	124.333	69.2989	54	55	55	54.6667	0.57735	67	59	56	60.6667	5.68624	-6.28882	-6.58984	-6.09957	6.23166e-07	4.70157e-07	8.22541e-07
RSp0175		putative VGR-related protein	4828	10419	6833	7360	2832.51	1103	508	585	732	323.594	349	336	378	354.333	21.5019	271	141	115	175.667	83.5783	-3.32971	-3.58321	-4.40909	2.26942e-06	1.15546e-06	2.21172e-07
RSp0176		hypothetical protein	2100	1792	1285	1725.67	411.529	765	250	312	442.333	281.152	90	99	95	94.6667	4.50925	153	149	140	147.333	6.65833	-2.05858	-3.43553	-2.44373	0.0014045	2.36997e-05	0.000420558
RSp0178		hypothetical protein	13156	17565	16607	15776	2319	2121	1336	1222	1559.67	489.459	824	900	872	865.333	38.4361	1068	263	153	494.667	499.558	-3.42315	-3.44149	-4.35723	8.22126e-07	7.78243e-07	1.43845e-07
RSp0179		hypothetical protein	6031	6773	6610	6471.33	389.952	1611	715	416	914	621.858	366	436	382	394.667	36.6788	494	77	72	214.333	242.211	-3.05303	-3.28197	-4.41582	8.7246e-06	4.36805e-06	3.82177e-07
RSp0211		hypothetical protein	1008	1198	1342	1182.67	167.527	143	68	26	79	59.2706	40	43	57	46.6667	9.07377	47	2	0	16.3333	26.5769	-4.12939	-3.92528	-5.91416	0.000529477	0.000744113	5.53875e-05
RSp0212		dioxygenase signal peptide protein	1302	2070	2517	1963	614.527	920	313	78	437	434.48	189	153	151	164.333	21.3854	211	30	20	87	107.503	-2.58054	-2.91506	-4.12518	0.00458507	0.00180377	0.000182774
RSp0220		two-component transmembrane sensor histidine kinase transcription regulator protein	1399	1128	1350	1292.33	144.41	611	220	26	285.667	297.977	76	63	75	71.3333	7.23418	136	56	46	79.3333	49.3288	-2.74071	-3.46281	-3.21947	0.00407373	0.000794097	0.00133869
RSp0240	treS	Trehalose synthase/alpha-amylase (Glycosyl hydrolase, family 13, catalytic region)	1517	2224	2346	2029	447.581	422	610	130	387.333	241.87	295	292	269	285.333	14.2244	268	72	61	133.667	116.466	-2.55961	-2.09332	-3.15988	0.000241418	0.00109289	4.20516e-05
RSp0255		methyl-accepting chemotaxis transducer transmembrane protein	133	203	155	163.667	35.7957	4152	3308	1287	2915.67	1472.24	1779	1706	2079	1854.67	197.677	3389	156	117	1220.67	1877.93	3.94766	4.23663	2.86704	0.00131988	0.000822915	0.0113716
RSp0261		putative transmembrane protein	7903	22289	16406	15532.7	7232.65	1031	505	1235	923.667	376.65	341	310	270	307	35.5949	351	308	286	315	33.0606	-3.99849	-4.79935	-4.50515	2.52374e-05	5.56777e-06	8.98426e-06
RSp0275		hydrolase transmembrane protein	5963	12506	28011	15493.3	11323.5	1575	2882	1664	2040.33	730.262	1403	1341	1403	1382.33	35.7957	1207	363	342	637.333	493.458	-2.79712	-2.59118	-3.64022	0.00109308	0.00184223	0.000161564
RSp0277	treA	periplasmic alpha,alpha-trehalase signal peptide protein	11554	8487	13587	11209.3	2567.41	258	236	117	203.667	75.8573	69	60	73	67.3333	6.65833	97	26	20	47.6667	42.8291	-5.78983	-6.60919	-7.09021	8.95528e-08	3.72717e-08	2.79831e-08
RSp0303	cheD2	methyl-accepting chemotaxis transmembrane protein	216	336	226	259.333	66.5833	5056	4350	4134	4513.33	482.213	3525	3761	4515	3933.67	517.093	6923	2198	1870	3663.67	2827.43	4.09521	4.67977	4.60411	2.52374e-05	8.4392e-06	9.62657e-06
RSp0304	ripD	Type III effector protein	552	365	3984	1633.67	2037.59	4865	12676	27742	15094.3	11628.7	6080	5310	4833	5407.67	629.211	5906	4828	4815	5183	626.17	3.76416	3.47371	3.62934	0.00667665	0.0108913	0.00865379
RSp0338	epsR	negative regulator of exopolysaccharide production transcription regulator protein	2136	4313	2937	3128.67	1101.08	409	237	247	297.667	96.5471	163	149	116	142.667	24.1316	253	257	204	238	29.5127	-3.41885	-3.67066	-2.60309	8.48701e-06	4.55332e-06	9.42399e-05
RSp0339	flgN	flagella synthesis protein FLGN	391	633	540	521.333	122.075	4857	5739	3003	4533	1396.48	2471	2293	2819	2527.67	267.539	4855	3161	2444	3486.67	1238.05	3.06747	3.04428	3.73603	2.84865e-06	3.05332e-06	5.06764e-07
RSp0340	flgM	negative regulator of flagellin synthesis (anti- sigma-28 factor) protein	1132	1198	1166	1165.33	33.0051	8938	6466	2899	6101	3036	2793	2689	3080	2854	202.512	6481	1750	1337	3189.33	2858.14	2.22278	2.03572	2.1236	7.24642e-05	0.00015174	0.000108122
RSp0342	flgB	flagellar basal-body rod protein FlgB	438	1499	1554	1163.67	629.047	6680	6754	16432	9955.33	5609.08	3958	3493	3311	3587.33	333.656	5197	2621	2295	3371	1589.74	3.18365	2.70943	2.74144	0.000300395	0.00106374	0.000948791
RSp0343	flgC	flagellar basal-body rod protein FlgC	488	1895	1834	1405.67	795.308	7021	10964	23127	13704	8395.33	4705	4157	4188	4350	307.829	4383	6224	5956	5521	994.605	3.34377	2.86644	3.22118	0.00011467	0.000419295	0.000151028
RSp0344	flgD	basal-body rod modification protein FlgD	809	2839	2584	2077.33	1105.78	13468	17071	36491	22343.3	12384	7824	7301	6933	7352.67	447.741	7286	9059	8740	8361.67	945.111	3.49417	2.97047	3.22576	7.3428e-05	0.000283414	0.000136715
RSp0345	flgE	flagellar hook protein FlgE	2724	6977	6669	5456.67	2371.56	35640	49934	32097	39223.7	9443.07	20910	19827	19525	20087.3	728.276	24796	24454	24548	24599.3	176.684	2.89629	2.79609	3.3183	1.52354e-05	2.21926e-05	4.36805e-06
RSp0346	flgF	flagellar basal-body rod protein FlgF	988	2819	2744	2183.67	1036.16	16598	19437	12779	16271.3	3341	8493	7989	7831	8104.33	345.742	10136	5507	5214	6952.33	2761.03	2.95692	2.78886	2.74961	3.02559e-05	5.25951e-05	5.76185e-05
RSp0347	flgG	flagellar basal-body rod protein FlgG	760	2241	2296	1765.67	871.367	12844	15324	11089	13085.7	2127.82	7357	6979	6761	7032.33	301.558	8838	8036	7593	8155.67	631.068	2.98163	2.93396	3.36316	3.96259e-05	4.75933e-05	1.3108e-05
RSp0348	flgH	flagellar L-ring protein precursor	423	1129	1237	929.667	442.097	4632	7332	4836	5600	1503.42	3120	3183	3060	3121	61.5061	2954	2816	2667	2812.33	143.535	2.66585	2.71466	2.75754	4.29592e-05	3.82627e-05	3.10804e-05
RSp0349	flgI	flagellar basal body P-ring protein	457	1279	1394	1043.33	511.025	4844	7368	5135	5782.33	1380.91	2783	2809	2671	2754.33	73.3303	3064	2198	1838	2366.67	630.163	2.53392	2.33206	2.30758	0.000202729	0.000413738	0.000431778
RSp0350	flgJ	flagellar protein flgJ	516	1173	1323	1004	429.224	4225	6103	4550	4959.33	1003.69	2324	2223	2273	2273.33	50.5008	2632	2458	2006	2365.33	323.124	2.34733	2.08646	2.35376	0.000287855	0.000768432	0.000281689
RSp0351	flgK	flagellar hook-associated protein FlgK	372	848	742	654	249.904	11077	12143	9750	10990	1198.87	6274	6776	7824	6958	790.865	12690	7215	6074	8659.67	3536.69	4.07398	4.19718	4.72836	1.08265e-05	8.48701e-06	3.07916e-06
RSp0352	flgL	flagellar hook-associated protein 3	240	646	595	493.667	221.157	8595	7940	5057	7197.33	1882.29	4614	4921	5707	5080.67	563.722	7925	4993	4337	5751.67	1910.53	3.82924	4.13698	4.55914	5.42109e-05	2.7947e-05	1.24339e-05
RSp0373	fliR	flagellar biosynthetic fliR transmembrane protein	43	238	143	141.333	97.5107	946	881	130	652.333	453.52	502	417	446	455	43.2088	470	698	627	598.333	116.672	2.16874	2.58901	3.34856	0.0292484	0.0114906	0.00240758
RSp0374	fliQ	flagellar biosynthesis protein FliQ	68	297	180	181.667	114.509	1002	1179	481	887.333	362.853	596	462	533	530.333	67.0398	585	1027	873	828.333	224.36	2.3766	2.52013	3.43895	0.00184856	0.00127984	0.000109988
RSp0375	fliP	flagellar biosynthesis protein FliP	39	299	178	172	130.104	1408	1456	559	1141	504.598	681	574	627	627.333	53.5008	684	726	560	656.667	86.3095	2.87807	2.88377	3.17281	0.00204166	0.00202341	0.000978943
RSp0376	fliO	flagellar FLIO transmembrane protein	52	353	273	226	155.907	1681	1295	676	1217.33	506.982	972	899	857	909.333	58.1922	937	599	564	700	205.993	2.54366	2.94111	2.77309	0.00330423	0.00121295	0.00171945
RSp0377	fliN	flagellar motor switch protein FliN	300	982	736	672.667	345.383	4823	7149	7761	6577.67	1550.09	2768	2523	2344	2545	212.854	2728	2010	1923	2220.33	441.799	3.37082	2.96472	2.89675	8.82356e-05	0.000260184	0.000294
RSp0378	fliM	flagellar motor switch protein FliM	348	1361	1112	940.333	527.868	7095	8149	9776	8340	1350.67	3448	3054	2908	3136.67	279.33	5015	5198	5043	5085.33	98.5715	3.29578	2.81417	3.64678	6.87259e-05	0.000264844	2.81577e-05
RSp0379	fliL	flagellar basal body-associated protein FliL	150	336	271	252.333	94.3946	3575	4470	2431	3492	1022.03	1046	951	1166	1054.33	107.742	3145	1809	1682	2212	810.493	3.78841	2.86437	4.15339	2.31154e-06	2.95662e-05	1.05915e-06
RSp0380		hypothetical protein	117	300	234	217	92.6769	3136	2619	1222	2325.67	990.143	1566	1506	1849	1640.33	183.184	1979	566	469	1004.67	845.19	3.32273	3.67996	2.9839	0.000456529	0.00020764	0.00102033
RSp0382	fliC	flagellin protein	5836	4238	3236	4436.67	1311.34	169835	186206	170404	175482	9291.9	65137	70517	87735	74463	11804.5	179111	90833	78573	116172	54850.1	5.335	4.85336	5.68428	1.3355e-05	2.80115e-05	8.18495e-06
RSp0383	fliD	flagellar hook-associated protein 2	568	879	680	709	157.515	17373	18476	16731	17526.7	882.591	8600	9056	10666	9440.67	1085.39	15897	9147	8326	11123.3	4154.45	4.61515	4.49598	4.96248	1.14487e-06	1.39027e-06	6.41384e-07
RSp0387		hypothetical protein	56	365	302	241	163.282	2433	1735	429	1532.33	1017.26	1052	834	941	942.333	109.006	1308	454	372	711.333	518.353	2.616	2.81449	2.4868	0.00768044	0.00454549	0.00960449
RSp0388		hypothetical protein	356	1536	1132	1008	599.693	8689	11688	7540	9305.67	2141.65	4619	4308	4212	4379.67	212.754	5870	3342	3151	4121	1517.69	3.3339	3.11686	3.20041	3.41028e-05	6.44154e-05	4.9383e-05
RSp0389	fliE	flagellar hook-basal body protein FliE	586	1193	1321	1033.33	392.653	8099	7950	6019	7356	1160.27	3810	3323	3175	3436	332.239	6567	9331	6976	7624.67	1491.81	2.8682	2.60203	4.02707	1.39854e-05	3.5717e-05	6.66502e-07
RSp0390	fliF	flagellar M-ring transmembrane protein	564	2635	2805	2001.33	1247.67	10200	11342	7384	9642	2037.15	6429	6041	5703	6057.67	363.287	8252	5116	3999	5789	2204.93	2.39747	2.56568	2.67316	0.00127999	0.000810071	0.000577023
RSp0391	fliG	flagellar motor switch protein G	413	1747	1798	1319.33	785.322	8335	8698	4485	7172.67	2334.65	4167	4061	4001	4076.33	84.0555	5432	6662	5674	5922.67	651.614	2.57222	2.58141	3.37277	0.000699944	0.000677496	7.51338e-05
RSp0394	fliJ	flagellar protein	250	371	370	330.333	69.5725	3354	3620	4472	3815.33	584.035	1258	1340	1418	1338.67	80.0083	2662	1664	1267	1864.33	718.753	3.51822	2.79907	3.49618	8.51683e-06	6.56624e-05	8.98426e-06
RSp0395	fliK	flagellar hook-length control protein	436	702	898	678.667	231.882	6098	7506	3770	5791.33	1886.78	2578	3033	3205	2938.67	323.97	4246	604	461	1770.33	2145.18	3.04993	2.87007	2.01007	0.000781597	0.00116994	0.01274
RSp0399		hypothetical protein	5609	7863	8024	7165.33	1350.23	2302	798	338	1146	1027.21	635	574	592	600.333	31.3422	562	375	328	421.667	123.783	-2.95467	-2.86419	-3.07724	0.00028583	0.000324622	0.000187992
RSp0404		hypothetical protein	584	225	382	397	179.969	65	47	52	54.6667	9.29157	17	10	10	12.3333	4.04145	23	2	1	8.66667	12.4231	-2.80203	-4.26378	-5.11202	0.004943	0.000401004	0.000141559
RSp0405		hypothetical protein	2631	1380	2386	2132.33	662.956	272	216	52	180	114.333	84	96	83	87.6667	7.23418	124	39	39	67.3333	49.0748	-3.8246	-3.90912	-4.21407	0.0002146	0.000179592	0.000104191
RSp0406		hypothetical protein	2674	2133	3392	2733	631.57	274	169	52	165	111.054	65	59	55	59.6667	5.03322	60	49	32	47	14.1067	-4.24753	-4.81749	-4.91915	1.98199e-05	7.08366e-06	6.33054e-06
RSp0407		hypothetical protein	3706	4065	5048	4273	694.758	630	347	312	429.667	174.374	80	81	54	71.6667	15.308	102	118	65	95	27.1846	-3.37704	-5.16329	-4.48615	1.31366e-05	4.1084e-07	1.20421e-06
RSp0497		hypothetical protein	1634	1987	1841	1820.67	177.376	320	383	715	472.667	212.218	125	125	124	124.667	0.57735	226	245	238	236.333	9.60902	-2.04508	-3.08877	-1.89477	0.000632258	1.9214e-05	0.00113281
RSp0499		putative transport transmembrane protein	1115	4121	4041	3092.33	1712.89	647	171	156	324.667	279.25	94	104	122	106.667	14.1892	155	181	131	155.667	25.0067	-3.2025	-4.03449	-3.15551	0.000666645	9.79392e-05	0.000599816
RSp0500		hypothetical protein	6714	15282	14223	12073	4671.14	741	419	1482	880.667	545.089	204	203	217	208	7.81025	274	310	209	264.333	51.1892	-3.75009	-4.95787	-4.37831	6.6343e-06	6.40347e-07	1.67991e-06
RSp0501		hypothetical protein	11549	23738	30015	21767.3	9389.41	537	289	1053	626.333	389.755	159	133	156	149.333	14.2244	286	465	338	363	92.0815	-5.12248	-6.3092	-4.69441	2.19713e-06	4.71122e-07	4.46034e-06
RSp0518		putative VGR-related protein	450	703	447	533.333	146.943	174	88	0	87.3333	87.0019	57	65	68	63.3333	5.68624	85	67	48	66.6667	18.5023	-2.91177	-2.29173	-1.95099	0.0138921	0.0389883	0.073326
RSp0532		putative aminopeptidase transmembrane protein	4500	5941	2680	4373.67	1634.17	602	496	247	448.333	182.237	188	149	122	153	33.1813	423	263	221	302.333	106.59	-3.36155	-4.06752	-2.7832	0.000225106	5.25951e-05	0.000951451
RSp0533		hypothetical protein	11	42	28	27	15.5242	291	135	169	198.333	82.0325	127	123	89	113	20.8806	132	80	46	86	43.3128	2.83279	2.84155	2.61754	0.0028498	0.00274769	0.00468776
RSp0535		transcription regulator protein	280	1185	1055	840	489.311	157	72	234	154.333	81.0329	59	53	48	53.3333	5.50757	55	62	74	63.6667	9.60902	-2.35124	-3.01313	-2.52387	0.00403395	0.000804677	0.00247498
RSp0536		sugar-proton symporter transmembrane protein	1460	9321	6587	5789.33	3990.74	272	152	65	163	103.937	163	154	161	159.333	4.72582	167	97	97	120.333	40.4145	-5.21561	-4.38585	-4.55036	0.000235105	0.000706849	0.000553168
RSp0537		hypothetical protein	139	1923	1671	1244.33	965.504	47	25	0	24	23.516	47	44	40	43.6667	3.51188	32	46	16	31.3333	15.0111	-5.81398	-4.03493	-4.23526	0.00257776	0.0142452	0.01129
RSp0569		putative Mannose-binding lectin	54259	36690	65210	52053	14387.4	983	587	1131	900.333	281.264	506	467	460	477.667	24.7857	795	798	667	753.333	74.7819	-5.88835	-5.96308	-4.94553	1.35204e-07	1.32489e-07	4.31419e-07
RSp0583	cbhA	exoglucanase A	22290	37892	26823	29001.7	8025.93	2893	947	3770	2536.67	1444.84	839	829	894	854	35	1674	1154	1075	1301	325.434	-3.59697	-4.34305	-3.45342	0.000102893	2.02131e-05	0.00013038
RSp0598		putative response regulator transcription regulator protein	103	234	238	191.667	76.8136	4582	3039	2808	3476.33	964.476	2397	2633	2747	2592.33	178.509	4527	1986	1816	2776.33	1518.5	4.15122	4.52877	4.78763	4.61159e-05	2.21926e-05	1.41655e-05
RSp0603		putative serine protease protein	6493	6057	26019	12856.3	11401.3	449	624	858	643.667	205.208	394	357	408	386.333	26.3502	347	247	228	274	63.9296	-4.10037	-4.00375	-4.21906	0.000229544	0.000285206	0.000198565
RSp0638		ABC transporter ATP-binding protein	2608	3808	2070	2828.67	889.765	267	125	78	156.667	98.3988	85	65	49	66.3333	18.037	99	49	27	58.3333	36.8963	-4.32598	-4.66706	-4.73254	1.95004e-07	1.31964e-07	1.24524e-07
RSp0639		hypothetical protein	6822	9035	4701	6852.67	2167.16	535	164	104	267.667	233.453	71	89	69	76.3333	11.0151	115	103	96	104.667	9.60902	-4.87332	-5.69951	-4.87296	1.24707e-06	3.92757e-07	1.27998e-06
RSp0640		hypothetical protein	2988	3509	1647	2714.67	960.622	132	60	78	90	37.47	26	17	24	22.3333	4.72582	35	23	24	27.3333	6.65833	-4.98055	-6.16817	-5.57795	1.78727e-07	5.85111e-08	1.08367e-07
RSp0641	rmyA	peptide synthetase protein	38720	53092	41350	44387.3	7652.3	2290	1455	2158	1967.67	448.861	1145	1250	1117	1170.67	70.1166	1373	1475	1436	1428	51.4684	-4.51614	-4.47486	-3.84838	8.95132e-08	8.95528e-08	2.20708e-07
RSp0642	rmyB	peptide synthetase protein	32287	38401	36377	35688.3	3114.63	3355	2195	2977	2842.33	591.609	1850	1946	1805	1867	72.0208	2338	2437	2274	2349.67	82.1239	-3.67598	-3.49053	-2.84165	1.71964e-07	2.376e-07	1.38826e-06
RSp0661		hypothetical protein	4691	1262	1881	2611.33	1827.44	561	723	377	553.667	173.117	247	238	267	250.667	14.8436	410	476	340	408.667	68.0098	-2.30967	-2.63172	-1.55433	0.00656376	0.00283834	0.0501725
RSp0672	ripG2, gala2	Type III effector protein GALA2	167	221	749	379	321.565	1375	1992	1053	1473.33	477.161	1783	1573	1603	1653	113.578	875	559	426	620	230.632	2.17352	3.08841	1.90789	0.0178186	0.0022899	0.0327239
RSp0673		lipoprotein	217	280	87	194.667	98.4192	2931	1573	6877	3793.67	2755.22	1645	1740	1418	1601	165.448	4571	1574	1473	2539.33	1760.2	4.25634	3.79329	4.53508	0.00010519	0.000208771	5.37961e-05
RSp0674		lipoprotein	132	311	131	191.333	103.636	1897	899	2548	1781.33	830.563	1650	1802	1420	1624	192.323	3899	1773	1615	2429	1275.51	3.26132	3.87968	4.61682	7.24642e-05	1.41916e-05	3.25842e-06
RSp0675		lipoprotein	161	331	141	211	104.403	2647	1493	611	1583.67	1021.02	1769	1911	1514	1731.33	201.162	4682	1597	1390	2556.33	1843.79	2.70625	3.81923	4.44006	0.000203715	1.02095e-05	2.84324e-06
RSp0676	metE	5-methyltetrahydropteroyltriglutamate-- homocysteine methyltransferase	10115	22763	6675	13184.3	8471.81	29916	86806	73710	63477.3	29793.4	78077	89878	107135	91696.7	14614.1	34197	17692	15663	22517.3	10165.6	2.4357	3.69957	1.86777	0.00163962	6.67175e-05	0.00871318
RSp0688		hypothetical protein	771	1893	2229	1631	763.495	294	185	143	207.333	77.938	180	196	182	186	8.7178	142	191	172	168.333	24.7049	-2.90607	-2.28642	-2.11543	0.00018148	0.00111692	0.00184725
RSp0693	hdfA	Dioxygenase	86	63	4385	1511.33	2488.69	3305	5757	23400	10820.7	10962.8	6648	6485	5806	6313	446.575	3597	3826	3510	3644.33	163.231	4.13454	5.14883	4.56806	0.0217596	0.00955653	0.016929
RSp0696	hdfD	Aminotransferase, class V	180	154	5093	1809	2844.06	2532	7608	20696	10278.7	9371.88	6830	6201	6274	6435	344.022	2425	1276	1442	1714.33	621.027	3.62248	4.45795	2.63622	0.0124812	0.00476995	0.0562244
RSp0697	hdfE	Short-chain dehydrogenase/reductase protein	276	226	6293	2265	3488.44	3135	11077	29315	14509	13423.2	12398	11452	10629	11493	885.212	4994	5160	5532	5228.67	275.495	3.65636	4.84885	3.856	0.0135503	0.00343749	0.0116235
RSp0698	hdfF	Aminotransferase protein	380	319	8760	3153	4855.9	5001	15597	19409	13335.7	7465.44	18220	16489	15052	16587	1586.27	7379	4604	4389	5457.33	1667.68	3.32957	4.65531	3.20178	0.0379677	0.00848925	0.0455068
RSp0711		conserved hypothetical protein	1533	1650	1788	1657	127.644	170	263	117	183.333	73.9076	72	89	80	80.3333	8.5049	141	4	2	49	79.6806	-3.31249	-3.65954	-4.72405	0.00545866	0.00310629	0.000788481
RSp0712		hypothetical protein	7935	4684	4556	5725	1914.99	399	1017	1105	840.333	384.73	218	256	196	223.333	30.3535	464	276	243	327.667	119.215	-2.86444	-4.01196	-3.23393	0.0015233	0.000121127	0.000606425
RSp0722		L-aspartate dehydrogenase	2183	3000	4249	3144	1040.5	621	368	247	412	190.843	248	230	232	236.667	9.86577	308	69	31	136	150.163	-3.08088	-3.02073	-3.96661	0.000111116	0.000128883	1.45556e-05
RSp0734		hypothetical protein	1852	2879	1558	2096.33	693.566	419	247	403	356.333	95.0228	189	169	176	178	10.1489	232	300	293	275	37.4032	-2.53733	-2.77492	-1.75369	0.000128194	5.82145e-05	0.00227468
RSp0735		hypothetical protein	2468	2170	1212	1950	656.265	436	287	507	410	112.281	145	118	145	136	15.5885	213	244	214	223.667	17.6163	-2.2564	-3.0926	-1.98631	0.00048023	3.37303e-05	0.0012988
RSp0739	tssL	Type VI Secretion System component protein	6777	5249	3793	5273	1492.14	1076	628	585	763	271.917	150	172	182	168	16.3707	289	140	136	188.333	87.2028	-2.8511	-4.19275	-3.83993	5.36339e-07	3.6716e-08	6.65074e-08
RSp0740	tssK	Type VI Secretion System component protein	13245	9736	6602	9861	3323.26	1731	1598	1222	1517	263.991	277	286	294	285.667	8.5049	584	313	237	378	182.403	-2.72054	-4.33235	-3.74744	2.56117e-06	7.35101e-08	1.78727e-07
RSp0741	tssJ	Type VI secretion system, lipoprotein	5366	5289	3042	4565.67	1320.1	621	553	598	590.667	34.5881	82	93	94	89.6667	6.65833	207	124	73	134.667	67.6338	-2.96208	-4.91394	-4.15116	3.23855e-06	7.39264e-08	1.98629e-07
RSp0742		putative lipoprotein	25875	15514	12705	18031.3	6936.49	3456	1281	1365	2034	1232.2	149	151	170	156.667	11.5902	438	118	113	223	186.212	-3.26975	-6.016	-5.55386	4.3674e-07	1.03123e-08	1.37299e-08
RSp0743	tssA	Type VI Secretion protein	24507	24739	28781	26009	2403.42	4288	887	1001	2058.67	1931.5	188	201	155	181.333	23.7136	454	272	242	322.667	114.723	-3.95221	-6.40716	-5.33116	2.84324e-06	8.99572e-08	2.47223e-07
RSp0744	tssB	Type VI Secretion protein	58776	65251	69195	64407.3	5260.49	8631	1978	1469	4026	3996.16	477	503	425	468.333	39.7157	1016	627	617	753.333	227.531	-4.31482	-6.35921	-5.39384	2.23376e-06	1.3349e-07	3.6533e-07
RSp0745		Type VI secretion system effector, Hcp1 family	71459	52699	41351	55169.7	15205.3	7345	1865	1950	3720	3139.63	410	388	340	379.333	35.7957	1727	803	731	1087	555.424	-4.16026	-6.36969	-4.67038	5.82619e-07	3.72717e-08	2.36001e-07
RSp0746		Type VI secretion system, lysozyme-related	3974	5508	4102	4528	851.115	900	207	78	395	442.074	72	65	68	68.3333	3.51188	171	110	113	131.333	34.3851	-3.9404	-5.32309	-4.05846	6.40535e-05	5.18088e-06	4.61218e-05
RSp0747	tssD	Type VI Secretion protein	6072	8761	5552	6795	1722.34	1211	418	299	642.667	495.774	150	146	148	148	2	271	108	106	161.667	94.6907	-3.61878	-4.7631	-4.50229	2.21074e-06	2.36001e-07	3.69119e-07
RSp0748	tssE	Type VI secretion protein	3065	4310	3378	3584.33	647.639	562	219	130	303.667	228.106	78	78	82	79.3333	2.3094	145	42	31	72.6667	62.8835	-3.82042	-4.75905	-4.9394	6.54795e-06	1.02514e-06	8.04636e-07
RSp0749	tssH	Type VI secretion ATPase, ClpV1 family	17083	18267	14045	16465	2177.79	2237	1116	429	1260.67	912.64	327	363	309	333	27.4955	669	135	122	308.667	312.126	-3.96187	-4.85856	-5.14878	1.27998e-06	2.49728e-07	1.81058e-07
RSp0750	vgrG2	putative VGR-related protein	7509	9682	7451	8214	1271.66	1267	603	364	744.667	467.872	227	243	213	227.667	15.0111	397	64	46	169	197.659	-3.66556	-4.42439	-5.11945	4.30831e-06	8.61394e-07	3.06655e-07
RSp0761		type VI secretion system OmpA/MotB family protein	3315	2671	2008	2664.67	653.523	739	497	299	511.667	220.366	224	187	219	210	20.0749	377	92	81	183.333	167.81	-2.47227	-2.87768	-3.16087	1.49116e-06	4.035e-07	1.95939e-07
RSp0762		Type VI secretion system-associated protein	3008	2983	2212	2734.33	452.527	594	393	312	433	145.193	178	188	177	181	6.08276	305	61	50	138.667	144.154	-2.73486	-3.14175	-3.69355	2.08831e-06	6.18858e-07	1.81058e-07
RSp0763	tssM	Type VI secretion protein	9578	11448	7971	9665.67	1740.16	2310	1272	1183	1588.33	626.564	538	614	642	598	53.8145	799	398	394	530.333	232.681	-2.69255	-3.24829	-3.21973	2.21074e-06	4.20176e-07	4.53739e-07
RSp0764		hypothetical protein	2319	2545	2059	2307.67	243.198	583	368	325	425.333	138.226	130	119	137	128.667	9.07377	127	23	11	53.6667	63.7913	-2.51794	-3.41526	-4.85214	0.000218714	1.65627e-05	9.6521e-07
RSp0765		hypothetical protein	1011	1117	924	1017.33	96.6557	298	128	39	155	131.594	63	61	46	56.6667	9.29157	83	44	29	52	27.8747	-2.99834	-3.43641	-3.39841	2.34933e-05	6.87133e-06	8.02106e-06
RSp0766		hypothetical protein	1314	2189	1510	1671	459.181	425	197	39	220.333	194.055	113	92	83	96	15.3948	139	71	54	88	44.9778	-3.20726	-3.38068	-3.32753	8.63047e-05	5.16735e-05	6.01316e-05
RSp0767		hypothetical protein	7552	8720	5742	7338	1500.49	1069	471	533	691	328.822	82	81	104	89	13	261	90	78	143	102.367	-3.53037	-5.61496	-4.87004	1.38919e-06	5.87431e-08	1.3349e-07
RSp0768	vgrG3	Type VI Secretion associated VGR-related protein	4587	9266	6174	6675.67	2379.5	941	374	481	598.667	301.258	231	241	261	244.333	15.2753	203	118	84	135	61.2944	-3.49361	-3.98993	-4.648	9.66841e-07	3.12886e-07	1.24023e-07
RSp0773		putative signal peptide protein	2675	4729	3422	3608.67	1039.65	453	285	1118	618.667	440.518	246	242	271	253	15.7162	291	359	240	296.667	59.702	-2.60143	-3.03842	-2.51476	0.000348248	9.23841e-05	0.000420558
RSp0778	lasR	transcriptional activator of quorum sensing autoinducer synthesis transcription regulator protein	401	426	303	376.667	65.0103	82	35	39	52	26.0576	22	17	20	19.6667	2.51661	25	26	17	22.6667	4.93288	-2.93793	-3.49998	-2.96749	3.69691e-05	8.95657e-06	4.10494e-05
RSp0779	lasI	autoinducer synthase	4831	516	344	1897	2542.37	61	20	26	35.6667	22.1435	20	21	28	23	4.3589	27	41	22	30	9.84886	-5.33014	-4.91742	-4.05053	0.000660888	0.00126258	0.00437592
RSp0780		hypothetical protein	20597	1071	720	7462.67	11376	392	204	169	255	119.929	134	110	95	113	19.6723	187	152	103	147.333	42.194	-4.05861	-4.32888	-3.49236	0.00942487	0.00702067	0.0220051
RSp0781	metB	putative cystathionine gamma-synthase protein	18198	785	574	6519	10114.9	226	107	65	132.667	83.5125	76	92	77	81.6667	8.96289	109	129	106	114.667	12.5033	-4.87288	-4.43005	-3.38769	0.00582882	0.0106821	0.0385461
RSp0782		putative aminoacyl-tRNA synthetase protein	15079	503	317	5299.67	8469.66	163	78	65	102	53.2259	48	45	38	43.6667	5.1316	66	64	49	59.6667	9.29157	-4.71531	-4.94948	-3.96573	0.0119242	0.0103833	0.0307193
RSp0783		hypothetical protein	3892	121	65	1359.33	2193.53	49	19	52	40	18.2483	7	8	7	7.33333	0.57735	15	10	7	10.6667	4.04145	-3.94514	-5.61622	-4.8511	0.039814	0.0106441	0.0221666
RSp0784		putative omega-3 fatty acid desaturase transmembrane protein	6269	298	153	2240	3489.97	155	22	78	85	66.7757	30	19	25	24.6667	5.50757	40	38	43	40.3333	2.51661	-4.01533	-4.65719	-3.23889	0.0143444	0.00804626	0.0444858
RSp0785		hypothetical protein	8019	294	190	2834.33	4490.35	135	41	13	63	63.9062	21	33	25	26.3333	6.1101	41	11	11	21	17.3205	-4.72876	-4.34213	-5.04846	0.00392371	0.00788254	0.00403832
RSp0786		hypothetical protein	7733	225	106	2688	4369.5	110	46	78	78	32	32	43	28	34.3333	7.76745	67	62	56	61.6667	5.50757	-3.81188	-3.95885	-2.65467	0.0453681	0.0426087	0.1553
RSp0787		putative transmembrane protein	10245	593	330	3722.67	5650.04	437	74	169	226.667	188.245	59	58	62	59.6667	2.08167	72	42	59	57.6667	15.0444	-3.4684	-4.12113	-3.81231	0.0196985	0.00996869	0.0157705
RSp0788		putative transferase protein	21231	1076	494	7600.33	11808.1	244	172	104	173.333	70.0095	103	79	81	87.6667	13.3167	154	77	70	100.333	46.6083	-4.47347	-4.60358	-4.128	0.00775562	0.00693363	0.0127925
RSp0789		hypothetical protein	11143	676	348	4055.67	6140	284	93	0	125.667	144.791	57	51	49	52.3333	4.16333	69	42	35	48.6667	17.9536	-4.69302	-4.30295	-4.10028	0.00916712	0.0164442	0.0219937
RSp0790		putative hydrolase protein	8732	307	173	3070.67	4903.32	183	70	104	119	57.9741	30	35	22	29	6.55744	27	29	24	26.6667	2.51661	-3.66479	-4.77865	-4.39237	0.0428756	0.0150759	0.0247532
RSp0791		hypothetical protein	4477	177	126	1593.33	2497.46	142	56	52	83.3333	50.8462	42	32	40	38	5.2915	75	82	73	76.6667	4.72582	-3.42428	-3.52776	-1.86802	0.0338567	0.0333944	0.242489
RSp0792		putative fatty acid desaturase transmembrane protein	6745	510	335	2530	3651.35	297	134	91	174	108.669	76	104	108	96	17.4356	136	129	157	140.667	14.5717	-3.29322	-2.98382	-1.94213	0.0145473	0.0263591	0.132147
RSp0803		signal peptide protein	2301	1867	2353	2173.67	266.851	423	243	273	313	96.4365	135	146	119	133.333	13.5769	212	51	40	101	96.286	-2.86737	-3.26855	-3.74334	4.10838e-06	1.28979e-06	4.31419e-07
RSp0808		Putative metallopeptidase protein	127	617	353	365.667	245.245	3285	5106	3575	3988.67	978.443	1798	1554	1304	1552	247.006	1128	1121	1019	1089.33	61.0109	3.60455	3.17492	2.83224	2.4244e-05	8.0121e-05	0.000185565
RSp0814	mqo	malate:quinone oxidoreductase	179	298	143	206.667	81.1193	2532	2388	2041	2320.33	252.397	1841	2263	1976	2026.67	215.514	3319	3074	2780	3057.67	269.871	3.50803	4.08786	5.04354	4.85889e-06	1.24444e-06	2.436e-07
RSp0822	ripAF1	Type III effector protein	83	93	947	374.333	495.969	1670	3190	3042	2634	838.122	1830	1659	1751	1746.67	85.5823	977	1360	1126	1154.33	193.066	3.51671	3.83285	3.52312	0.00392368	0.00240984	0.00401806
RSp0839		hypothetical protein	50	68	635	251	332.676	1557	2975	1716	2082.67	776.862	1958	1982	2113	2017.67	83.4286	1681	784	517	994	609.753	3.60836	4.30479	3.46675	0.00708648	0.00249123	0.0090127
RSp0840		putative methyl-accepting chemotaxis transducer transmembrane protein	147	277	1032	485.333	477.869	10000	13415	7722	10379	2865.36	5449	5720	6506	5891.67	549.012	7983	3119	2632	4578	2958.85	4.67305	4.60353	4.38535	0.00037206	0.000403625	0.000585897
RSp0841		putative lipoprotein	52	29	610	230.333	329.002	988	2496	2288	1924	817.244	575	544	579	566	19.1572	684	221	181	362	279.576	4.0057	3.05554	2.49644	0.00580725	0.0232759	0.0560312
RSp0848		hypothetical protein	45	67	168	93.3333	65.5922	458	593	897	649.333	224.856	667	547	532	582	73.9932	379	696	517	530.667	158.941	2.88671	3.62089	3.88228	0.00309213	0.000737771	0.000448016
RSp0853	hpaB	hypothetical protein	32	31	82	48.3333	29.1605	844	907	2522	1424.33	951.129	400	315	335	350	44.441	606	517	372	498.333	118.112	4.85414	3.88066	4.70716	4.66785e-05	0.000269225	6.28715e-05
RSp0854	hrpZ	HRPY-like protein	13	10	44	22.3333	18.8237	639	650	962	750.333	183.391	269	162	205	212	53.8424	478	340	297	371.667	94.5639	5.29138	4.31108	5.45683	0.000107842	0.0005006	9.05403e-05
RSp0855	hrpY	Hrp pilus subunit HRPY protein	1061	410	12439	4636.67	6764.85	32594	94751	207441	111595	88632.2	43526	31434	34617	36525.7	6267.88	53111	71827	57905	60947.7	9721.91	5.44962	5.0618	6.18502	0.00161643	0.00267935	0.000865174
RSp0856	hrpX	hypothetical protein	94	55	1402	517	766.681	2378	5343	16107	7942.67	7224.27	3638	2840	2959	3145.67	430.505	2515	3381	2875	2923.67	435.046	4.68992	4.8429	5.01359	0.00161884	0.00152423	0.0012718
RSp0857	hrpW	HRPW transmembrane protein	94	74	2096	754.667	1161.67	2589	5664	9295	5849.33	3356.84	3681	3207	3114	3334	304.087	1927	1186	1073	1395.33	463.89	4.10302	4.45696	3.35689	0.00617409	0.0042694	0.0186053
RSp0858	hrpV	hypothetical protein	133	76	2275	828	1253.46	2639	6512	8164	5771.67	2835.93	4556	3953	3896	4135	365.709	2171	979	742	1297.33	765.841	3.91803	4.4627	2.93276	0.0080159	0.00415292	0.0343935
RSp0859	hrcS	Hrp conserved HRCS transmembrane protein	48	41	949	346	522.225	1066	2713	4277	2685.33	1605.68	1724	1484	1556	1588	123.158	820	970	909	899.667	75.4343	3.95614	4.41526	3.77572	0.00404225	0.00229701	0.00571297
RSp0860	hrcR	type III secretion system protein	39	26	826	297	458.174	1419	3233	3614	2755.33	1172.87	1835	1598	1658	1697	123.219	1156	1375	1221	1250.67	112.474	4.38068	4.64706	4.48711	0.00708823	0.00537886	0.00653258
RSp0861	hrcQ	Hrp conserved protein HRCQ	62	40	1044	382	573.414	1676	5568	5811	4351.67	2320.38	2128	1692	1741	1853.67	238.84	1354	434	307	698.333	571.364	4.59253	4.28001	2.95566	0.00424226	0.00648269	0.0392845
RSp0862	hpaP	Hrp associated protein HPAP	23	32	325	126.667	171.821	304	571	988	621	344.73	417	341	426	394.667	46.694	146	130	73	116.333	38.371	2.90362	3.33131	1.90079	0.0113239	0.00589334	0.0825341
RSp0863	hrcV	Hrp conserved HRCV transmembrane protein	87	129	1484	566.667	794.711	960	2093	2522	1858.33	807.008	2048	1718	1950	1905.33	169.474	564	696	489	583	104.8	2.43561	3.47922	2.05933	0.0355664	0.00661094	0.0740036
RSp0864	hrcU	type III secretion system protein HrcU	22	40	340	134	178.628	351	719	1560	876.667	619.729	736	552	678	655.333	94.0709	286	531	392	403	122.87	3.15571	3.95002	3.53054	0.00716734	0.00222931	0.00433709
RSp0865	hrpK	HRPK protein	96	48	2421	855	1356.41	2181	8386	8138	6235	3513.06	5413	4627	4893	4977.67	399.782	1998	2349	2104	2150.33	180.029	4.20739	4.8896	3.90115	0.0141858	0.00672716	0.020325
RSp0866	hrpJ	HRPJ protein	106	69	2418	864.333	1345.64	2153	8221	14937	8437	6394.74	5287	4649	5133	5023	332.92	2305	1106	958	1456.33	738.683	4.41047	4.90534	3.28818	0.00500542	0.00298174	0.0240883
RSp0867	hrcJ	Hrp conserved lipoprotein HRCJ transmembrane	166	115	4114	1465	2294.24	3517	10965	16250	10244	6397.05	8260	7878	7949	8029	203.177	3459	2981	2575	3005	442.488	3.97077	4.75826	3.56772	0.012304	0.00519557	0.0219981
RSp0869	hrpF	type III secretion system protein HrpB	56	63	1053	390.667	573.608	1100	2787	8645	4177.33	3959.99	2116	2089	1867	2024	136.635	1088	803	631	840.667	230.817	4.0674	4.58776	3.49361	0.00252343	0.00142185	0.00716734
RSp0870	hrcN	type III secretion system ATPase	409	391	2472	1090.67	1196.3	2083	5258	6734	4691.67	2376.66	4308	3865	3758	3977	291.604	2153	1455	1220	1609.33	485.269	2.47079	3.17546	2.07831	0.00830983	0.00188565	0.0216394
RSp0871	hrpD	hypothetical protein	42	46	449	179	233.835	509	909	1157	858.333	326.958	766	652	563	660.333	101.756	358	229	239	275.333	71.7658	2.86125	3.49319	2.3479	0.0112157	0.00398844	0.0308401
RSp0872	hrcT	Hrp conserved HRCT transmembrane protein	87	147	646	293.333	306.888	968	1166	1846	1326.67	460.523	1355	1107	1092	1184.67	147.704	656	1042	957	885	202.823	2.45869	3.25349	3.16451	0.0146966	0.00330393	0.00378305
RSp0873	hrpB	regulatory HRPB transcription regulator protein	824	1131	10331	4095.33	5402.43	11419	41189	21567	24725	15134.2	15363	13840	13744	14315.7	908.286	6827	4649	4123	5199.67	1433.64	3.26711	3.39289	2.07916	0.00525767	0.00416056	0.0475838
RSp0874	hrcC	Hrp conserved HRCC transmembrane protein	244	238	4183	1555	2275.92	5012	21654	12831	13165.7	8326.05	6273	5811	6209	6097.67	250.314	2935	2096	2110	2380.33	480.406	4.06919	3.84718	2.6462	0.0042843	0.00571605	0.0354719
RSp0875	ripAC, popC	Type III effector protein PopC	319	410	1717	815.333	782.191	2973	6420	12909	7434	5045.01	7424	6747	5804	6658.33	813.632	206	236	187	209.667	24.7049	3.3686	4.36463	-0.401984	0.000711634	0.000116613	0.64175
RSp0876	ripAB, popB	Type III effector protein PopB	145	106	1438	563	758.023	2181	6819	24479	11159.7	11765.7	5195	4610	4069	4624.67	563.143	1	0	0	0.333333	0.57735	4.80393	5.11964	-8.82242	0.000324424	0.00023798	0.000106335
RSp0877	ripX, popA	Type III effector protein PopA	121	96	3684	1300.33	2064.35	6474	18088	49205	24589	22094.8	15745	14732	12327	14268	1755.61	3082	3250	3055	3129	105.655	5.32721	6.10204	4.06973	0.00297607	0.00160025	0.0140823
RSp0879	ripAO	Type III effector protein	307	196	1222	575	563.06	2172	4294	5915	4127	1877.08	2092	1774	1794	1886.67	178.105	1466	1316	908	1230	288.77	3.14847	2.96552	2.6429	0.001178	0.00182171	0.00402089
RSp0880	pglA	polygalacturonase precursor (pectinase) signal peptide protein	339	808	904	683.667	302.325	6701	5909	4667	5759	1025.26	3695	3695	3485	3625	121.244	4943	3492	3413	3949.33	861.447	3.13977	3.28265	3.62804	3.26478e-06	2.20215e-06	8.84406e-07
RSp0881		putative transmembrane protein	397	1405	1440	1080.67	592.331	6966	7201	3913	6026.67	1834.26	2826	2274	2524	2541.33	276.408	3452	2563	2056	2690.33	706.657	2.57482	2.15954	2.4422	0.000198565	0.000811759	0.000287855
RSp0882		hypothetical protein	68	111	808	329	415.383	4063	1340	1157	2186.67	1627.53	1353	1092	1147	1197.33	137.588	599	442	339	460	130.931	3.16111	3.17546	2.08395	0.0096983	0.0088617	0.0619191
RSp0885	ripAQ	Type III effector protein	345	487	1521	784.333	641.911	2205	5177	6396	4592.67	2155.74	2873	2542	2625	2680	172.218	1488	1112	860	1153.33	316.034	2.70056	2.84946	1.8563	0.000611901	0.000435984	0.00803068
RSp0900	popF2	Type III secretion translocon protein POPF2	375	401	8570	3115.33	4723.9	11172	26237	51350	29586.3	20297.3	27582	25420	20991	24664.3	3359.85	17356	12917	12272	14181.7	2767.91	4.20482	5.17192	4.53124	0.00934301	0.00353562	0.00701307
RSp0924		Glycoside hydrolase, putative chitinase	28688	27971	32873	29844	2647.57	1212	898	1417	1175.67	261.401	505	460	413	459.333	46.0036	875	797	757	809.667	60.0111	-4.70918	-5.2335	-4.11701	2.27854e-07	1.31964e-07	6.48498e-07
RSp0930	ripS3, skwp3	Type III effector protein, SKWP family	303	426	341	356.667	62.9788	2846	5085	6773	4901.33	1969.93	5215	4862	4506	4861	354.501	3816	2624	2338	2926	783.916	3.74456	4.54797	4.05141	8.0121e-05	1.56638e-05	4.0866e-05
RSp0957		hypothetical protein	477	260	392	376.333	109.345	28	8	13	16.3333	10.4083	7	8	7	7.33333	0.57735	9	10	8	9	1	-4.64775	-4.83519	-4.18218	2.40506e-05	2.33775e-05	8.02239e-05
RSp0973	narK2	nitrite/nitrate ABC transporter transmembrane protein	514	408	386	436	68.4398	8121	2140	312	3524.33	4084.41	1746	1418	1388	1517.33	198.598	3796	683	652	1710.33	1806.31	2.35283	2.52667	2.49146	0.0428444	0.0273681	0.0295979
RSp0974	narG	respiratory nitrate reductase alpha chain oxidoreductase protein	3870	1252	987	2036.33	1593.52	54784	12732	6019	24511.7	26430.6	7400	4744	4438	5527.33	1628.98	21154	2933	2994	9027	10502.3	3.27248	2.40498	2.80343	0.00212166	0.0130178	0.00544786
RSp0975	narH	respiratory nitrate reductase oxidoreductase protein	1104	437	443	661.333	383.372	24029	3199	1040	9422.67	12695.4	2533	1465	1460	1819.33	618.059	6894	1245	1274	3137.67	3253.11	3.1276	2.2852	2.92398	0.00945926	0.0382953	0.0121544
RSp0982		hypothetical protein	5965	3451	5862	5092.67	1422.66	81	18	0	33	42.5323	12	12	12	12	0	29	19	23	23.6667	5.03322	-7.71383	-7.95726	-6.65278	6.66924e-06	6.01037e-06	2.02394e-05
RSp0983		transcription regulator protein	3642	9343	5509	6164.67	2906.51	470	114	494	359.333	212.804	117	87	95	99.6667	15.5349	140	176	178	164.667	21.3854	-4.1134	-5.11968	-4.09493	7.78096e-05	1.30672e-05	7.42681e-05
RSp0986	gbd2	putative NAD-dependent 4-hyddoxybutyrate dehydrogenase oxidoreductase protein	710	972	471	717.667	250.588	133	82	52	89	40.9512	46	55	55	52	5.19615	85	31	24	46.6667	33.3816	-3.0891	-2.94311	-3.0786	0.00017155	0.000263261	0.000197029
RSp0988		hypothetical protein	183	287	272	247.333	56.2168	42	25	0	22.3333	21.1266	15	17	13	15	2	49	10	4	21	24.4336	-3.9455	-3.39077	-3.12787	0.00886286	0.0178015	0.0274016
RSp0989		putative Cytochrome C	732	650	605	662.333	64.392	133	112	182	142.333	35.9212	38	44	43	41.6667	3.21455	121	11	10	47.3333	63.7992	-2.1824	-3.24218	-3.27373	0.0143524	0.00140611	0.00141998
RSp0992		signal peptide protein	597	822	701	706.667	112.607	123	64	78	88.3333	30.8275	28	35	23	28.6667	6.02771	105	55	43	67.6667	32.8836	-3.03204	-3.87274	-2.4518	4.05902e-05	5.27914e-06	0.000252995
RSp0993		cytochrome c oxidase subunit transmembrane protein	4733	4444	3717	4298	523.499	540	653	247	480	209.545	242	218	203	221	19.6723	449	329	309	362.333	75.7188	-3.27996	-3.53498	-2.53004	6.33927e-07	3.51576e-07	7.10277e-06
RSp0998		hypothetical protein	1049	2116	2690	1951.67	832.751	385	180	169	244.667	121.657	153	209	222	194.667	36.6652	223	278	174	225	52.0288	-2.95584	-2.54637	-2.01565	7.52251e-05	0.000240704	0.00144769
RSp1000	tek2	TEK-like secreted protein	21526	26726	38783	29011.7	8852.64	2171	1274	2561	2002	659.934	974	975	802	917	99.5942	1366	1352	1206	1308	88.6115	-3.85939	-4.13771	-3.37072	6.18858e-07	3.6533e-07	2.00957e-06
RSp1001		conserved signal peptide protein	5774	8553	8895	7740.67	1711.75	496	212	507	405	167.233	155	140	102	132.333	27.3191	240	238	176	218	36.3868	-4.27442	-5.05865	-4.06169	1.53613e-06	4.30008e-07	2.4222e-06
RSp1002	tek	TEK secreted protein	119038	144063	184392	149164	32974.3	584	399	936	639.667	272.794	206	183	192	193.667	11.5902	256	278	237	257	20.5183	-7.92371	-8.76751	-8.05589	2.9395e-08	1.58133e-08	2.79831e-08
RSp1003	xpsR	transcription regulator XpsR transcription regulator protein	34665	42131	54368	43721.3	9947.31	246	103	91	146.667	86.2342	35	24	46	35	11	84	98	58	80	20.2978	-8.30332	-9.55596	-7.97409	1.46407e-08	1.03123e-08	1.84877e-08
RSp1004		EPS I polysaccharide biosynthesis protein, dTDP-glucose 4,6-dehydratase	34835	41004	38732	38190.3	3119.97	239	83	0	107.333	121.344	24	30	34	29.3333	5.03322	77	61	39	59	19.0788	-8.81963	-9.59127	-8.32589	9.16641e-06	5.29978e-06	1.33457e-05
RSp1005		hypothetical protein	1345	2355	3413	2371	1034.09	468	211	104	261	187.08	177	211	184	190.667	17.9536	234	112	50	132	93.6162	-3.42387	-2.93068	-3.40211	0.000199915	0.000597599	0.00020721
RSp1006		putative eps aminotransferase protein	14859	18247	26779	19961.7	6142.2	2252	1387	1612	1750.33	448.785	883	989	878	916.667	62.6924	1031	111	95	412.333	535.841	-3.57302	-3.67806	-5.10039	0.000138953	0.000112032	9.0538e-06
RSp1007		putative acetyl transferase protein	9676	11424	15771	12290.3	3138.5	1429	1118	2392	1646.33	664.225	641	710	644	665	39	641	327	260	409.333	203.407	-2.93107	-3.39255	-3.92131	3.29861e-05	8.98426e-06	2.51365e-06
RSp1008		glycosyl transferase transmembrane protein	6914	6138	9429	7493.67	1720.37	964	446	1053	821	327.794	227	221	190	212.667	19.8578	258	223	179	220	39.5854	-3.2388	-4.31953	-4.01474	4.58587e-05	3.95983e-06	7.53876e-06
RSp1009		glycosyltransferase	9539	11663	16362	12521.3	3491.54	487	205	234	308.667	155.12	118	140	149	135.667	15.9478	190	43	44	92.3333	84.5833	-5.4448	-5.74689	-6.34678	1.98629e-07	1.46228e-07	8.95528e-08
RSp1010		putative EPS I polysaccharide biosynthesis protein, Heparinase II/III-like	17324	21698	31145	23389	7063.97	530	385	299	404.667	116.749	223	259	240	240.667	18.0093	249	74	69	130.667	102.51	-5.89766	-5.81907	-6.67053	5.73407e-08	6.06299e-08	2.79831e-08
RSp1011		putative EPS I polysaccharide biosynthesis protein, dehydrogenase	21404	30317	46723	32814.7	12843	827	564	572	654.333	149.587	352	357	337	348.667	10.4083	469	300	298	355.667	98.1546	-5.66798	-5.75289	-5.47983	1.08367e-07	1.00125e-07	1.31964e-07
RSp1012		putative EPS I polysaccharide biosynthesis protein, acyl transferase protein	2498	6782	8949	6076.33	3282.88	134	54	156	114.667	53.6781	58	51	43	50.6667	7.50555	47	48	32	42.3333	8.96289	-5.7067	-6.01072	-6.00384	2.85886e-06	2.07167e-06	2.07734e-06
RSp1013		putative EPS I polysaccharide biosynthesis protein, Glycosyl transferase, group 1	6800	12235	16954	11996.3	5081.21	215	174	273	220.667	49.7427	153	128	128	136.333	14.4338	180	117	128	141.667	33.6502	-5.77172	-5.63822	-5.33817	3.51776e-07	4.2678e-07	6.20892e-07
RSp1014	epsF	EPS I polysaccharide export inner membrane transmembrane protein	2638	5515	6543	4898.67	2024.14	136	63	65	88	41.5812	74	50	44	56	15.8745	79	56	59	64.6667	12.5033	-5.89244	-5.70614	-5.20002	7.08366e-06	9.35709e-06	1.87427e-05
RSp1015	epsE	EPS I polysaccharide export inner membrane transmembrane protein	8187	11817	17197	12400.3	4533.24	173	122	26	107	74.6391	68	76	64	69.3333	6.1101	73	41	37	50.3333	19.7315	-7.01182	-6.74816	-6.99483	1.06869e-06	1.35998e-06	1.08476e-06
RSp1016	wecC	UDP-N-acetyl-D-mannosamine dehydrogenase	24582	25689	37423	29231.3	7115.75	391	321	221	311	85.44	111	136	124	123.667	12.5033	132	108	79	106.333	26.5393	-6.59761	-7.11838	-7.059	8.95132e-08	5.73407e-08	5.89917e-08
RSp1017	epsC	udp-n-acetylglucosamine 2-epimerase protein	16942	14828	16925	16231.7	1215.64	273	238	143	218	67.2681	108	84	91	94.3333	12.3423	99	95	92	95.3333	3.51188	-6.27675	-6.6763	-6.30305	1.43845e-07	1.08367e-07	1.43845e-07
RSp1018	epsB	EPS I polysaccharide export transmembrane protein	27879	24265	20435	24193	3722.52	474	424	351	416.333	61.8574	152	160	173	161.667	10.5987	269	278	251	266	13.7477	-5.89451	-6.46622	-5.35896	3.63414e-07	1.98629e-07	7.21773e-07
RSp1019	epsP	low molecular weight protein-tyrosine- phosphatase	5913	6831	5697	6147	602.126	106	91	13	70	49.93	36	29	39	34.6667	5.1316	35	39	22	32	8.88819	-6.60764	-6.71524	-6.52339	4.60672e-06	4.27787e-06	5.57967e-06
RSp1020	epsA	EPS I polysaccharide export outer membrane transmembrane protein	12002	19889	14152	15347.7	4077.18	261	241	130	210.667	70.5715	118	119	139	125.333	11.8462	139	113	140	130.667	15.308	-6.25297	-6.17352	-5.74282	1.23159e-06	1.36221e-06	2.43775e-06
RSp1023	prhG	response regulator transcription regulator protein	13498	9420	9311	10743	2386.52	578	345	351	424.667	132.824	133	139	146	139.333	6.50641	264	182	149	198.333	59.2143	-4.7164	-5.47675	-4.68356	8.95528e-08	3.49011e-08	9.26437e-08
RSp1027		putative methyl-accepting chemotaxis transducer transmembrane protein	1096	646	477	739.667	319.954	3727	3593	3965	3761.67	188.407	2046	2389	2634	2356.33	295.358	4439	2224	1994	2885.67	1350.13	2.41454	2.48831	2.96329	0.000497842	0.000386446	9.294e-05
RSp1031	ripZ	Type III effector protein	185	242	1266	564.333	608.329	1263	2719	4329	2770.33	1533.64	1403	1348	1167	1306	123.479	861	504	394	586.333	244.144	2.59849	2.58424	1.58135	0.00418652	0.00483734	0.0567893
RSp1058	adc	acetoacetate decarboxylase	3223	1638	1651	2170.67	911.371	127	197	325	216.333	100.406	34	40	32	35.3333	4.16333	69	47	58	58	11	-3.43039	-5.21454	-4.26022	0.000228625	8.40589e-06	4.26419e-05
RSp1059		3-hydroxybutyrate dehydrogenase	4270	3215	3822	3769	529.493	328	415	364	369	43.715	152	164	148	154.667	8.32666	212	88	58	119.333	81.6415	-3.38944	-3.8643	-4.13556	3.29506e-06	1.06869e-06	6.23166e-07
RSp1060		putative transmembrane protein	2734	4697	5198	4209.67	1302.28	1173	508	416	699	413.065	354	363	359	358.667	4.50925	393	201	150	248	128.137	-2.64974	-2.78487	-3.14944	7.04161e-05	4.26419e-05	1.41784e-05
RSp1062		ferrisiderophore receptor protein	91	220	98	136.333	72.5419	5796	9225	4472	6497.67	2452.96	5207	7478	6034	6239.67	1149.38	1062	4223	3313	2866	1627.22	5.61608	6.42164	5.63533	8.01314e-06	2.82733e-06	8.40589e-06
RSp1079		sigma-54 interacting transcription regulator protein	1798	1121	1644	1521	354.865	198	107	104	136.333	53.426	54	45	54	51	5.19615	88	70	80	79.3333	9.0185	-3.56266	-4.16225	-3.18957	1.37029e-05	3.85645e-06	3.99967e-05
RSp1080		hypothetical protein	1236	1346	1784	1455.33	289.899	309	87	78	158	130.847	48	33	43	41.3333	7.63763	60	57	61	59.3333	2.08167	-3.35939	-4.39931	-3.49725	7.64414e-05	8.01314e-06	5.4904e-05
RSp1081		signal peptide protein	1057	866	1136	1019.67	138.818	97	57	39	64.3333	29.6873	19	16	17	17.3333	1.52753	30	0	0	10	17.3205	-4.19057	-5.19636	-6.39746	0.00781227	0.00278636	0.00106977
RSp1082	tadD2	lipoprotein transmembrane	2063	1639	2158	1953.33	276.334	142	120	0	87.3333	76.4286	55	48	47	50	4.3589	71	13	9	31	34.6987	-4.91315	-4.60938	-5.46561	0.000625314	0.000870832	0.000319716
RSp1083	tadC2	Flp pilus assembly protein TadC	1474	1336	1471	1427	78.8226	152	114	143	136.333	19.8578	69	76	65	70	5.56776	80	56	31	55.6667	24.5017	-3.40405	-3.61903	-3.75	6.25927e-06	3.78071e-06	2.90526e-06
RSp1084	tadB2	Flp pilus assembly protein TadB	1463	1695	1768	1642	159.258	98	52	52	67.3333	26.5581	36	40	30	35.3333	5.03322	37	14	19	23.3333	12.0968	-4.72134	-4.83358	-5.22761	5.98018e-05	5.35051e-05	3.22798e-05
RSp1085	cpaF2	secretion ATPase protein	3285	4414	4335	4011.33	630.262	93	59	26	59.3333	33.5012	28	46	37	37	9	45	41	25	37	10.583	-6.18773	-6.04501	-5.7782	2.13137e-07	2.47223e-07	3.63414e-07
RSp1086	cpaE2	pilus assembly protein	3619	4945	4397	4320.33	666.316	100	59	26	61.6667	37.072	29	40	32	33.6667	5.68624	47	14	17	26	18.2483	-6.2462	-6.26783	-6.48789	3.69119e-07	3.72368e-07	3.12526e-07
RSp1087	cpaC2	Pilus assembly protein CpaC	3908	4540	4478	4308.67	348.37	139	80	117	112	29.8161	29	28	41	32.6667	7.23418	51	19	17	29	19.0788	-5.28177	-6.30228	-6.31562	4.3674e-07	1.56278e-07	1.5733e-07
RSp1090	tadG2	hypothetical protein	5903	7903	8163	7323	1236.61	65	52	0	39	34.3948	33	24	17	24.6667	8.02081	24	36	61	40.3333	18.8768	-7.62738	-7.40085	-6.33088	2.51229e-05	3.22798e-05	9.21577e-05
RSp1092	flp2	Flp pilus assembly protein, pilin Flp	36376	63807	62652	54278.3	15514.6	653	419	728	600	161.174	351	302	315	322.667	25.3837	406	1003	900	769.667	319.127	-6.47107	-6.57714	-4.93426	3.40118e-07	3.06387e-07	2.55791e-06
RSp1093		hypothetical transmembrane protein	398	345	277	340	60.6548	58	56	26	46.6667	17.9258	17	17	21	18.3333	2.3094	26	4	3	11	13	-2.97434	-3.42431	-4.32478	0.000417435	0.000162206	3.02608e-05
RSp1094		hypothetical transmembrane protein	768	857	781	802	48.0729	140	53	26	73	59.5735	28	38	26	30.6667	6.4291	35	5	6	15.3333	17.0392	-3.71148	-3.96416	-5.0915	6.57547e-05	3.99205e-05	6.32458e-06
RSp1099		putative methyl-accepting chemotaxis transducer transmembrane protein	173	190	131	164.667	30.3699	1167	1440	1118	1241.67	173.5	792	866	815	824.333	37.8726	1040	1092	1097	1076.33	31.5647	2.8762	3.07455	3.81659	1.49716e-05	8.18495e-06	1.20144e-06
RSp1110		transcription regulator protein	32178	16595	28136	25636.3	8086.64	2535	9866	715	4372	4844.18	1319	1219	1259	1265.67	50.3322	2069	1286	1072	1475.67	524.864	-3.19206	-3.72558	-3.29061	0.00698228	0.00222931	0.00472416
RSp1112		transmembrane multidrug efflux system transmembrane protein	32116	6139	8989	15748	14246.6	695	3681	169	1515	1894.16	126	131	135	130.667	4.50925	314	35	33	127.333	161.661	-4.01645	-6.07551	-6.4829	0.037036	0.00443008	0.00311766
RSp1113		transmembrane multidrug-efflux system lipoprotein transmembrane	82140	20607	38047	46931.3	31714	1389	5163	923	2491.67	2325.15	476	505	455	478.667	25.1064	929	488	515	644	247.186	-4.6601	-5.98781	-5.27659	0.00624717	0.00136404	0.00276767
RSp1114		putative outer-membrane drug efflux protein	28634	9852	20023	19503	9401.79	504	1661	390	851.667	703.217	234	280	259	257.667	23.029	286	8	3	99	161.966	-4.71385	-5.54304	-7.51587	0.0115666	0.00472901	0.0010365
RSp1122		hypothetical protein	10991	4648	3252	6297	4124.61	1366	1748	1235	1449.67	266.538	541	482	478	500.333	35.2751	717	325	293	445	236.102	-2.06519	-2.84269	-2.84084	0.00355114	0.000345491	0.000353799
RSp1123		putative oxidoreductase protein	2064	1741	1367	1724	348.811	733	340	39	370.667	348.015	228	220	195	214.333	17.2143	226	48	41	105	104.848	-2.61651	-2.2312	-3.41596	0.000802304	0.0022899	0.000101146
RSp1124		putative NADP-dependent zinc-type alcohol dehydrogenase oxidoreductase protein	10365	3290	6757	6804	3537.73	1022	893	520	811.667	260.696	395	420	484	433	45.9021	649	213	168	343.333	265.67	-3.03643	-3.11079	-3.45563	0.000178428	0.000145625	6.13627e-05
RSp1130	ripN	Type III effector protein	60	68	155	94.3333	52.6909	958	4025	5356	3446.33	2255.38	1808	1678	1775	1753.67	67.5747	2210	1986	1738	1978	236.102	5.29986	5.13763	5.63407	0.000402195	0.000491634	0.000266788
RSp1142		putative transcription regulator protein	1562	2181	3028	2257	735.949	477	512	247	412	143.962	315	285	289	296.333	16.2891	319	75	52	148.667	147.961	-2.54265	-2.19075	-3.22717	0.000293488	0.000927061	4.48266e-05
RSp1167		hypothetical protein	29552	16543	10893	18996	9568.31	1320	400	637	785.667	477.678	264	212	233	236.333	26.1598	507	529	494	510	17.6918	-4.68234	-5.52881	-3.9743	2.61296e-06	7.14796e-07	1.13897e-05
RSp1168		hypothetical protein	7711	4261	3279	5083.67	2327.71	297	122	13	144	143.272	84	75	53	70.6667	15.9478	124	157	112	131	23.3024	-5.48766	-5.37285	-3.97713	1.21907e-05	1.44987e-05	0.000157794
RSp1169		hypothetical protein	6335	3382	2685	4134	1937.72	383	146	78	202.333	160.114	83	107	72	87.3333	17.8979	133	155	157	148.333	13.3167	-4.5297	-4.77997	-3.5322	1.50785e-05	1.05356e-05	0.000132377
RSp1170		putative signal peptide protein	1271	1753	1549	1524.33	241.945	276	116	169	187	81.5046	105	66	62	77.6667	23.7557	93	158	106	119	34.3948	-3.04653	-3.48955	-2.53533	0.000143282	4.9383e-05	0.000629496
RSp1171		hypothetical protein	1052	1908	1744	1568	454.33	523	100	130	251	236.036	92	67	78	79	12.53	109	159	157	141.667	28.3078	-2.78824	-3.55882	-2.26666	0.0012316	0.000187992	0.00434455
RSp1175		hypothetical protein	7101	7799	9589	8163	1283.32	1044	669	520	744.333	270.001	553	585	456	531.333	67.1739	825	1009	825	886.333	106.232	-3.53302	-3.18987	-2.07272	2.02278e-06	5.1432e-06	0.000245007
RSp1180		putative hemagglutinin/hemolysin-related protein	100970	50029	42016	64338.3	31975.9	2105	373	338	938.667	1010.23	123	116	112	117	5.56776	196	88	72	118.667	67.4487	-6.37761	-8.2588	-8.10071	9.85593e-07	1.86404e-07	2.07617e-07
RSp1181		putative outer membrane efflux transmembrane protein	1872	2666	1570	2036	566.106	84	29	13	42	37.2424	17	19	21	19	2	30	7	1	12.6667	15.308	-5.81449	-5.95543	-6.70725	4.13277e-06	3.73049e-06	1.76223e-06
RSp1182		ABC transporter ATP-binding protein	2288	3317	1975	2526.67	702.113	214	59	104	125.667	79.7392	36	35	46	39	6.08276	42	41	20	34.3333	12.4231	-4.4346	-5.22677	-5.15789	7.18224e-05	2.08949e-05	2.44086e-05
RSp1207		putative transmembrane cytochrome bd-II oxidase (subunit I) oxidoreductase protein	1122	1715	1654	1497	326.189	516	281	52	283	232.006	218	166	197	193.667	26.1598	306	311	256	291	30.4138	-2.60389	-2.20334	-1.26672	0.00161884	0.00445342	0.0697177
RSp1209		putative methyl-accepting chemotaxis transducer transmembrane protein	149	377	370	298.667	129.662	2708	2514	2262	2494.67	223.628	1436	1640	1925	1667	245.616	1801	841	540	1060.67	658.574	3.10527	3.2938	2.80179	0.000108071	6.63037e-05	0.000257545
RSp1227		putative luciferase (monooxygenase) oxidoreductase protein	130	235	206	190.333	54.2248	1062	1799	1781	1547.33	420.407	2499	2233	2229	2320.33	154.743	3274	972	905	1717	1348.82	3.03632	4.381	3.99979	6.12755e-06	2.58231e-07	5.59442e-07
RSp1249		hypothetical protein	501	634	653	596	82.8191	173	87	39	99.6667	67.8921	63	50	43	52	10.1489	127	96	100	107.667	16.8622	-2.76119	-2.79835	-1.40541	0.000528056	0.000476444	0.0321854
RSp1274		hypothetical protein	6293	6846	9089	7409.33	1480.68	1515	1083	520	1039.33	498.935	747	731	688	722	30.5123	662	157	159	326	290.986	-2.98617	-2.63953	-3.80682	9.44416e-06	2.856e-05	1.07474e-06
RSp1277	ripQ	Type III effector protein	530	503	545	526	21.2838	3645	5706	7696	5682.33	2025.6	3472	3115	2882	3156.33	297.164	3087	1599	1326	2004	947.786	3.41008	3.36999	2.88473	8.71501e-06	9.34347e-06	3.81553e-05
RSp1363		methyl-accepting chemotaxis transducer transmembrane protein	144	232	176	184	44.5421	8414	8318	12051	9594.33	2128.08	4896	4909	6157	5320.67	724.315	10337	4333	4235	6301.67	3495.04	5.69019	5.59351	5.99848	2.71162e-06	3.06396e-06	1.7775e-06
RSp1364	kgd	alpha-ketoglutarate decarboxylase	159	410	368	312.333	134.441	7208	5596	5590	6131.33	932.426	3680	3941	4528	4049.67	434.318	5771	2784	2588	3714.33	1783.82	4.29723	4.48169	4.54915	0.000154337	0.000112563	0.00010103
RSp1374	ripS2, skwp2	Type III effector protein, SKWP family	1162	259	241	554	526.62	3354	5774	5200	4776	1264.49	5823	5172	4874	5289.67	485.319	4345	1507	1288	2380	1705.26	3.47235	4.26603	3.14857	0.00177868	0.000408725	0.00299116
RSp1390	fliA	flagellar biosynthesis sigma factor	250	1269	1174	897.667	562.903	4663	6909	4524	5365.33	1338.66	2789	2644	2631	2688	87.7097	3016	1465	1243	1908	965.955	2.70843	2.58611	2.24904	0.000482423	0.000731013	0.00195249
RSp1391	fleN	hypothetical protein	176	1499	1378	1017.67	731.411	5237	5696	3276	4736.33	1285.34	2756	2722	2587	2688.33	89.3887	2420	1888	1740	2016	357.614	2.49304	2.51997	2.28236	0.00452461	0.00428918	0.00722794
RSp1392	flhF	flagellar biosynthesis regulator FlhF	711	4314	3982	3002.33	1991.28	16539	19790	9399	15242.7	5315.41	8470	8394	7832	8232	348.488	8625	7936	7183	7914.67	721.237	2.53569	2.50167	2.64474	0.00159338	0.00176202	0.0011085
RSp1393	flhA	flagellar biosynthesis FlhA transmembrane protein	538	2706	2562	1935.33	1212.27	7316	8991	6409	7572	1309.9	5200	4834	4636	4890	286.14	4263	6643	5223	5376.33	1197.39	2.22372	2.49308	2.7421	0.00161643	0.000758203	0.000316565
RSp1401	cheZ1	chemotaxis regulator CheZ	361	492	383	412	70.1498	6541	4617	3926	5028	1355.08	2886	3149	3659	3231.33	393.022	6566	3942	3401	4636.33	1692.89	3.54397	3.72729	4.48557	2.56718e-05	1.65267e-05	3.36885e-06
RSp1402	che	chemotaxis response regulator transcription regulator protein	366	369	286	340.333	47.0779	4482	4318	13468	7422.67	5236.05	2351	2506	2954	2603.67	313.139	5033	3560	3034	3875.67	1036.21	4.33619	3.65071	4.49543	0.000101579	0.000330836	7.04364e-05
RSp1403	cheB	chemotaxis-specific methylesterase	129	320	259	236	97.5551	3813	3554	3237	3534.67	288.486	2025	2300	2806	2377	396.153	3017	1044	892	1651	1185.43	3.9087	4.10968	3.68859	3.82627e-05	2.50116e-05	6.43251e-05
RSp1404		chemotaxis protein	59	165	108	110.667	53.0503	2031	1496	2210	1912.33	371.497	973	975	1137	1028.33	94.1134	1275	890	808	991	249.345	4.19247	4.0621	4.25131	2.99634e-06	3.93554e-06	2.60287e-06
RSp1405	cheR	chemotaxis protein methyltransferase	74	212	169	151.667	70.614	2641	2850	2483	2658	184.09	1473	1518	1808	1599.67	181.82	2376	2167	1868	2137	255.325	4.18091	4.2361	4.93778	5.47274e-06	4.90284e-06	1.31911e-06
RSp1406	cheD3	methyl-accepting chemotaxis I	145	260	198	201	57.5587	4706	2729	2704	3379.67	1148.71	1641	1783	2068	1830.67	217.454	4295	1498	1222	2338.33	1700.13	3.99541	3.93607	4.34903	5.2137e-05	5.76621e-05	2.5773e-05
RSp1407	cheW	chemotaxis protein CheW	408	613	567	529.333	107.565	9501	7365	9568	8811.33	1253.01	5096	5304	6420	5606.67	712.004	10521	6677	5817	7671.67	2504.78	4.0413	4.16049	4.86316	4.61873e-06	3.58657e-06	9.94068e-07
RSp1408	cheA	chemotaxis sensor histidine kinase transcription regulator protein	507	1104	959	856.667	311.378	15559	10183	16783	14175	3510.92	6924	7709	9138	7923.67	1122.5	14867	7534	7047	9816	4381.07	4.07456	3.99918	4.51982	1.2352e-05	1.41784e-05	5.09954e-06
RSp1409	cheY	putative chemotaxis response regulator transcription regulator protein	109	235	174	172.667	63.0106	2757	2548	2691	2665.33	106.838	1656	1715	1990	1787	178.261	2536	724	553	1271	1098.85	3.95235	4.14731	3.69736	3.69691e-05	2.44245e-05	6.72905e-05
RSp1410	motB	flagellar motor protein MotB	227	397	343	322.333	86.8639	6393	5069	5083	5515	760.403	2728	2882	3235	2948.33	259.928	5293	3930	3321	4181.33	1009.74	4.07301	3.95428	4.73932	1.95945e-05	2.50116e-05	5.53972e-06
RSp1411	motA	flagellar motor protein MotA	189	304	229	240.667	58.3809	4674	4772	5421	4955.67	405.959	2386	2361	2943	2563.33	329.038	4642	4141	3484	4089	580.749	4.34811	4.16939	5.15655	1.19226e-05	1.68171e-05	2.88945e-06
RSp1415		hypothetical protein	178	344	279	267	83.6481	6056	3994	2756	4268.67	1667.06	2217	2188	2351	2252	86.954	4184	4674	3346	4068	671.556	3.92002	3.83526	5.04093	2.31201e-05	2.71373e-05	2.73957e-06
RSp1417		transmembrane efflux transmembrane protein	1935	4207	7411	4517.67	2751.19	771	380	403	518	219.406	263	234	222	239.667	21.0792	407	312	340	353	48.816	-3.16837	-3.41348	-2.55355	0.0024456	0.00151048	0.00849286
RSp1418		hydrolase protein	1423	2931	4289	2881	1433.65	383	98	273	251.333	143.73	77	70	82	76.3333	6.02771	113	100	116	109.667	8.5049	-3.5773	-4.40543	-3.56258	0.000779933	0.000176255	0.000770384
RSp1419	ralA	Ralfuranone biosynthesis protein	6799	16714	28158	17223.7	10688.6	960	504	520	661.333	258.777	348	292	300	313.333	30.2875	510	415	424	449.667	52.4436	-4.6362	-4.87919	-4.08999	3.77986e-05	2.4772e-05	9.50529e-05
RSp1422		putative peptide synthetase protein	6083	9333	8625	8013.67	1709.07	531	345	221	365.667	156.03	221	223	243	229	12.1655	204	39	24	89	99.8749	-4.58707	-4.396	-5.93329	1.03508e-06	1.4244e-06	1.81058e-07
RSp1423		putative transmembrane protein	2848	5463	4734	4348.33	1349.49	238	155	78	157	80.0187	118	113	94	108.333	12.6623	119	23	8	50	60.2246	-4.97876	-4.62199	-5.9704	3.78071e-06	6.98065e-06	1.05719e-06
RSp1424	ralD	Ralfuranone biosynthesis protein [aminotransferase]	6066	7772	7433	7090.33	903.147	406	312	520	412.667	104.16	180	179	161	173.333	10.6927	212	74	64	116.667	82.7124	-4.13672	-4.57847	-5.07062	1.67639e-07	8.95528e-08	4.85266e-08
RSp1425	pvdA	L-ornithine 5-monooxygenase oxidoreductase protein	5614	8966	6531	7037	1732.34	645	356	676	559	176.485	203	206	213	207.333	5.1316	299	123	115	179	104	-3.71641	-4.3347	-4.41184	1.60923e-06	4.54067e-07	4.07525e-07
RSp1426		hypothetical protein	1488	3099	2482	2356.33	812.819	178	110	299	195.667	95.7305	78	104	94	92	13.1149	107	62	53	74	28.931	-3.58819	-3.89551	-3.9938	1.93976e-05	9.35709e-06	7.92094e-06
RSp1427		hypothetical protein	3322	6000	6524	5282	1717.51	340	239	273	284	51.3907	173	195	185	184.333	11.0151	213	136	144	164.333	42.336	-4.26395	-4.08737	-3.98083	8.61362e-06	1.2445e-05	1.55466e-05
RSp1428		hypothetical protein	3491	6092	6743	5442	1720.68	270	211	117	199.333	77.1643	168	156	151	158.333	8.73689	180	166	165	170.333	8.3865	-4.88322	-4.37485	-3.89167	7.53876e-06	1.84796e-05	4.81878e-05
RSp1429		esterase protein	969	2394	1981	1781.33	733.182	166	55	39	86.6667	69.1689	58	45	59	54	7.81025	60	9	5	24.6667	30.6649	-4.80936	-4.42107	-5.92535	0.00013524	0.00023798	3.59107e-05
RSp1430		hypothetical protein	1461	2512	2142	2038.33	533.114	139	96	52	95.6667	43.501	64	54	59	59	5	68	8	5	27	35.5387	-4.64368	-4.43526	-5.93685	1.76873e-05	2.62425e-05	3.21373e-06
RSp1431		putative oxidoreductase signal peptide protein	2605	3265	2879	2916.33	331.58	242	174	91	169	75.6241	84	92	88	88	4	102	18	9	43	51.2933	-4.25012	-4.30445	-5.58894	9.1023e-06	8.48701e-06	1.16731e-06
RSp1432		hypothetical protein	1302	1468	1494	1421.33	104.16	158	66	39	87.6667	62.3886	35	49	34	39.3333	8.3865	71	58	35	54.6667	18.23	-4.2519	-4.415	-3.67711	2.05448e-05	1.578e-05	7.24642e-05
RSp1433		hypothetical protein	1131	1817	1732	1560	373.948	123	36	13	57.3333	58.0201	30	37	39	35.3333	4.72582	53	50	36	46.3333	9.07377	-5.07965	-4.72822	-4.00154	4.43992e-05	7.28633e-05	0.000251631
RSp1434		hypothetical protein	4801	5938	4793	5177.33	658.769	346	209	130	228.333	109.29	71	84	82	79	7	132	49	42	74.3333	50.0633	-4.63852	-5.27469	-5.29381	3.21719e-07	1.43845e-07	1.43845e-07
RSp1435		putative transmembrane protein	2483	3712	2353	2849.33	749.914	176	82	26	94.6667	75.798	35	32	35	34	1.73205	51	8	5	21.3333	25.7358	-5.21815	-5.6458	-6.57802	2.2959e-06	1.30358e-06	5.07794e-07
RSp1436		putative acetyltransferase protein	1371	2226	1270	1622.33	525.224	93	29	52	58	32.4191	18	30	18	22	6.9282	28	1	1	10	15.5885	-4.8869	-5.428	-6.88312	2.61943e-05	1.23732e-05	2.71162e-06
RSp1437		hypothetical protein	1337	2555	1670	1854	629.502	117	17	0	44.6667	63.2166	18	28	12	19.3333	8.0829	24	4	1	9.66667	12.5033	-6.03376	-5.9225	-7.18648	0.00023968	0.000250001	9.22044e-05
RSp1438		methionyl-tRNA synthetase	5082	8502	5784	6456	1806.32	469	125	65	219.667	218.003	44	60	61	55	9.53939	109	83	58	83.3333	25.5016	-5.159	-6.10868	-5.25357	3.07916e-06	8.22126e-07	2.56826e-06
RSp1439	cysE1	serine acetyltransferase protein	2147	4540	2863	3183.33	1228.24	200	43	39	94	91.8205	21	20	22	21	1	35	29	20	28	7.54983	-5.27012	-6.48462	-5.79602	2.48601e-06	5.55548e-07	1.21482e-06
RSp1443		putative signal peptide protein	527	1721	1241	1163	600.809	4451	3877	17836	8721.33	7898.75	4524	4648	4929	4700.33	207.51	3197	11876	9289	8120.67	4455.9	2.8358	3.03208	3.95507	0.00109289	0.000635735	8.20951e-05
RSp1447		putative Leu/Ile/Val-binding lipoprotein transmembrane	580	1648	1882	1370	694.092	7769	7409	10036	8404.67	1424.2	4585	4297	3918	4266.67	334.533	3984	5220	4702	4635.33	620.691	2.7226	2.62294	2.95381	2.57965e-05	3.89566e-05	1.20157e-05
RSp1453		putative cytochrome C signal peptide protein	2460	2396	2329	2395	65.5057	593	393	143	376.333	225.462	175	156	137	156	19	227	39	20	95.3333	114.422	-2.86748	-3.20908	-4.18723	0.000144496	5.61489e-05	6.37314e-06
RSp1461		signal peptide protein	583	1047	1892	1174	663.677	8695	26994	9126	14938.3	10442.7	14282	12002	12840	13041.3	1153.26	11296	15199	11157	12550.7	2294.58	3.72342	4.31692	4.6094	0.000667151	0.000222083	0.000135948
RSp1462		hypothetical protein	219	237	269	241.667	25.3246	3521	7544	3757	4940.67	2257.64	1623	1421	1654	1566	126.527	2863	407	332	1200.67	1440.11	4.36789	3.44375	2.8887	9.11011e-06	6.6622e-05	0.000303668
RSp1463		ABC transporter ATP-binding protein	94	282	352	242.667	133.422	1801	2029	1040	1623.33	517.884	1284	1266	1373	1307.67	57.2917	1146	300	222	556	512.441	2.75799	3.24422	2.04001	0.000601205	0.00016858	0.00526463
RSp1464		ABC transporter ATP-binding protein	98	216	223	179	70.2353	809	1700	715	1074.67	543.59	850	788	816	818	31.0483	693	129	83	301.667	339.684	2.53981	2.94812	1.3974	0.00129766	0.000434026	0.0452004
RSp1465		hypothetical protein	39	97	102	79.3333	35.019	555	770	169	498	304.528	596	474	524	531.333	61.3297	428	53	25	168.667	225.025	2.54092	3.40946	1.37062	0.0336279	0.0077287	0.246188
RSp1466		putative Secreted Aspartic Protease	280	319	960	519.667	381.838	4475	6758	5746	5659.67	1143.95	6390	5289	5335	5671.33	622.808	3795	6927	5739	5487	1581.13	3.66872	4.50925	4.82802	0.000743266	0.000174085	0.000106772
RSp1467		putative secreted aspartic protease	125	104	141	123.333	18.5562	1910	3769	3887	3188.67	1108.93	2059	1720	1954	1911	173.543	1806	1681	1617	1701.33	96.1267	4.7039	4.74963	4.90906	4.43241e-05	3.9762e-05	3.13245e-05
RSp1490		hypothetical protein	125	141	56	107.333	45.17	69	12	13	31.3333	32.6241	9	5	11	8.33333	3.05505	22	24	24	23.3333	1.1547	-2.04492	-2.94686	-0.998594	0.0381633	0.00749745	0.301959
RSp1491		putative transferase protein	1039	1418	726	1061	346.524	376	153	117	215.333	140.301	84	70	61	71.6667	11.5902	159	102	108	123	31.3209	-2.48297	-3.13845	-2.01984	0.000715288	0.000117185	0.00314978
RSp1492		hypothetical protein	4680	5924	5167	5257	626.864	1164	298	403	621.667	472.6	96	97	79	90.6667	10.116	217	203	141	187	40.4475	-3.26861	-5.11611	-3.72747	2.00978e-05	4.61633e-07	6.24251e-06
RSp1501		Electron transport protein SCO1/SenC precursor	4873	1195	2146	2738	1909.13	555	274	221	350	179.502	297	253	253	267.667	25.4034	395	51	41	162.333	201.557	-2.98418	-2.44899	-3.58748	0.00134398	0.00499776	0.000378329
RSp1505	norB	nitric oxide reductase subunit B	14626	451	464	5180.33	8180.19	521	259	91	290.333	216.706	136	151	115	134	18.0831	288	79	58	141.667	127.163	-3.35072	-3.11649	-3.27958	0.023768	0.0359902	0.0283612
RSp1511		hypothetical protein	3924	1644	1816	2461.33	1269.62	319	452	728	499.667	208.625	149	152	130	143.667	11.9304	163	95	75	111	46.1303	-2.39848	-3.37224	-3.55534	0.0120912	0.00145797	0.00106977
RSp1526		hypothetical protein	3483	3272	4379	3711.33	587.762	228	53	78	119.667	94.6485	49	45	61	51.6667	8.32666	89	70	36	65	26.8514	-5.13715	-5.42044	-4.7954	5.44485e-07	3.72368e-07	9.77905e-07
RSp1527		hypothetical protein	960	1481	2235	1558.67	641.038	93	27	0	40	47.8435	34	36	42	37.3333	4.16333	64	10	3	25.6667	33.3816	-5.83519	-4.70463	-5.6658	0.000389528	0.0013298	0.000506101
RSp1530		putative L-ascorbate oxidase (ASCORBASE) oxidoreductase protein	9273	16161	20689	15374.3	5748.51	726	307	572	535	211.936	226	249	238	237.667	11.5036	307	131	133	190.333	101.041	-4.80735	-5.15927	-5.32216	6.99869e-07	4.1905e-07	3.40118e-07
RSp1555	ripF1, popF1	Type III secretion translocon protein PopF1	771	540	13679	4996.67	7520.01	24368	70961	148005	81111.3	62440.4	49922	46615	39951	45496	5078.81	40203	34936	36387	37175.3	2720.56	4.98173	5.4437	5.30964	0.00298873	0.00201455	0.00227669
RSp1563		hypothetical protein	1488	2692	2684	2288	692.832	712	302	234	416	258.588	272	282	245	266.333	19.1398	481	469	450	466.667	15.6312	-2.54605	-2.34278	-1.1793	0.000275095	0.000503874	0.0351472
RSp1572		putative transport transmembrane protein	2177	8764	10047	6996	4222.39	573	311	130	338	222.731	215	189	242	215.333	26.5016	269	129	84	160.667	96.4797	-4.45219	-4.26471	-4.52573	0.000275506	0.000345491	0.000235105
RSp1573		hypothetical protein	1745	6112	8186	5347.67	3287.82	2159	455	117	910.333	1094.5	186	173	153	170.667	16.6233	293	63	29	128.333	143.615	-3.08341	-4.32017	-4.9643	0.0147942	0.0017846	0.000863153
RSp1580		hypothetical protein	1131	1393	1796	1440	334.982	255	81	182	172.667	87.3747	25	41	53	39.6667	14.0475	55	32	16	34.3333	19.6044	-3.10289	-4.44283	-4.4298	0.000199254	1.12469e-05	1.22214e-05
RSp1582	ripAZ1	Type III effector protein	162	133	224	173	46.4866	1780	1621	2665	2022	562.501	781	768	866	805	53.2259	917	1087	982	995.333	85.7807	3.52217	3.02534	3.71372	1.49468e-05	5.82145e-05	9.8988e-06
RSp1601	ripAD	Type III effector protein	262	264	1190	572	535.205	4440	6669	8437	6515.33	2002.93	3973	3257	3026	3418.67	493.765	4844	3577	2484	3635	1181.07	3.76254	3.70049	4.05373	0.000482899	0.000589303	0.000301085
RSp1603		hypothetical protein	15392	10999	11104	12498.3	2506.54	740	519	806	688.333	150.314	110	119	91	106.667	14.2945	208	171	160	179.667	25.1462	-4.27849	-6.11897	-5.12305	1.04387e-05	6.33927e-07	2.48124e-06
RSp1604		hypothetical protein	4026	9856	9927	7936.33	3386.63	387	173	130	230	137.655	91	94	101	95.3333	5.1316	97	69	74	80	14.9332	-5.06694	-5.5566	-5.54455	3.04118e-07	1.67821e-07	1.70045e-07
RSp1605		hemagglutinin-like protein	26857	33967	37056	32626.7	5229.94	2616	1009	520	1381.67	1096.57	569	469	467	501.667	58.321	853	331	264	482.667	322.463	-4.7697	-5.29337	-5.25347	2.47223e-07	1.32489e-07	1.35825e-07
RSp1606		hypothetical protein	10347	4299	5888	6844.67	3135.44	538	330	416	428	104.518	85	86	80	83.6667	3.21455	194	72	53	106.333	76.5136	-4.01169	-5.53019	-5.12923	1.23976e-06	1.3349e-07	2.02411e-07
RSp1607		hypothetical protein	13964	8894	11839	11565.7	2546.03	1142	685	520	782.333	322.221	254	239	252	248.333	8.14453	449	392	362	401	44.1928	-3.95939	-4.78492	-3.76298	1.19385e-06	2.71216e-07	1.96457e-06
RSp1609		acid sphingomyelinase-like phosphodiesterase transmembrane protein	8632	5657	6665	6984.67	1513.04	1815	1345	1898	1686	298.216	576	534	522	544	28.3549	896	721	538	718.333	179.015	-2.09549	-2.92739	-2.24315	8.40365e-05	3.73049e-06	4.7379e-05
RSp1635	xylH	xylose transmembrane ABC transporter protein	2605	4126	4160	3630.33	888.127	1185	890	351	808.667	422.907	558	506	509	524.333	29.1947	556	400	344	433.333	109.861	-2.27498	-2.03398	-2.04394	6.35452e-05	0.000161564	0.000152925
RSp1654		hypothetical protein	4698	7482	9189	7123	2266.92	284	178	65	175.667	109.519	112	89	90	97	13	112	103	94	103	9	-5.52763	-5.49057	-5.02154	3.09184e-06	3.23855e-06	6.6343e-06
RSp1655		hypothetical protein	173	186	154	171	16.0935	36	7	52	31.6667	22.8108	1	1	2	1.33333	0.57735	8	3	4	5	2.64575	-2.52365	-6.24947	-4.26665	0.0413554	0.000692961	0.00444096
RSp1656		hypothetical protein	1002	870	635	835.667	185.893	259	92	91	147.333	96.7075	29	11	15	18.3333	9.45163	44	25	14	27.6667	15.1767	-2.69658	-4.83559	-3.97408	0.000116613	9.65731e-07	4.93859e-06
RSp1657		putative cyclopropane-mycolic acid synthase (methyltransferase) protein	766	974	840	860	105.432	444	102	91	212.333	200.705	23	18	16	19	3.60555	45	47	21	37.6667	14.4684	-2.2686	-4.77082	-3.48029	0.00144704	3.98313e-06	5.47676e-05
a Values highlighted in red and blue correspond to expression level of log (fold changes) of < -2 or > 2, respectively, in R. solanacearum ΔphcB, ΔphcA and ΔchpA mutants, relative to the expression levels of strain OE1-1.
b Values highlighted in yellow correspond to q-values < 0.05 of the expression levels of R. solanacearum ΔphcB, ΔphcA and ΔchpA mutants, relative to the expression levels of strain OE1-1.
