# Supplementary material for: The transcription regulator ChpA affects the global transcriptome including quorum sensing‐dependent genes in Ralstonia pseudosolanacearum strain OE1‐1
Source: Mol Plant Pathol. 2023 Jul 14;24(11):1370–84. doi: 10.1111/mpp.13374 (PMC10576176; doi:10.1111/mpp.13374)
Supplement: Supplementary file 5 — TABLE S3. RNA‐sequencing data for transcripts of ChpA‐regulated genes in Ralstonia pseudosolanacearum strain OE1‐1 and the phcB‐deletion (ΔphcB), phcA‐deletion (ΔphcA), and chpA‐deletion (ΔchpA) mutants grown in quarter‐strength M63 medium, and predicted functions of putative gene products. [file MPP-24-1370-s007.xlsx]

## Sheet: Table S3
Table S3 RNA-sequencing data for transcripts, in which ChpA is involved, in Ralstonia pseudosolanacearum strain OE1-1, and the phcB-deletion (ΔphcB), phcA-deletion (ΔphcA) and chpA-deletion (ΔchpA) mutants grown in one-quarter-strength M63 medium, and the predicted functions of the proteins encoded by the genes.
Gene ID	Gene name	Description	Count values										log (fold change)a			q-valueb
			OE1-1					ΔchpA
			value 1	value 2	value 3	mean	STDEV	value 1	value 2	value 3	mean	STDEV	ΔphcB	ΔphcA	ΔchpA	ΔphcB	ΔphcA	ΔchpA
RSc0008	rpsU	30S ribosomal protein S21	6259	3997	2570	4275.33	1860.18	12008	8136	5492	8545.33	3277.23	0.55212	0.632903	2.1694	0.312011	0.246136	0.000831418
RSc0013		hypothetical protein	1697	2306	1876	1959.67	313.002	893	112	70	358.333	463.511	-0.615199	-0.498724	-2.04982	0.390015	0.488978	0.00841097
RSc0014	gor	glutathione reductase oxidoreductase protein	124	465	202	263.667	178.668	104	4	3	37	58.0259	-1.20521	-0.5244	-2.78226	0.257777	0.629575	0.0186539
RSc0018		response regulator transcription regulator protein	12018	14580	12159	12919	1440.19	1289	511	372	724	494.216	-1.65966	-3.41397	-3.30805	0.00265432	6.6343e-06	8.89748e-06
RSc0019		hypothetical protein	3918	9468	7008	6798	2780.95	1149	700	640	829.667	278.173	-1.91544	-2.1497	-2.03601	0.00818268	0.00346769	0.00488464
RSc0024		putative signal peptide protein	1320	1770	1226	1438.67	290.767	771	33	13	272.333	431.974	-0.990838	-0.290856	-2.36974	0.275464	0.770007	0.0191187
RSc0025	phaP2	hypothetical protein	23457	20061	16093	19870.3	3685.7	759	607	450	605.333	154.507	-4.31635	-4.49072	-3.9879	6.05938e-07	4.3674e-07	1.15546e-06
RSc0028	gabD1	succinate-semialdehyde dehydrogenase oxidoreductase protein	12421	4155	4106	6894	4786.59	2062	535	401	999.333	922.732	-0.950406	-1.14206	-2.02056	0.114616	0.0590744	0.00267761
RSc0029	goaG	4-aminobutyrate aminotransferase protein	9581	868	1117	3855.33	4960.14	542	248	193	327.667	187.644	-1.31043	-1.68257	-2.19462	0.231792	0.119986	0.0492145
RSc0036		putative signal peptide protein	407	1159	1276	947.333	471.585	338	17	5	120	188.889	-2.02176	-0.470729	-3.38526	0.154639	0.74521	0.0302229
RSc0049		putative hemaggltinin-related protein	7415	6334	6584	6777.67	565.924	1963	324	232	839.667	973.922	-1.28063	-1.49368	-2.44354	0.0176138	0.00728495	0.000222743
RSc0050		hypothetical protein	7967	5306	6017	6430	1377.74	515	183	140	279.333	205.223	-3.4571	-3.45371	-3.70182	1.01977e-06	1.03965e-06	5.85375e-07
RSc0063	mdrB	rod shape-determining (RODA protein) transmembrane	527	1113	756	798.667	295.321	1460	1705	1347	1504	183.011	0.813913	1.58771	2.07822	0.239204	0.0258351	0.00594379
RSc0064		putative long-chain-fatty-acid--CoA ligase protein	13112	11003	11322	11812.3	1136.79	2051	1087	824	1320.67	646.013	-1.96681	-1.38564	-2.23416	1.19075e-05	0.000299668	3.33395e-06
RSc0083		hypothetical protein	635	922	423	660	250.438	177	6	4	62.3333	99.3093	-0.177598	-0.468591	-2.96631	0.879219	0.666388	0.0116039
RSc0087		putative NADH-ubiquinone oxidoreductase oxidoreductase protein	1444	1503	1131	1359.33	199.931	417	77	61	185	201.077	-1.52653	-1.66741	-2.27966	0.00618724	0.00349791	0.000374684
RSc0092		hypothetical protein	2266	2322	1571	2053	418.362	7754	7873	8546	8057.67	427.074	1.55978	2.61631	3.14372	0.00983987	0.000250029	5.74513e-05
RSc0093	ahcY	S-adenosyl-L-homocysteine hydrolase	21554	12007	6303	13288	7705.78	79944	47245	48544	58577.7	18515.2	2.36221	2.80496	3.22608	0.00284951	0.000764302	0.000277286
RSc0100	thiD	bifunctional hydroxy-phosphomethylpyrimidine kinase/hydroxy-methylpyrimidine kinase	5378	4976	4158	4837.33	621.708	2777	80	63	973.333	1562.04	-0.706419	-0.368333	-2.365	0.464428	0.716497	0.0225729
RSc0109	thiG	thiazole synthase	2833	4842	2964	3546.33	1123.99	2260	88	63	803.667	1261.28	-0.850438	-0.0297825	-2.18273	0.336058	0.977567	0.0240022
RSc0111	thiS	sulfur carrier protein ThiS	1100	1093	602	931.667	285.521	539	5	5	183	308.305	-0.708814	-0.00813611	-2.48666	0.54786	0.994794	0.0462345
RSc0115		putative hemagglutinin-related protein	14829	24337	15336	18167.3	5349.1	226	92	46	121.333	93.5165	-2.98098	-6.13149	-6.47947	0.015089	0.00014219	0.00010103
RSc0116		hypothetical protein	26582	16764	16710	20018.7	5684.08	170	146	118	144.667	26.0256	-5.97779	-6.64476	-6.07124	2.57801e-07	1.43845e-07	2.436e-07
RSc0117		hypothetical protein	15983	15971	15635	15863	197.545	210	72	51	111	86.3771	-5.03167	-6.21326	-6.30158	1.88472e-06	3.94308e-07	3.6533e-07
RSc0118		hypothetical protein	9601	17547	17013	14720.3	4441.51	231	66	44	113.667	102.207	-5.06745	-5.39214	-6.18187	1.81058e-07	1.32489e-07	6.20802e-08
RSc0119		hypothetical protein	6113	7658	6967	6912.67	773.932	94	19	17	43.3333	43.89	-5.18346	-5.80782	-6.48762	1.29542e-05	5.65821e-06	2.5724e-06
RSc0120		hypothetical protein	3280	6029	5489	4932.67	1456.5	100	85	97	94	7.93725	-4.86499	-4.87777	-4.62299	3.1034e-07	3.20116e-07	4.61633e-07
RSc0121	aidB	putative oxidoreductase flavoprotein FAD	2705	4640	4110	3818.33	999.929	1104	199	179	494	528.37	-0.99754	-0.940916	-2.2563	0.0378282	0.0492859	0.000206208
RSc0123		putative alcohol dehydrogenase oxidoreductase protein	1808	2830	1812	2150	588.901	945	85	62	364	503.292	-0.526114	-1.34854	-2.13136	0.490518	0.071183	0.00982101
RSc0129	gstN	hypothetical protein	1316	2047	1973	1778.67	402.386	472	132	124	242.667	198.649	-1.54433	-1.23846	-2.10275	0.00106374	0.00494206	8.48814e-05
RSc0144		transcription regulator protein	1094	1397	1312	1267.67	156.289	571	60	29	220	304.37	-0.645175	-0.620261	-2.15254	0.375083	0.393666	0.00773179
RSc0145		putative transmembrane protein	113	130	54	99	39.8873	907	355	293	518.333	338.02	1.45315	2.40804	3.29361	0.0760907	0.00688815	0.000903236
RSc0150		hypothetical protein	617	976	589	727.333	215.806	91	13	2	35.3333	48.5215	-1.61889	-2.12798	-3.87459	0.0440545	0.012161	0.000301226
RSc0151		putative transmembrane protein	507	1004	825	778.667	251.719	77	20	21	39.3333	32.6241	-1.62838	-1.73634	-3.48533	0.0174647	0.0115215	0.00010228
RSc0161		transmembrane aldehyde dehydrogenase oxidoreductase protein	7652	5340	5521	6171	1285.77	1183	129	105	472.333	615.572	-1.92536	-2.27727	-3.32218	0.00382317	0.00119129	6.70145e-05
RSc0166		outer membrane channel lipoprotein	869	2637	1371	1625.67	911.097	887	47	58	330.667	481.83	-1.38537	-0.766696	-2.2301	0.173038	0.441797	0.0369947
RSc0168		hypothetical conserved protein	1335	1600	962	1299	320.52	3218	2966	2824	3002.67	199.543	1.2271	1.49073	2.31456	0.0212321	0.00695057	0.00030341
RSc0169		putative transmembrane oxidoreductase protein	1074	957	513	848	295.958	2090	1826	1828	1914.67	151.846	1.3938	1.25887	2.29279	0.0125695	0.0209481	0.000423379
RSc0170		probable transmembrane protein	694	617	262	524.333	230.426	1276	973	799	1016	241.39	1.4616	0.797153	2.03368	0.02344	0.198273	0.00347177
RSc0173		hypothetical protein	701	912	436	683	238.51	2042	1491	1263	1598.67	400.505	1.09202	1.00149	2.32888	0.054252	0.0752893	0.000611882
RSc0174		2-dehydropantoate 2-reductase	631	570	484	561.667	73.8535	294	22	20	112	157.62	-0.33348	-0.105353	-2.07741	0.623071	0.8863	0.00434455
RSc0176		lipoprotein	1045	944	692	893.667	181.803	356	37	25	139.333	187.735	-0.0676141	-1.03272	-2.28183	0.929238	0.120775	0.00299116
RSc0214		transcription regulator protein	16458	3480	12996	10978	6720.22	440	288	248	325.333	101.298	-3.86539	-4.23103	-4.01469	0.000118375	5.79608e-05	8.96705e-05
RSc0216		transport transmembrane protein	2369	1977	3429	2591.67	751.173	93	64	37	64.6667	28.006	-3.71439	-4.14422	-4.28838	1.69495e-05	7.09773e-06	5.6909e-06
RSc0217		oxidoreductase transmembrane protein	2400	1171	2938	2169.67	905.739	58	37	30	41.6667	14.5717	-4.68602	-4.9565	-4.6482	2.01522e-05	1.33046e-05	2.39714e-05
RSc0218		hypothetical protein	11175	13990	15514	13559.7	2201.28	58	38	44	46.6667	10.2632	-6.2985	-7.798	-7.15639	1.2078e-07	3.72717e-08	5.98955e-08
RSc0219		putative acylphosphatase protein	1073	1146	1464	1227.67	207.9	122	14	8	48	64.1561	-4.02378	-2.9165	-4.3827	0.0048246	0.0218293	0.00306243
RSc0220		hypothetical protein	604	513	483	533.333	63.0106	131	16	30	59	62.7455	-1.85602	-2.31795	-2.52804	0.00206838	0.000423147	0.000220963
RSc0221		hypothetical protein	1027	2018	2220	1755	638.505	281	73	35	129.667	132.429	-2.5894	-1.85487	-3.20233	0.0108482	0.0450208	0.00289465
RSc0232		hypothetical protein	14537	27180	38774	26830.3	12122.3	255	194	180	209.667	39.879	-6.31892	-6.88426	-5.87125	4.99496e-06	2.74861e-06	8.90505e-06
RSc0238		putative permease transmembrane protein	169	392	518	359.667	176.732	47	3	2	17.3333	25.697	-1.84963	-2.23629	-4.195	0.202711	0.118026	0.0129074
RSc0239		hypothetical protein	1173	1885	1918	1658.67	420.923	199	68	58	108.333	78.6787	-2.0285	-2.33957	-2.99935	0.00127999	0.000451648	6.14306e-05
RSc0240		hypothetical protein	366	951	827	714.667	308.254	29	17	9	18.3333	10.0664	-2.14988	-1.95749	-4.137	0.0130331	0.0219187	0.000224111
RSc0241		hypothetical protein	815	1023	838	892	114.031	72	6	2	26.6667	39.3107	-2.67286	-2.46566	-4.49339	0.00499347	0.00814185	0.00019762
RSc0242		putative hydrolase protein	3273	1665	1705	2214.33	917.05	322	247	220	263	52.8488	-1.67486	-2.84915	-2.10747	0.0226894	0.000824602	0.0063401
RSc0245	ripB	Type III effector protein	320	277	636	411	196.038	1852	722	472	1015.33	735.278	3.27129	3.66359	2.28024	0.000200982	8.42967e-05	0.00287972
RSc0254		hypothetical protein	3738	4514	4077	4109.67	389.03	1420	184	146	583.333	724.824	-1.21573	-0.994769	-2.36014	0.0176459	0.0461518	0.000207298
RSc0257	ripY	Type III effector protein with ankyrin repeats	527	641	4206	1791.33	2091.94	3101	4000	3411	3504	456.659	2.80202	3.0749	2.75363	0.00229701	0.00142326	0.00289608
RSc0259		hypothetical protein	339	907	701	649	287.548	309	2	2	104.333	177.247	-0.553524	0.0285833	-2.80113	0.67104	0.984538	0.0444883
RSc0275		short chain dehydrogenase	1947	2198	1635	1926.67	282.05	926	16	12	318	526.547	-0.403376	-0.42606	-2.53768	0.726193	0.710297	0.0319006
RSc0293		putative signal peptide protein	22764	7034	4048	11282	10055.2	4500	231	124	1618.33	2496.17	-0.695714	-3.22003	-2.65194	0.518976	0.00648269	0.0169811
RSc0306		hypothetical protein	2517	4944	4367	3942.67	1267.92	1705	100	68	624.333	936.022	-0.972031	-0.490983	-2.50037	0.256748	0.578146	0.00999287
RSc0311		pantothenate kinase	1644	1859	1471	1658	194.378	907	56	32	331.667	498.398	-0.114053	-0.108005	-2.04748	0.902188	0.907339	0.0203136
RSc0316		lipoprotein	927	1929	1685	1513.67	522.511	510	32	18	186.667	280.102	-1.56048	-0.622502	-2.82108	0.0806184	0.489051	0.0062888
RSc0320		hypothetical protein	6171	188	276	2211.67	3429.17	138	4	3	48.3333	77.6552	-4.77315	-6.67698	-4.97789	0.0386193	0.0130178	0.0267586
RSc0321	ripAE	Type III effector protein	192	242	961	465	430.275	651	1016	884	850.333	184.814	2.41046	2.67939	2.31651	0.00533173	0.00283834	0.00690614
RSc0324		hypothetical conserved protein	5409	5893	6064	5788.67	339.736	377	314	192	294.333	94.0549	-3.99016	-3.38234	-3.32295	9.94068e-07	4.06447e-06	4.88222e-06
RSc0336		signal peptide protein	15974	8631	8457	11020.7	4290.59	1133	718	571	807.333	291.456	-1.67461	-3.53866	-2.85316	0.0361072	0.000388233	0.00179236
RSc0337		polyphenol oxidase B precursor	89347	63182	61433	71320.7	15635.7	3207	3207	2637	3017	329.09	-3.40048	-4.61555	-3.5324	1.4523e-05	1.03179e-06	1.07091e-05
RSc0390	coaD	phosphopantetheine adenylyltransferase	3000	3847	2493	3113.33	684.078	6838	7293	6718	6949.67	303.329	0.738959	1.45792	2.32194	0.120419	0.00502721	0.000156802
RSc0394	rplY	50S ribosomal protein L25/general stress protein Ctc	20275	18910	12386	17190.3	4216.28	66867	56277	50743	57962.3	8193.05	1.35236	2.10115	2.89912	0.0128149	0.000671377	4.84411e-05
RSc0437		hypothetical protein	158	177	119	151.333	29.5691	63	5	8	25.3333	32.6548	-0.333629	-0.650508	-2.05284	0.661789	0.37054	0.0102319
RSc0467		hypothetical protein	5511	4167	5947	5208.33	927.796	1550	99	48	565.667	852.839	-0.764792	-0.969187	-3.03452	0.373798	0.255515	0.00290826
RSc0490	rplM	50S ribosomal protein L13	21684	10563	6164	12803.7	7998.94	82804	81458	76308	80190	3428.61	2.24425	2.7314	3.90744	0.013932	0.00402956	0.000388233
RSc0491	rpsI	30S ribosomal protein S9	18752	13143	6849	12914.7	5954.78	67173	88124	82637	79311.3	10864.2	1.43041	2.8344	3.99558	0.0883804	0.00306243	0.000315981
RSc0504	purH	bifunctionalphosphoribosylaminoimidazolecarboxamide formyltransferase/IMP cyclohydrolase	3301	2494	1492	2429	906.25	7451	5028	4458	5645.67	1589.23	2.1209	2.19774	2.27836	0.000381309	0.000272247	0.000207346
RSc0508	ubiH	hypothetical protein	2760	4134	3697	3530.33	701.999	1654	62	43	586.333	924.675	-0.617104	-0.299271	-2.41786	0.512348	0.765527	0.0186944
RSc0509	pepP	XAA-Pro aminopeptidase	8273	6270	4982	6508.33	1658.39	3297	143	115	1185	1829.1	-0.307709	-0.546105	-2.30319	0.741446	0.535654	0.0142053
RSc0528		hypothetical protein	1761	897	497	1051.67	646.038	4156	1533	1359	2349.33	1567.04	1.3748	1.69988	2.15788	0.022529	0.00699926	0.0014106
RSc0534		lipoprotein transmembrane	1856	1962	1543	1787	217.855	221	54	45	106.667	99.1178	-2.4494	-3.0697	-3.37883	4.99144e-05	6.45349e-06	2.79511e-06
RSc0536	fabG	3-ketoacyl-(acyl-carrier-protein) reductase	3051	2631	2653	2778.33	236.392	678	24	12	238	381.098	-1.65797	-1.76059	-3.39263	0.143755	0.120803	0.00997681
RSc0537	fadE	acyl-CoA dehydrogenase	5574	6971	7130	6558.33	856.157	985	287	227	499.667	421.38	-1.6337	-2.1748	-2.90244	0.0132395	0.00234557	0.000287467
RSc0538		putative transcription regulator protein	7584	9779	9483	8948.67	1191.07	2487	637	569	1231	1088.26	-1.42322	-1.65022	-2.11849	0.00606202	0.00225141	0.000348867
RSc0539	rhlE1	ATP-dependent RNA helicase protein	919	1256	330	835	468.68	8390	2208	1954	4184	3644.72	1.50569	3.07894	3.13814	0.04663	0.000784243	0.000700648
RSc0540		serine/threonine protein kinase	567	1041	274	627.333	387.043	4308	1000	749	2019	1986.3	1.1253	3.03174	2.35286	0.180578	0.00224415	0.0105324
RSc0548		hypothetical protein	80	289	256	208.333	112.358	19	6	3	9.33333	8.5049	-2.71848	-1.52932	-3.685	0.0373028	0.207554	0.0101651
RSc0554	sucC	succinyl-CoA synthetase subunit beta	16937	14157	6960	12684.7	5148.88	53631	42188	42721	46180	6458.26	2.31445	2.22376	2.98256	0.00198419	0.00233698	0.000283451
RSc0555	sucD	succinyl-CoA synthetase subunit alpha	12096	12040	5970	10035.3	3520.79	40464	19788	17942	26064.7	12504.3	2.32705	2.20827	2.32721	0.000928747	0.00119129	0.00081349
RSc0558	pilA	type 4 fimbrial pilin signal peptide protein	12475	43736	24088	26766.3	15801.7	45560	99863	80712	75378.3	27541.6	0.932231	1.60574	2.74244	0.144734	0.0164475	0.000487397
RSc0590		putative transcription regulator protein	1444	1616	1792	1617.33	174.004	269	139	110	172.667	84.6778	-2.37939	-1.96429	-2.32582	0.00950505	0.0220506	0.00941103
RSc0592		hypothetical protein	764	2046	1654	1488	656.923	15326	10314	9872	11837.3	3029.35	3.17827	3.57807	4.05039	9.5744e-05	3.49516e-05	1.18851e-05
RSc0593		hypothetical protein	5743	2780	5982	4835	1783.69	25445	9263	7978	14228.7	9734.86	1.5583	2.47065	2.43786	0.00352078	0.00010103	0.000112802
RSc0598		hypothetical protein	696	926	1165	929	234.514	88	19	9	38.6667	43.0155	-3.1722	-3.01904	-4.21965	0.00484434	0.00591783	0.000870832
RSc0600		hypothetical protein	219	530	344	364.333	156.494	112	15	8	45	58.1292	-0.81154	0.205259	-2.33286	0.338357	0.827522	0.0130178
RSc0606		putative methyl-accepting chemotaxis transmembrane protein	87	170	129	128.667	41.501	1457	661	615	911	473.409	3.73413	3.74856	3.76659	3.29277e-05	3.17909e-05	3.08066e-05
RSc0613		hypothetical protein	24162	10193	12484	15613	7491.74	208	155	139	167.333	36.1156	-4.87518	-6.67086	-5.50616	3.69556e-06	3.63414e-07	1.40844e-06
RSc0617		putative secreted aspartic protease	76	92	108	92	16	154	273	250	225.667	63.1216	1.59449	1.71032	2.52998	0.0562942	0.0426319	0.00581866
RSc0644		putative transmembrane protein	1518	2857	2570	2315	704.982	657	174	77	302.667	310.671	-1.18852	-0.915336	-2.2812	0.0295447	0.0856973	0.000529477
RSc0662		hypothetical protein	1556	1456	1932	1648	250.982	778	52	27	285.667	426.556	-0.669754	-0.842642	-2.44638	0.419586	0.30219	0.0082931
RSc0722		putative type 4 fimbrial pilin related transmembrane protein	1214	1224	948	1128.67	156.542	2992	2368	1890	2416.67	552.61	1.21134	0.939973	2.17331	0.00336307	0.0158999	2.68064e-05
RSc0729	glyA	serine hydroxymethyltransferase	9668	5843	4937	6816	2511.1	30682	16583	15345	20870	8519.96	1.26873	1.66109	2.69231	0.00522109	0.000773865	1.13305e-05
RSc0770		putative transmembrane dehydrogenase (small subunit) oxidoreductase protein	981	266	244	497	419.301	118	15	20	51	58.0775	-2.11153	-3.59596	-2.57883	0.0117907	0.000438871	0.00365702
RSc0771		putative transmembrane dehydrogenase (large subunit) oxidoreductase protein	3054	2083	1895	2344	622.022	423	136	125	228	168.964	-2.31806	-3.36026	-2.54381	2.21926e-05	7.35347e-07	9.35709e-06
RSc0772		putative oxidoreductase dehydrogenase (cytochrome C subunit) signal peptide protein	1165	2794	2219	2059.33	826.154	706	59	49	271.333	376.466	-2.0523	-0.80481	-2.70441	0.0180462	0.32079	0.00434914
RSc0784	fkpA	FKBP-type peptidyl-prolyl cis-trans isomerase	2626	2064	1317	2002.33	656.675	5720	5103	3805	4876	977.473	1.03127	1.01051	2.47289	0.0391765	0.0433629	0.000125605
RSc0787		hypothetical protein	541	1303	1094	979.333	393.729	377	57	44	159.333	188.617	-1.43126	-0.492514	-2.2369	0.158482	0.633257	0.0329775
RSc0798		putative purine nucleoside permease protein	4567	3843	4501	4303.67	400.312	175	48	44	89	74.505	-4.04902	-4.14346	-4.81996	1.07304e-06	9.10686e-07	2.88211e-07
RSc0799		putative purine nucleoside permease protein	3035	4035	4811	3960.33	890.351	228	77	58	121	93.1504	-3.86854	-3.9347	-4.19785	3.09184e-06	2.71162e-06	1.59073e-06
RSc0800		putative ferrisiderophore receptor signal peptide protein	151	993	428	524	429.131	1677	3197	2579	2484.33	764.409	3.84792	5.81272	3.63014	2.8655e-05	1.01138e-06	4.69412e-05
RSc0801		putative lipoprotein transmembrane	113	338	195	215.333	113.87	1577	2723	2330	2210	582.348	4.2529	6.2191	4.58016	3.35476e-06	1.95939e-07	1.82732e-06
RSc0803		hypothetical protein	1807	1719	1806	1777.33	50.5206	440	79	52	190.333	216.639	-1.53436	-2.08352	-2.69624	0.00425879	0.000467583	5.88628e-05
RSc0805		hypothetical protein	438	761	723	640.667	176.54	215	12	5	77.3333	119.274	-1.69161	-0.726796	-3.02434	0.125205	0.510079	0.0147505
RSc0811	sorB	sulfite:cytochrome C oxidoreductase subunit B	1133	1517	1660	1436.67	272.53	134	18	19	57	66.6858	-1.63527	-3.14338	-4.26824	0.0793051	0.00242537	0.000355543
RSc0815		hypothetical protein	4754	9018	8658	7476.67	2364.76	849	92	63	334.667	445.662	-3.5428	-3.36755	-4.08851	0.000160826	0.000239031	6.37329e-05
RSc0830		hypothetical protein	66	352	323	247	157.42	821	2975	2622	2139.33	1155.27	2.07043	4.41334	4.40642	0.0174214	0.000124517	0.000116613
RSc0886		hypothetical protein	178	392	403	324.333	126.848	759	1033	750	847.333	160.855	1.05109	1.31296	2.54414	0.143792	0.0698007	0.00214955
RSc0902		signal peptide protein	22743	6924	7015	12227.3	9106.95	43667	18125	15834	25875.3	15450.6	1.56754	0.918699	2.18373	0.00418808	0.0671917	0.000369264
RSc0903	serC	phosphoserine aminotransferase	2473	2583	1856	2304	391.858	5559	4207	3641	4469	985.477	0.693754	1.21088	2.07054	0.157267	0.0179935	0.000524851
RSc0908	cmk	cytidylate kinase protein	3619	4339	2732	3563.33	804.945	9523	7573	7253	8116.33	1228.67	0.886973	1.63169	2.31883	0.0853023	0.00404246	0.000310044
RSc0909	rpsA	30S ribosomal protein S1	36060	22811	14384	24418.3	10927	129251	80555	83341	97715.7	27345.9	2.30026	2.54417	3.14174	0.00064809	0.000281678	5.08675e-05
RSc0910	ihfB	integration host factor subunit beta	6068	6092	3550	5236.67	1460.75	27322	13044	13485	17950.3	8119.1	1.78141	2.41711	2.81777	0.00810255	0.001101	0.000351075
RSc0922		NLPA lipoprotein-related, probable solute-binding protein	1700	2113	1127	1646.67	495.159	5558	2652	2156	3455.33	1837.77	1.15696	1.6801	2.02078	0.00168656	7.49272e-05	1.27586e-05
RSc0933	rpsP	30S ribosomal protein S16	1898	2932	2341	2390.33	518.762	6370	5917	5395	5894	487.907	-0.00898136	1.48741	2.46688	0.992808	0.0812799	0.00805483
RSc0935	trmD	tRNA (guanine-N(1)-)-methyltransferase	11825	8742	5412	8659.67	3207.29	24519	21617	18050	21395.3	3240.19	0.588757	1.38696	2.49219	0.360395	0.0323587	0.00101945
RSc0936	rplS	50S ribosomal protein L19	16988	10681	7273	11647.3	4929.06	50858	43102	35961	43307	7450.62	1.02675	1.9152	3.16344	0.162487	0.0141643	0.00060818
RSc0949		hypothetical protein	201	476	181	286	164.848	1002	475	438	638.333	315.487	-0.00569635	1.77586	2.15487	0.995598	0.0780028	0.037359
RSc0950		hypothetical protein	2009	1800	1703	1837.33	156.379	257	115	91	154.333	89.7181	-2.45154	-2.61649	-2.68278	1.23655e-06	6.93752e-07	5.7564e-07
RSc0952		putative ATP-dependent RNA helicase protein	1853	2327	310	1496.67	1054.66	23083	3056	2640	9593	11684.5	1.46338	3.49843	3.22787	0.207049	0.00848583	0.0130207
RSc0973		amino-acid-binding periplasmic (PBP) ABC transporter protein	2927	604	615	1382	1338.02	4592	1938	1714	2748	1600.87	2.00244	0.256536	2.10346	0.0110249	0.750525	0.00816831
RSc0982		Putative integral membrane sensory domain containing protein	2156	2925	3779	2953.33	811.871	486	194	136	272	187.585	-1.36221	-1.34532	-2.58639	0.0183775	0.0193989	0.000248811
RSc0983		putative Phytanoyl-CoA dioxygenase	1522	3013	4975	3170	1731.85	669	30	29	242.667	369.216	-1.64249	-1.26345	-3.54621	0.0989129	0.194865	0.00326129
RSc0988		hypothetical protein	3724	801	519	1681.33	1774.61	702	59	40	267	376.841	-0.890611	-0.869137	-2.20992	0.283844	0.290993	0.0114109
RSc0991	mug	hypothetical protein	4312	3233	4143	3896	580.359	2125	70	50	748.333	1192.27	-0.127481	0.159884	-2.62849	0.910558	0.886402	0.0170511
RSc1002		hypothetical protein	650	639	526	605	68.6367	306	13	9	109.333	170.33	-0.876603	-0.281852	-2.46189	0.270187	0.743855	0.0067362
RSc1003		carboxypeptidase	3093	1467	1500	2020	929.392	146	90	107	114.333	28.7112	-2.68362	-3.01403	-3.01163	0.000141564	5.50878e-05	6.01316e-05
RSc1013		putative ribokinase protein	2373	2493	2661	2509	144.665	745	32	25	267.333	413.686	-2.21369	-1.91019	-3.30397	0.0129407	0.02551	0.00135394
RSc1016		ABC transporter ATP-binding protein	4942	4724	5985	5217	673.98	1904	293	198	798.333	958.713	-0.794287	-0.693265	-2.17619	0.165982	0.225602	0.00131984
RSc1025	fdx	ferredoxin [2FE-2S] protein	724	657	211	530.667	278.859	1338	1985	1801	1708	333.375	2.09013	1.63829	2.87297	0.0205844	0.0556457	0.00326129
RSc1026	iscX	ISC system FeS cluster assembly protein	455	355	142	317.333	159.863	1291	1990	1900	1727	380.259	2.13586	2.06414	3.86093	0.0268259	0.029639	0.000859247
RSc1028	lysS	lysyl-tRNA synthetase	5803	1615	1113	2843.67	2575.12	8265	4525	4618	5802.67	2132.95	2.07059	1.08928	2.22705	0.012208	0.151386	0.00761174
RSc1048	rpmF	50S ribosomal protein L32	7621	7753	5202	6858.67	1436.23	15487	19638	14594	16573	2691.66	-0.00687293	0.458119	2.60414	0.994326	0.613673	0.00676357
RSc1050	fabH	3-oxoacyl-(acyl carrier protein) synthase III	2362	4293	2037	2897.33	1219.56	8384	6493	5376	6751	1520.51	0.914513	1.73135	2.31358	0.0873868	0.00349111	0.000421986
RSc1052	fabG	3-ketoacyl-(acyl-carrier-protein) reductase	4437	6609	3995	5013.67	1399.16	15070	12138	11559	12922.3	1882.33	1.28145	1.81943	2.44366	0.0154588	0.00162577	0.000166203
RSc1053	acpP	acyl carrier protein	9342	9282	6583	8402.33	1575.87	19074	21367	18604	19681.7	1478.34	0.739762	1.19568	2.42013	0.231212	0.0535314	0.000973459
RSc1054	fabF1	3-oxoacyl-(acyl carrier protein) synthase II	6835	9759	7110	7901.33	1614.65	20445	15585	15426	17152	2852.93	1.03686	1.67766	2.19632	0.0240621	0.00118276	0.000136422
RSc1069	efp	elongation factor P	7054	2205	1469	3576	3034.43	15835	5734	4880	8816.33	6093.32	1.72301	1.1914	2.39238	0.00490289	0.0361072	0.000449146
RSc1074		putative sensory protein with Peptidoglycan-binding (LysM) and FecR domains	4336	5811	5176	5107.67	739.87	900	320	252	490.667	356.12	-2.06917	-2.00976	-2.57943	1.48489e-05	1.96561e-05	1.7775e-06
RSc1075		two-component system sensor histidine kinase transcription regulator protein	1587	3289	2942	2606	899.374	393	59	51	167.667	195.185	-2.45809	-2.12732	-3.58909	0.00299573	0.00661403	0.000205142
RSc1113		hypothetical protein	7153	4978	3925	5352	1646.18	980	388	333	567	358.724	-1.96514	-3.25916	-2.3764	0.0024456	4.50138e-05	0.000587718
RSc1120	comEC	DNA internalizaion competence protein ComEC/Rec2	517	1389	1196	1034	458.016	438	51	32	173.667	229.116	-1.22515	-0.278273	-2.32091	0.151718	0.762309	0.0131452
RSc1127	kdsA	2-dehydro-3-deoxyphosphooctonate aldolase	3947	5231	3577	4251.67	868.07	12427	7445	6735	8869	3101.7	0.867524	1.75533	2.07593	0.0638887	0.00115529	0.000308137
RSc1147		Beta-lactamase-like protein	646	1541	1104	1097	447.541	2657	1997	1928	2194	402.451	0.708866	1.22284	2.07249	0.305495	0.0748371	0.00570395
RSc1149	slyD	fkbp-type peptidyl-prolyl cis-trans isomerase (rotamase) protein	7023	3684	2468	4391.67	2358.52	15208	12001	10269	12492.7	2505.94	1.4902	1.11952	2.69589	0.0104479	0.0425365	0.000152076
RSc1153		putative transmembrane efflux transmembrane protein	1221	814	991	1008.67	204.074	276	37	36	116.333	138.276	-0.458961	-1.6126	-2.51564	0.5939	0.0538459	0.00628883
RSc1155		methyl-accepting chemotaxis transducer transmembrane protein	1400	1486	1054	1313.33	228.669	4531	2878	2371	3260	1129.53	1.91389	1.99192	2.32001	0.000143716	0.00010103	2.49093e-05
RSc1156		methyl-accepting chemotaxis transducer transmembrane protein	348	696	740	594.667	214.749	4585	1108	1027	2240	2031.23	2.90709	3.68562	2.62931	0.000597599	9.45808e-05	0.00129252
RSc1157		hypothetical protein	1622	258	189	689.667	808.161	202	1	2	68.3333	115.76	0.377995	-1.29785	-3.29644	0.776404	0.29477	0.0143043
RSc1158		glutamine amidotransferase	975	477	298	583.333	350.802	207	7	1	71.6667	117.24	-0.806555	-0.942493	-3.11816	0.411542	0.337398	0.00595888
RSc1163	lpxH	UDP-2,3-diacylglucosamine hydrolase	1088	788	710	862	199.57	1949	2643	2496	2362.67	365.708	0.852938	0.711842	2.80678	0.20469	0.291647	0.000699944
RSc1171	lysC	aspartate kinase	4744	4906	3399	4349.67	827.276	15937	8717	7917	10857	4417.56	1.22976	1.65747	2.34693	0.014496	0.00222931	0.000149961
RSc1182	rpmE2	50S ribosomal protein L31 type B	6379	599	386	2454.67	3400.24	7806	2894	2391	4363.67	2991.74	2.14267	0.770472	2.62474	0.0334913	0.439856	0.0124812
RSc1187	rho	transcription termination factor Rho	3968	3847	1677	3164	1289.2	14589	9193	8862	10881.3	3215.2	2.13739	1.83021	2.86419	0.000768581	0.0022899	7.02696e-05
RSc1192		hypothetical protein	2344	2542	1565	2150.33	516.49	6236	5511	4752	5499.67	742.065	0.970182	1.50288	2.50371	0.0632147	0.00702067	0.000174085
RSc1202		flavoprotein NADH-dependent oxidoreductase	35896	5143	7244	16094.3	17180.9	1847	297	280	808	899.841	-2.25	-2.56456	-3.63035	0.10006	0.0553048	0.0113484
RSc1211	ndk	nucleoside diphosphate kinase	8717	9958	7265	8646.67	1347.88	24143	20912	17870	20975	3136.97	0.838143	1.98905	2.40692	0.125885	0.00163175	0.000399355
RSc1235		hypothetical protein	1454	1561	1321	1445.33	120.234	2900	3179	2588	2889	295.654	0.295256	0.581082	2.23464	0.769833	0.538966	0.0207748
RSc1273		putative lipoprotein	3272	3401	4497	3723.33	673.112	785	202	141	376	355.515	-2.39514	-1.70794	-2.71319	0.000531297	0.00523256	0.000188027
RSc1288	nusA	transcription elongation factor NusA	7495	8481	5900	7292	1302.42	22244	15174	14431	17283	4312.38	1.1015	1.51232	2.31083	0.0170205	0.00233332	8.06963e-05
RSc1289	infB	translation initiation factor IF-2	28143	14615	10022	17593.3	9420.48	77119	35776	34048	48981	24383.5	1.58956	1.77468	2.53633	0.00715956	0.00352424	0.000251112
RSc1290	rbfA	ribosome-binding factor A	507	730	399	545.333	168.797	1906	1653	1644	1734.33	148.736	1.09469	2.24459	2.76377	0.0635061	0.00110368	0.0002271
RSc1296	typA	GTP-binding elongation factor protein	3482	3083	2253	2939.33	626.969	12313	6513	5681	8169	3612.84	1.14652	1.92724	2.49755	0.0215196	0.000773391	9.32238e-05
RSc1307	rpsF	30S ribosomal protein S6	11093	6936	6061	8030	2688.47	26409	19674	18426	21503	4294.3	1.88867	1.74039	2.50737	0.00436203	0.0067899	0.000571623
RSc1308	priB	hypothetical protein	9091	6628	4825	6848	2141.49	20924	14650	13917	16497	3851.37	2.01133	1.90417	2.27934	0.00571605	0.00705128	0.00228459
RSc1309	rpsR	30S ribosomal protein S18	11191	10920	7074	9728.33	2302.71	28848	27087	27185	27706.7	989.637	1.532	2.07379	2.63674	0.0151031	0.00227131	0.000407564
RSc1310	rplI	50S ribosomal protein L9	13230	10677	7194	10367	3029.92	36665	34824	38073	36520.7	1629.3	1.47936	1.97162	3.01893	0.0183255	0.00326501	0.00014567
RSc1334		D--3-hydroxybutyrate oligomer hydrolase	13804	16916	19052	16590.7	2639.08	1622	280	203	701.667	797.961	-2.76706	-2.76334	-4.00284	7.17219e-05	7.16854e-05	2.94367e-06
RSc1344		hypothetical protein	1457	1508	1624	1529.67	85.5823	352	39	28	139.667	183.968	-1.02345	-1.92539	-2.9527	0.141602	0.0105105	0.000757512
RSc1352		two-component response regulator transcription regulator protein	523	630	659	604	71.631	163	37	27	75.6667	75.798	-1.20909	-1.11397	-2.30342	0.0192896	0.02924	0.000274901
RSc1353	ilvG	acetolactate synthase 2 catalytic subunit	2979	2593	2232	2601.33	373.57	245	29	35	103	123.012	-3.16177	-3.11515	-4.16652	6.34915e-06	7.38533e-06	6.31425e-07
RSc1354	menG	ribonuclease activity regulator protein RraA	1356	956	875	1062.33	257.527	91	9	14	38	45.9674	-3.50761	-2.73892	-4.29474	1.10605e-05	9.73995e-05	2.23376e-06
RSc1355		hypothetical protein	855	681	643	726.333	113.037	89	12	9	36.6667	45.3468	-3.06382	-2.71371	-3.87388	0.000114966	0.000306051	1.88039e-05
RSc1357	ripG7, gala7	Type III effector protein GALA7	630	468	4650	1916	2369.1	3752	3960	3501	3737.67	229.835	3.04523	3.00207	2.79105	0.00301106	0.00366239	0.00564398
RSc1377		hypothetical protein	2473	4351	2248	3024	1154.71	731	49	27	269	400.255	-1.57075	-1.64092	-3.10452	0.0677411	0.0578406	0.00257948
RSc1378		L-asparaginase precursor protein	1393	2507	1195	1698.33	707.289	449	22	13	161.333	249.167	-0.629146	-1.31924	-2.84367	0.572048	0.218243	0.0180718
RSc1384		hypothetical protein	485	625	449	519.667	92.9803	209	31	13	84.3333	108.339	-0.0125139	-0.445067	-2.00492	0.988859	0.577165	0.0156766
RSc1385		chitin-binding protein	2251	2762	1986	2333	394.445	1094	118	66	426	579.089	-0.559059	-0.293128	-2.02737	0.417773	0.687819	0.00740029
RSc1404	rpsB	30S ribosomal protein S2	13435	18525	12043	14667.7	3412.28	54439	54124	52094	53552.3	1272.74	1.6729	2.48607	2.98897	0.0141568	0.00108937	0.000275865
RSc1405	tsf	elongation factor Ts	9458	8127	5282	7622.33	2133.25	46519	31615	31112	36415.3	8753.65	1.99469	2.33196	3.3464	0.0023146	0.000719311	3.92649e-05
RSc1415	fabZ	(3R)-hydroxymyristoyl-ACP dehydratase	4233	4185	2271	3563	1119.16	7448	6686	6383	6839	548.738	1.1348	1.30244	2.01956	0.0278347	0.0127117	0.000705313
RSc1424	smpB	SsrA-binding protein	872	947	586	801.667	190.5	1692	1679	1341	1570.67	199.003	1.01337	0.625163	2.13196	0.0237113	0.149909	0.00014026
RSc1431	guaA	bifunctional GMP synthase/glutamine amidotransferase protein	7127	3168	2977	4424	2342.81	13957	7122	6689	9256	4076.94	1.20153	1.39484	2.16349	0.00728667	0.0027515	8.44522e-05
RSc1443		putative ligase protein	782	1462	1511	1251.67	407.48	542	61	50	217.667	280.935	-1.2667	-0.535927	-2.2964	0.0763846	0.456535	0.00452461
RSc1444		hypothetical protein	1676	1965	2077	1906	206.908	1007	55	49	370.333	551.378	-0.480115	-0.108083	-2.22221	0.542818	0.901088	0.00936722
RSc1453		ABC transporter ATP-binding protein	4250	1479	1112	2280.33	1715.62	7099	3911	3430	4813.33	1994	1.99432	1.23245	2.21201	0.00258087	0.0375202	0.00120225
RSc1458		hypothetical protein	1968	1737	1467	1724	250.753	695	112	72	293	348.716	-0.766202	-0.950785	-2.0279	0.153715	0.0786433	0.0013558
RSc1466		ATPase associated with various cellular activities, AAA-5	726	698	600	674.667	66.1614	78	11	8	32.3333	39.5769	-3.0461	-3.44994	-3.75774	0.000390528	0.000161063	8.97967e-05
RSc1467		oxidoreductase protein	1553	1647	1439	1546.33	104.16	182	22	11	71.6667	95.7096	-2.85426	-3.29216	-3.90816	0.000937396	0.000342312	0.000105145
RSc1468		oxidoreductase protein	6794	4963	4425	5394	1241.92	695	251	233	393	261.694	-2.481	-3.26655	-2.92666	0.000204066	2.25785e-05	5.51758e-05
RSc1469		putative dehydrogenase oxidoreductase protein	3302	1405	1201	1969.33	1158.62	274	158	131	187.667	75.9759	-2.15906	-2.96576	-2.37849	0.00219344	0.000193407	0.00109328
RSc1473		putative multidrug resistance-like transmembrane protein	1864	1072	1376	1437.33	399.546	441	114	89	214.667	196.409	-1.5711	-1.45324	-2.04113	0.00567776	0.00900974	0.000936465
RSc1482		hypothetical protein	433	571	296	433.333	137.5	1038	918	771	909	133.727	0.801893	1.52184	2.25991	0.177198	0.014939	0.00123223
RSc1483		hypothetical protein	634	723	360	572.333	189.194	1696	1337	962	1331.67	367.029	0.648	1.43131	2.3758	0.286066	0.0223487	0.000973743
RSc1495		hypothetical protein	9667	8880	9724	9423.67	471.691	793	235	163	397	344.83	-3.46371	-3.47645	-3.85865	8.94124e-07	8.76488e-07	3.81481e-07
RSc1496		hypothetical protein	2995	2406	2683	2694.67	294.673	152	46	28	75.3333	67.0025	-3.98369	-4.16492	-4.43986	1.81218e-05	1.27586e-05	7.85058e-06
RSc1497		Methyltransferase FkbM	838	567	721	708.667	135.92	104	19	21	48	48.5077	-2.68274	-3.19596	-3.19158	0.00123042	0.000377261	0.000386446
RSc1498		putative bacteriophage protein	298	456	517	423.667	113.024	49	26	24	33	13.8924	-3.50208	-2.57242	-2.75648	0.00646349	0.0271942	0.0203689
RSc1499		hypothetical conserved protein	272	365	421	352.667	75.2618	39	15	11	21.6667	15.1438	-3.64447	-2.623	-3.27289	0.00406571	0.020421	0.00725543
RSc1500		Aldo/keto reductase	129	213	211	184.333	47.9305	26	6	13	15	10.1489	-2.7384	-2.03947	-2.71338	0.0294823	0.083858	0.0304767
RSc1501	mel	Tyrosinase	78668	67733	66836	71079	6587.55	1401	1023	931	1118.33	249.081	-4.67468	-5.26781	-4.99876	5.98726e-07	2.43569e-07	3.6533e-07
RSc1502		hypothetical protein	35550	38720	38789	37686.3	1850.44	779	257	133	389.667	342.826	-4.80869	-5.21909	-5.84898	2.00993e-07	1.31964e-07	6.65074e-08
RSc1503		hypothetical protein	11104	13379	15255	13246	2078.69	303	110	83	165.333	119.985	-2.97795	-5.05911	-5.55032	0.00509193	0.000115034	6.02904e-05
RSc1505		alcohol dehydrogenase-like oxidoreductase protein	3000	3612	5430	4014	1263.89	844	157	104	368.333	412.791	-2.60421	-1.36123	-2.9654	0.00120015	0.0463612	0.000487176
RSc1506		hypothetical protein	3061	4110	5588	4253	1269.55	884	275	164	441	387.643	-2.70711	-1.243	-2.58209	0.000275865	0.0371322	0.000411324
RSc1507		hypothetical protein	3553	1633	1417	2201	1175.84	352	131	95	192.667	139.156	-2.72685	-3.43103	-2.62041	4.435e-05	5.84446e-06	6.56631e-05
RSc1529	pstS1	phosphate ABC transporter phosphate-binding protein	6156	5624	3714	5164.67	1284.17	14668	18642	17074	16794.7	2001.67	1.03029	1.80507	2.75689	0.10454	0.00761916	0.000449199
RSc1530	pstC	phosphate transporter permease subunit	606	1619	1193	1139.33	508.628	1410	2822	2767	2333	799.814	0.191331	1.96485	2.23076	0.768125	0.00290952	0.00120544
RSc1531	pstA	phosphate transporter permease subunit	336	1069	780	728.333	369.221	932	1635	1437	1334.67	362.5	-0.0414809	1.95325	2.0745	0.945709	0.00132321	0.000827625
RSc1532	pstB	phosphate ABC transporter ATP-binding protein	749	1223	844	938.667	250.779	1532	2489	2338	2119.67	514.504	0.54549	1.65675	2.26376	0.341051	0.00671061	0.000825812
RSc1541		hypothetical protein	356	523	452	443.667	83.8113	206	1	10	72.3333	115.846	-0.363055	-0.19923	-2.53888	0.74448	0.863637	0.0256449
RSc1542		putative Sulfide:quinone oxidoreductase	1496	739	520	918.333	512.117	503	26	21	183.333	276.851	0.688803	-0.71618	-2.05094	0.476119	0.456811	0.0370847
RSc1546		Peroxidase / Pyruvate formate lyase - related protein	21763	18507	16692	18987.3	2569.4	1058	554	498	703.333	308.424	-3.68015	-4.21291	-3.78427	1.08367e-07	4.05767e-08	8.95528e-08
RSc1547		hypothetical protein	9100	3192	2854	5048.67	3512.63	334	181	169	228	91.9946	-3.40624	-4.63144	-3.36902	0.000132377	1.08443e-05	0.000151573
RSc1578	infC	translation initiation factor protein	11165	13145	10988	11766	1197.52	40955	21174	20011	27380	11770.7	0.396804	1.02079	2.18283	0.45996	0.0532463	0.000566346
RSc1579	rpmI	50S ribosomal protein L35	16925	15534	7218	13225.7	5249.07	55903	75127	67063	66031	9653.46	1.56948	2.46748	3.54539	0.0642114	0.00650066	0.000665591
RSc1580	rplT	50S ribosomal protein L20	13861	12538	5939	10779.3	4243.73	59083	73067	66312	66154	6993.34	1.25543	2.31723	3.9814	0.1249	0.00912718	0.000275865
RSc1586		lipoprotein	2811	3101	2957	2956.33	145.001	979	158	143	426.667	478.393	-1.80842	-1.77326	-2.26622	0.00491723	0.00553924	0.00113138
RSc1621	kup2	potassium uptake transmembrane protein	1718	1901	1306	1641.67	304.756	5186	5126	4526	4946	364.966	1.21691	2.09229	2.75247	0.0200492	0.000593553	6.3095e-05
RSc1650		signal peptide protein	14110	13530	11562	13067.3	1335.52	2676	1305	1123	1701.33	848.977	-1.70774	-2.63835	-2.02047	0.000865174	2.03509e-05	0.000219427
RSc1651		hypothetical protein	10571	14791	14903	13421.7	2469.38	1995	973	935	1301	601.322	-2.21128	-2.5306	-2.41582	0.000341601	0.000113978	0.000164604
RSc1710	tig	trigger factor	10741	13196	9603	11180	1836.29	30864	19267	17500	22543.7	7259.58	0.87983	1.33724	2.03625	0.026775	0.00209738	6.79223e-05
RSc1720		hypothetical protein	1852	948	1037	1279	498.224	166	7	5	59.3333	92.3815	-1.83383	-2.97821	-4.18712	0.0379463	0.00285524	0.000321402
RSc1725		hypothetical protein	16491	21541	22064	20032	3077.73	11	18	10	13	4.3589	-9.4819	-10.6097	-9.44518	2.20722e-05	1.2352e-05	2.4601e-05
RSc1726		hypothetical protein	100050	57552	85115	80905.7	21559.4	82	101	83	88.6667	10.6927	-8.82345	-9.5574	-8.65693	1.35204e-07	9.63455e-08	1.5733e-07
RSc1727		hypothetical protein	156972	80487	124166	120542	38371.1	427	297	304	342.667	73.1186	-7.95455	-8.59871	-7.34221	1.32489e-07	8.95528e-08	1.98629e-07
RSc1728		hypothetical protein	17401	14358	16312	16023.7	1541.85	217	107	94	139.333	67.5747	-6.33931	-6.3338	-5.90116	1.19916e-08	1.19916e-08	1.58133e-08
RSc1730		dehydrogenase/reductase oxidoreductase protein	4070	625	1198	1964.33	1845.93	220	38	25	94.3333	109.024	-2.50429	-2.68955	-3.78923	0.0346199	0.0246107	0.0041689
RSc1732		transport system permease transmembrane protein	3554	2174	2275	2667.67	769.247	367	204	130	233.667	121.253	-1.88372	-1.77379	-2.62244	0.00167708	0.00253145	0.000130308
RSc1735		two-component transmembrane sensor kinase transcription regulator protein	109	568	289	322	231.273	87	10	1	32.6667	47.2687	-0.527188	-0.390135	-2.66541	0.659538	0.745482	0.0322296
RSc1744		putative isomerase rotamase signal peptide protein	5168	2944	1799	3303.67	1713.06	13375	8451	7180	9668.67	3272.09	1.99849	1.12701	2.68264	0.000612738	0.0240612	5.21731e-05
RSc1771	gbd1	NAD-dependent 4-hydroxybutyrate dehydrogenase oxidoreductase protein	1736	1406	1123	1421.67	306.8	415	47	33	165	216.619	-0.826699	-1.53917	-2.72323	0.180198	0.0171086	0.000453329
RSc1779		activation/secretion signal peptide protein	57	285	112	151.333	118.98	229	304	244	259	39.6863	0.946017	1.37692	2.02054	0.287397	0.115264	0.0251996
RSc1789		hypothetical protein	3548	4909	4611	4356	715.436	861	43	46	316.667	471.409	-1.87721	-1.61871	-3.47952	0.0206052	0.0407638	0.000583279
RSc1797		pyruvate dehydrogenase E1 component alpha subunit oxidoreductase protein	1810	2252	1940	2000.67	227.159	231	84	51	122	95.828	-2.62611	-3.30921	-3.23108	5.19168e-05	6.74872e-06	8.53909e-06
RSc1798		putative pyruvate decarboxylase E1 (Beta subunit) oxidoreductase protein	1244	1864	1935	1681	380.114	210	22	39	90.3333	103.982	-2.82307	-3.18061	-3.49331	0.000548166	0.000229202	0.000123301
RSc1799		branched-chain alpha-keto acid dehydrogenase subunit E2	965	1515	1847	1442.33	445.468	187	15	34	78.6667	94.2992	-3.65353	-2.94857	-3.566	0.00085768	0.0031852	0.00105508
RSc1800	ripG4, gala4	Type III effector protein GALA4	722	984	2055	1253.67	706.231	549	67	22	212.667	292.141	-1.63263	-0.902601	-2.24993	0.0701583	0.307171	0.0200786
RSc1802		putative transcription regulator protein	3587	4828	4563	4326	653.565	64	31	26	40.3333	20.6478	-5.17476	-5.45636	-5.81178	2.18622e-07	1.70106e-07	1.29812e-07
RSc1804		hypothetical protein	64	83	77	74.6667	9.71253	15	2	0	5.66667	8.14453	0.121374	-0.512701	-3.15694	0.907917	0.586548	0.00472416
RSc1816		putative transmembrane protein	1728	2458	2153	2113	366.64	99	114	95	102.667	10.0167	-3.53997	-3.59327	-3.24805	1.23788e-05	1.10605e-05	2.70822e-05
RSc1817	iucD	putative siderophore biosynthesis oxidoreductase protein	6404	7336	6610	6783.33	489.581	423	398	419	413.333	13.4288	-3.19992	-3.37079	-2.93929	6.36624e-06	3.85645e-06	1.37029e-05
RSc1818	metG2	methionyl-tRNA synthetase	5973	6508	6928	6469.67	478.653	541	349	349	413	110.851	-3.50373	-2.9909	-2.93844	4.3674e-07	1.76223e-06	2.08831e-06
RSc1819		hypothetical protein	1335	1590	1956	1627	312.149	121	121	183	141.667	35.7957	-3.62851	-3.02455	-2.36933	1.8947e-05	9.40459e-05	0.000660405
RSc1834		putative transmembrane protein	236	492	458	395.333	139.03	147	19	14	60	75.3857	-0.965923	-0.789263	-2.25899	0.217436	0.312182	0.00973579
RSc1836		flavin reductase domain-containing protein	320	324	307	317	8.88819	86	20	22	42.6667	37.5411	-0.129903	-1.0131	-2.10528	0.872242	0.149624	0.00705609
RSc1878		putative lipoprotein	34070	9426	10534	18010	13919.4	3836	1240	1021	2032.33	1565.85	-1.19054	-3.05013	-2.27312	0.137242	0.00135248	0.00836988
RSc1886	dppA2	periplasmic dipeptide transport protein precursor	203	365	185	251	99.1363	620	499	501	540	69.2892	1.16948	1.93963	2.23414	0.0360507	0.00192356	0.000700648
RSc1889	iorB2	transmembrane isoquinoline 1-oxidoreductase subunit beta oxidoreductase protein	1983	3375	3249	2869	769.881	1007	129	78	404.667	522.259	-0.80105	-0.963234	-2.18846	0.298767	0.210581	0.0106404
RSc1890	iorA2	isoquinoline 1-oxidoreductase alpha subunit	958	1662	1218	1279.33	355.985	386	53	34	157.667	197.971	-1.30897	-0.926508	-2.37833	0.0802017	0.210173	0.00496952
RSc1892		two-component system response regulator transcription regulator protein	10939	1898	1831	4889.33	5239.27	59	19	36	38	20.0749	-4.29674	-6.88362	-5.60378	0.00070188	3.69292e-05	0.000152925
RSc1907		putative DNA-binding repressor transcription regulator protein	282	658	460	466.667	188.089	306	1698	1313	1105.67	718.788	-0.50903	1.21846	2.50911	0.586166	0.169863	0.00994125
RSc1944		putative VGR-related protein	3242	4007	2376	3208.33	816.021	325	396	288	336.333	54.8847	-2.82777	-3.26385	-2.16279	1.31234e-05	3.50256e-06	0.000151818
RSc1969		hypothetical protein	3835	6139	5418	5130.67	1178.57	1992	222	155	789.667	1041.79	-1.6137	-1.3686	-2.49091	0.0189891	0.0418407	0.00157161
RSc1973	osmB1	putative osmotically inducible lipoprotein B1 transmembrane	2486	4773	2017	3092	1474.55	608	18	12	212.667	342.382	-3.67351	-3.20527	-4.09372	0.00586339	0.0113904	0.00378871
RSc1987	asd	aspartate-semialdehyde dehydrogenase	6834	8274	5377	6828.33	1448.51	17695	16994	15944	16877.7	881.278	1.18847	1.63218	2.46272	0.0294222	0.00501941	0.00025572
RSc1993	sdhB	succinate dehydrogenase iron-sulfur subunit	13264	10156	6826	10082	3219.64	25077	20571	19548	21732	2941.67	1.21452	1.17072	2.22776	0.00837674	0.0101897	8.82593e-05
RSc2022		hypothetical protein	631	893	948	824	169.39	257	25	10	97.3333	138.479	-1.65482	-1.08772	-3.0788	0.0535701	0.186837	0.00224415
RSc2024		hypothetical protein	2746	3770	2620	3045.33	630.734	382	285	300	322.333	52.2143	-3.15158	-3.08985	-2.15358	0.000100489	0.000118651	0.00183051
RSc2025		hypothetical protein	8896	9174	5817	7962.33	1863.11	358	281	280	306.333	44.7474	-4.11903	-4.24238	-3.63255	2.82634e-05	2.21926e-05	8.19712e-05
RSc2049	nuoN	NADH dehydrogenase subunit N	5645	10557	6836	7679.33	2562.29	15064	14005	13123	14064	971.844	0.541502	1.376	2.00633	0.290942	0.0109175	0.000872854
RSc2050	nuoM	NADH dehydrogenase subunit M	6413	12346	7516	8758.33	3155.58	18317	16641	16740	17232.7	940.364	0.8228	1.49216	2.11102	0.148666	0.0131649	0.00143415
RSc2058	nuoE	NADH dehydrogenase subunit E	5673	4928	3673	4758	1010.78	10311	9224	7991	9175.33	1160.77	1.21735	1.03239	2.03502	0.0102227	0.0237655	0.000250623
RSc2067	pnp	polynucleotide phosphorylase/polyadenylase	23434	17336	9452	16740.7	7009.99	88031	37268	38853	54717.3	28861.4	1.34231	2.18184	2.7272	0.023048	0.00115609	0.000208821
RSc2069	rpsO	30S ribosomal protein S15	5499	5607	3218	4774.67	1349.19	15328	21385	15861	17524.7	3353.75	0.649534	1.97997	3.17159	0.343907	0.00753457	0.000311513
RSc2081		hypothetical protein	627	1194	908	909.667	283.504	597	23	16	212	333.438	-0.998686	0.243855	-2.08071	0.28822	0.81359	0.0411164
RSc2097	xdhC	xanthine dehydrogenase protein	1529	1132	1699	1453.33	290.975	834	38	20	297.333	464.854	-0.530122	-0.866762	-2.15876	0.606988	0.381646	0.0414996
RSc2101	ripAJ	Type III effector protein	24	45	91	53.3333	34.2685	342	208	162	237.333	93.5165	4.68831	3.63812	3.42811	3.80277e-05	0.000285504	0.000446677
RSc2107	rsl	fucose-binding lectin protein	29356	48115	59650	45707	15289.9	24	34	30	29.3333	5.03322	-10.32	-9.96544	-9.42694	0.000141064	0.000172935	0.000237756
RSc2118		putative xanthine permease transmembrane protein	5380	5639	4407	5142	649.568	759	422	337	506	223.188	-1.00351	-2.14194	-2.40987	0.136418	0.00446227	0.0020725
RSc2119	atzB	hydroxydechloroatrazine ethylaminohydrolase	5132	4264	3088	4161.33	1025.86	497	202	135	278	192.595	-1.08728	-2.41351	-3.08069	0.170066	0.0061059	0.00130536
RSc2121		hypothetical protein	1883	763	514	1053.33	729.219	178	94	73	115	55.5608	-0.936704	-2.58247	-2.30905	0.376338	0.0209997	0.0343882
RSc2169	prhM	hypothetical protein	901	2662	1040	1534.33	979.058	496	73	40	203	254.281	0.0727562	-0.617325	-2.04185	0.945665	0.513492	0.0374474
RSc2170	prhL	hypothetical protein	581	2493	882	1318.67	1028.08	370	42	31	147.667	192.625	-0.404149	-0.0617205	-2.24971	0.655637	0.949971	0.0167379
RSc2178		hypothetical protein	3276	5150	4900	4442	1017.49	151	142	141	144.667	5.50757	-3.92683	-5.10764	-3.85635	1.94086e-05	2.21074e-06	2.2256e-05
RSc2179		hypothetical protein	2587	3969	4185	3580.33	867.005	107	93	78	92.6667	14.5029	-4.00401	-4.90633	-4.19221	3.10559e-05	5.91071e-06	2.08502e-05
RSc2180		putative transmembrane protein	2924	6948	7935	5935.67	2654.46	180	142	142	154.667	21.9393	-4.685	-4.7921	-4.14919	5.98726e-07	5.19142e-07	1.53822e-06
RSc2181		hypothetical protein	4786	7169	6632	6195.67	1249.98	181	125	128	144.667	31.5013	-4.56457	-5.19673	-4.38453	2.07683e-08	1.12818e-08	2.9395e-08
RSc2182		hypothetical protein	3909	6236	5262	5135.67	1168.63	119	46	27	64	48.5695	-5.29189	-5.6829	-5.5159	2.63507e-07	1.78727e-07	2.11213e-07
RSc2183		hypothetical protein	1301	2062	2921	2094.67	810.494	906	155	74	378.333	458.764	-1.41179	-0.590638	-2.233	0.111193	0.502547	0.0169502
RSc2237	galU1	UTP--glucose-1-phosphate uridylyltransferase protein	3722	3166	2342	3076.67	694.324	8793	7798	7541	8044	661.259	1.18247	1.71683	2.55339	0.0123779	0.00104512	3.90835e-05
RSc2238		hypothetical protein	418	684	208	436.667	238.548	5664	2812	2529	3668.33	1734.08	2.65189	3.57679	4.10246	0.000706182	6.89091e-05	2.21926e-05
RSc2245		ABC transporter ATP-binding protein	563	1083	759	801.667	262.613	337	51	31	139.667	171.188	-0.521928	-0.443034	-2.16158	0.501328	0.562717	0.00832842
RSc2246		ABC transporter ATP-binding protein	1198	1933	1253	1461.33	409.4	480	35	26	180.333	259.558	-0.76522	-0.952429	-2.57935	0.332515	0.225922	0.0047969
RSc2249	pcaC	putative 4-carboxymuconolactone decarboxylase protein	1417	2683	1412	1837.33	732.373	681	48	35	254.667	369.273	-0.704272	-0.862544	-2.38916	0.370631	0.270552	0.00730244
RSc2250	pcaD	B-ketoadipate enol-lactone hydrolase transmembrane protein	1882	4574	2648	3034.67	1387.03	997	61	28	362	550.174	-0.992523	-0.757815	-2.70707	0.281044	0.41338	0.0104013
RSc2251	pcaB	3-carboxy-cis,cis-muconate cycloisomerase	3052	4718	3159	3643	932.513	1101	68	41	403.333	604.348	-0.614702	-0.642943	-2.74009	0.482511	0.460611	0.00584691
RSc2262	dadA2	D-amino acid dehydrogenase small subunit	4954	3660	3470	4028	807.547	1234	132	79	481.667	652.078	-1.51254	-0.753441	-2.6995	0.0349254	0.28132	0.00131578
RSc2279		signal peptide protein	18717	11776	20028	16840.3	4434.56	2077	277	201	851.667	1061.85	-1.738	-3.532	-3.76147	0.0220575	0.000222743	0.000145106
RSc2287		putative thiol:disulfide interchange protein	2548	4919	5090	4185.67	1420.84	893	118	113	374.667	448.897	-1.59357	-1.13552	-2.81585	0.0174667	0.0770023	0.000515099
RSc2322		transcription regulator protein	373	231	109	237.667	132.126	463	457	356	425.333	60.1193	0.695037	0.542247	2.07802	0.345888	0.46716	0.00874431
RSc2359	ripAK	Type III effector protein	539	426	2049	1004.67	906.182	1257	2099	1712	1689.33	421.457	1.90293	2.16606	2.21803	0.0192222	0.00999499	0.00894811
RSc2361		RNA polymerase sigma-E factor sigma-24 homolog transcription regulator protein	3533	5230	4261	4341.33	851.347	1156	60	49	421.667	635.975	-1.53804	-1.17804	-3.1102	0.0561604	0.136473	0.0015685
RSc2362		hypothetical protein	2044	2181	1685	1970	256.146	650	33	33	238.667	356.225	-0.983866	-1.12204	-2.77182	0.211324	0.152843	0.00297935
RSc2365	adi	biodegradative arginine decarboxylase protein	4012	3921	2896	3609.67	619.726	9908	6307	6164	7459.67	2121.52	1.45053	1.2581	2.08863	0.000220181	0.000724692	7.18705e-06
RSc2368	sodC	superoxide dismutase Cu-Zn precursor protein	21193	32524	41216	31644.3	10040.4	15707	903	431	5680.33	8686.55	-0.880164	-0.42368	-2.40827	0.331812	0.655646	0.0171392
RSc2373		formate dehydrogenase large subunit	9657	7062	3873	6864	2897.08	785	735	631	717	78.5621	-1.76531	-2.33707	-2.26732	0.0865369	0.0265553	0.0325763
RSc2374		putative transmembrane protein	1189	514	281	661.333	471.589	103	13	5	40.3333	54.4181	-0.739146	-2.76828	-3.51074	0.586245	0.0386473	0.0133415
RSc2376		putative ferredoxin protein	2792	3420	1918	2710	754.35	1696	92	67	618.333	933.37	-0.613595	-0.809756	-2.04176	0.391508	0.252707	0.0097137
RSc2380		hypothetical protein	96889	58257	56436	70527.3	22848	28257	3323	2738	11439.3	14567.5	-0.410028	-1.32764	-2.15388	0.568522	0.0555487	0.00478653
RSc2392	cbiB	cobalamin biosynthesis protein	876	1448	1327	1217	301.448	662	26	13	233.667	371.004	-0.740255	0.0593076	-2.48277	0.448685	0.957234	0.020822
RSc2413		hypothetical protein	1183	1837	1722	1580.67	349.157	625	59	40	241.333	332.401	-0.48338	0.168514	-2.19481	0.504818	0.831438	0.00619102
RSc2419	hpaF	putative 5-carboxymethyl-2-hydroxymuconate DELTA- isomerase protein	646	792	470	636	161.233	2355	1352	1061	1589.33	678.863	1.60655	1.49825	2.30168	0.000174891	0.000307622	5.6909e-06
RSc2425	cysI1	sulfite reductase oxidoreductase protein	6634	2556	1732	3640.67	2624.84	9580	6076	5431	7029	2232.65	1.35465	1.72588	2.20258	0.0392258	0.0112483	0.00256506
RSc2446	rpmG	50S ribosomal protein L33	12248	3002	1629	5626.33	5775.48	11837	12160	9980	11325.7	1176.52	1.26269	0.717849	2.49439	0.15761	0.426395	0.0107322
RSc2491		putative signal peptide protein	32626	26376	15603	24868.3	8611.06	77762	54890	45239	59297	16703.4	0.551082	-0.174099	2.48087	0.462822	0.833186	0.00308372
RSc2497		transcription regulator protein	1940	2738	3059	2579	576.195	1055	94	78	409	559.51	-1.1683	-0.687904	-2.48228	0.133505	0.373775	0.00496044
RSc2498		transcription regulator protein	1839	1812	1582	1744.33	141.231	740	47	34	273.667	403.909	-0.571783	-0.708939	-2.40233	0.46071	0.353028	0.00565139
RSc2499		putative multidrug resistance protein	1048	555	916	839.667	255.21	129	49	28	68.6667	53.2948	-1.85963	-2.71148	-2.89267	0.0475545	0.0065485	0.00480669
RSc2504		glucose-1-dehydrogenase	640	805	784	743	89.8165	490	13	6	169.667	277.439	-0.184981	-0.00575748	-2.33772	0.880399	0.995842	0.0452707
RSc2506	ogt	methylated-DNA--protein-cysteinemethyltransferase	235	149	131	171.667	55.5818	73	6	5	28	38.9744	0.0963067	-0.706853	-2.09305	0.926929	0.449542	0.0316742
RSc2508		hypothetical protein	76385	39143	48676	54734.7	19346.1	319	236	203	252.667	59.769	-5.65784	-7.53054	-6.62581	3.49011e-08	1.03123e-08	1.37299e-08
RSc2509		hypothetical protein	836	1301	1337	1158	279.441	289	57	55	133.667	134.526	-2.93681	-2.55011	-2.71175	0.00393648	0.00760225	0.00566858
RSc2520		hypothetical protein	453	834	789	692	208.199	380	12	13	135	212.177	-1.0307	-0.295655	-2.26182	0.282262	0.776507	0.0308401
RSc2538		lipoprotein transmembrane	655	421	349	475	159.987	4283	692	567	1847.33	2110.27	1.56034	2.1508	2.36497	0.0780264	0.0195566	0.0121794
RSc2559	dedA	DEDA DSG-1 protein transmembrane	968	1677	1177	1274	364.317	2908	2962	2344	2738	342.281	0.72505	1.55598	2.23573	0.219786	0.0124298	0.00120366
RSc2567		hypothetical protein	664	622	528	604.667	69.6372	292	33	14	113	155.309	-0.757516	-0.919031	-2.03761	0.289559	0.197578	0.00980354
RSc2570	ada	bifunctional methylated-DNA--protein-cysteine methyltransferase/O-6-methylguanine-DNA transcription regulator	393	497	466	452	53.3948	156	22	22	66.6667	77.3649	-0.652946	-1.17032	-2.13353	0.25484	0.0446997	0.00161643
RSc2571		hypothetical protein	110	130	120	120	10	24	0	0	8	13.8564	-1.21143	-1.08505	-3.6435	0.435426	0.481037	0.0377521
RSc2644	hutI	imidazolonepropionase	557	618	402	525.667	111.357	209	2	5	72	118.655	-1.46726	-1.41088	-2.82122	0.217143	0.237577	0.0322427
RSc2645	hutG	arginase	983	770	648	800.333	169.547	363	3	7	124.333	206.701	-1.94172	-1.3265	-2.85183	0.0703788	0.206002	0.0161733
RSc2646	hutH	histidine ammonia-lyase	5567	2572	1856	3331.67	1968.68	1261	54	33	449.333	703.002	-1.48054	-1.54167	-2.84437	0.0915837	0.0789686	0.00450902
RSc2647	hutU	urocanate hydratase	11084	1963	1402	4816.33	5435.2	1370	245	208	607.667	660.459	-1.30993	-2.16362	-2.15546	0.202564	0.0396097	0.0366948
RSc2652		lipoprotein	6723	8483	8932	8046	1167.54	1349	159	120	542.667	698.577	-1.8463	-1.51543	-3.41279	0.00509518	0.0158419	6.01757e-05
RSc2655		hypothetical protein	951	1241	1485	1225.67	267.33	750	57	28	278.333	408.733	-0.84085	0.117403	-2.04642	0.33273	0.903637	0.0267151
RSc2663		hypothetical protein	812	863	655	776.667	108.408	473	12	13	166	265.87	-0.0938151	0.338436	-2.04862	0.932386	0.748206	0.0494872
RSc2701		hypothetical protein	616	1290	826	910.667	344.885	1709	2199	1995	1967.67	246.141	-0.22636	1.0557	2.31597	0.745232	0.0953498	0.0015906
RSc2749	gapA	glyceraldehyde-3-phosphate dehydrogenase	32228	16869	16776	21957.7	8894.49	59841	34722	33139	42567.3	14980.4	1.06648	1.43017	2.05162	0.0299223	0.00586935	0.000446003
RSc2752	dgoAa	2-dehydro-3-deoxy-6-phosphogalactonate aldolase	621	276	246	381	208.387	112	21	22	51.6667	52.2526	0.215634	-1.36514	-2.18027	0.829121	0.123394	0.0195136
RSc2754		hypothetical protein	338	483	509	443.333	92.143	142	7	13	54	76.2693	-1.29905	-0.789465	-2.627	0.127019	0.351775	0.00680338
RSc2755		hypothetical protein	604	1006	1087	899	258.668	265	67	63	131.667	115.487	-1.37254	-0.784186	-2.0528	0.0316677	0.203647	0.00341103
RSc2775	ripW, popW	Type III effector protein, harpin with pectate lyase domain	747	639	2365	1250.33	966.839	4107	5478	4818	4801	685.658	3.0289	2.83535	3.35828	0.000974661	0.00155443	0.00048376
RSc2787	accC1	acetyl-CoA carboxylase biotin carboxylase subunit	3487	9629	4793	5969.67	3235.65	12282	10310	9743	10778.3	1332.72	1.00755	1.63808	2.00512	0.0736119	0.00705533	0.00184572
RSc2799		putative methyl-accepting chemotaxis transmembrane protein	252	331	199	260.667	66.4254	751	663	586	666.667	82.5611	2.06774	1.62085	2.43406	0.000122414	0.000921115	2.84819e-05
RSc2812	hprT	hypoxanthine-guanine phosphoribosyltransferase	1337	1167	577	1027	398.873	3633	1973	1769	2458.33	1022.39	1.32316	1.14223	2.32994	0.00378603	0.0096767	4.04338e-05
RSc2821	rpmA	50S ribosomal protein L27	8196	15178	8214	10529.3	4025.87	34452	27521	26043	29338.7	4489.52	0.775395	1.95556	2.59212	0.131437	0.00112299	0.000120393
RSc2822	rplU	50S ribosomal protein L21	11198	17583	9923	12901.3	4104.25	42052	31017	27725	33598	7504.13	1.20521	1.92194	2.43162	0.0237442	0.00121518	0.000194712
RSc2861	fruB	multiphosphoryl transfer protein	3910	3459	5946	4438.33	1325.01	1438	70	45	517.667	797.13	-0.689416	-1.25286	-2.98195	0.498089	0.199082	0.00855165
RSc2862	fruK	1-phosphofructokinase protein	652	1229	2025	1302	689.405	266	17	13	98.6667	144.929	-1.0948	-1.44479	-3.19995	0.304992	0.168511	0.00910719
RSc2863	fruA	PTS system, fructose-specific IIBC component (EIIBC-fru) (fructose-permease IIBC component) transmembrane protein	1440	2394	3507	2447	1034.52	546	35	17	199.333	300.357	-1.75161	-1.26386	-3.44556	0.10454	0.227284	0.00606554
RSc2877		hypothetical protein	399	1183	761	781	392.382	346	33	27	135.333	182.467	-0.576326	-0.585064	-2.40724	0.584974	0.557561	0.0226097
RSc2902		lipoprotein	10325	12572	6562	9819.67	3036.7	4021	526	310	1619	2082.99	-1.31274	-1.51736	-2.22906	0.0127925	0.00536704	0.000366018
RSc2914	cyoD1	transmembrane cytochrome O ubiquinol oxidase subunit IV	567	1318	657	847.333	410.086	2484	4910	4565	3986.33	1312.44	1.68173	2.83166	3.52437	0.0379758	0.00218329	0.000492874
RSc2915	cyoC1	transmembrane cytochrome O ubiquinol oxidase (subunit III) oxidoreductase protein	1104	1863	828	1265	535.954	4163	6197	6211	5523.67	1178.39	2.16463	2.72366	3.37057	0.0102894	0.00242513	0.00059251
RSc2916	cyoB1	transmembrane cytochrome O ubiquinol oxidase subunit I	2527	3711	2000	2746	876.271	9863	9963	10120	9982	129.549	2.41113	2.78272	3.02167	0.000990709	0.00031625	0.000171554
RSc2917	cyoA1	transmembrane cytochrome O ubiquinol oxidase subunit II	1411	1388	722	1173.67	391.324	3446	3689	3399	3511.33	155.648	1.8713	1.99995	2.77995	0.00216368	0.00133121	0.000105051
RSc2921	ggt2	gamma-glutamyltranspeptidase precursor	2326	4867	6555	4582.67	2128.79	115	13	8	45.3333	60.3849	-4.99519	-4.45831	-6.17371	0.000451339	0.000865406	0.00011801
RSc2923		putative transmembrane sensor histidine kinase transcription regulator protein	1672	2904	3073	2549.67	764.764	224	221	210	218.333	7.37111	-3.4192	-3.39058	-2.43292	1.35244e-06	1.48146e-06	3.14859e-05
RSc2992	rplQ	50S ribosomal protein L17	8175	8574	4537	7095.33	2224.55	25325	26143	23813	25093.7	1182.1	1.38011	2.30987	3.0053	0.0316045	0.00148397	0.00021532
RSc2993	rpoA	DNA-directed RNA polymerase subunit alpha	22750	20091	11907	18249.3	5651.24	75935	45308	43237	54826.7	18309.7	1.76289	1.93839	2.63127	0.00212166	0.00102531	8.88122e-05
RSc2994	rpsD	30S ribosomal protein S4	13030	15796	11869	13565	2017.42	46773	41277	39964	42671.3	3612.3	1.02042	1.9461	2.79204	0.0726606	0.00240758	0.000160712
RSc2996	rpsM	30S ribosomal protein S13	14872	22161	16156	17729.7	3890.98	55514	46157	39815	47162	7897.61	1.12853	2.25632	2.48511	0.0471695	0.000753284	0.000354355
RSc2997	rpmJ	50S ribosomal protein L36	6994	13601	10015	10203.3	3307.52	26705	36954	32983	32214	5167.59	0.650292	2.14272	2.84092	0.356765	0.00545126	0.000825161
RSc2998	infA	translation initiation factor IF-1	7133	7302	4775	6403.33	1412.71	18249	21335	18771	19451.7	1651.77	1.53149	1.73934	2.70085	0.0377063	0.0180988	0.0012976
RSc2999	secY	preprotein translocase subunit SecY	15005	16831	10207	14014.3	3421.32	59614	57225	56200	57679.7	1751.82	1.89191	2.28701	3.15678	0.00620832	0.00167765	0.000154887
RSc3000	rplO	50S ribosomal protein L15	9692	12816	8948	10485.3	2052.41	60347	65936	65369	63884	3076.22	1.82703	2.91618	3.77408	0.0140387	0.000701392	0.00010103
RSc3001	rpmD	50S ribosomal protein L30	5388	5978	4008	5124.67	1011.06	34181	40426	42077	38894.7	4164.79	2.42965	2.81549	4.06737	0.00353562	0.00118013	7.99593e-05
RSc3002	rpsE	30S ribosomal protein S5	12306	8538	5971	8938.33	3186.42	79992	78906	81817	80238.3	1471.05	2.51889	2.9535	4.39171	0.00298982	0.000978943	5.18945e-05
RSc3003	rplR	50S ribosomal protein L18	7106	6751	5049	6302	1099.55	55524	52175	58097	55265.3	2969.46	2.18341	3.15054	4.33618	0.00913067	0.000865174	8.46083e-05
RSc3004	rplF	50S ribosomal protein L6	16356	10517	8742	11871.7	3983.67	74354	73569	81712	76545	4491.93	2.48507	2.86454	3.86745	0.00431881	0.00155595	0.000190521
RSc3005	rpsH	30S ribosomal protein S8	9720	7537	6798	8018.33	1519.3	57284	48319	52897	52833.3	4482.84	2.07137	3.08708	3.89422	0.00707435	0.00047167	8.19851e-05
RSc3006	rpsN	30S ribosomal protein S14	7685	7835	5919	7146.33	1065.54	48230	42764	44806	45266.7	2761.96	2.09956	3.05058	3.79864	0.00594379	0.000433308	8.20951e-05
RSc3007	rplE	50S ribosomal protein L5	12184	10279	7107	9856.67	2564.71	57380	42152	44264	47932	8250.07	1.8973	2.66441	3.40289	0.0096767	0.00101125	0.000164978
RSc3008	rplX	50S ribosomal protein L24	5742	5049	3892	4894.33	934.648	27642	22272	23787	24567	2768.67	2.01524	2.60637	3.45164	0.00796236	0.00138341	0.000179234
RSc3009	rplN	50S ribosomal protein L14	8116	7411	5646	7057.67	1272.34	24762	20362	21220	22114.7	2332.45	1.64217	2.1222	2.74265	0.0167804	0.00339956	0.00058595
RSc3010	rpsQ	30S ribosomal protein S17	10953	10517	7015	9495	2158.78	60384	64677	62684	62581.7	2148.33	2.04615	2.98121	3.94765	0.00835764	0.00070392	8.7055e-05
RSc3011	rpmC	50S ribosomal protein L29	14001	12029	8129	11386.3	2988.29	64873	79482	77338	73897.7	7888.77	2.28513	2.95216	3.89312	0.00428122	0.000706182	9.11542e-05
RSc3012	rplP	50S ribosomal protein L16	22977	13755	9865	15532.3	6734.26	86231	63100	62419	70583.3	13555.6	2.40773	2.87219	3.29352	0.0023146	0.00061139	0.000222743
RSc3013	rpsC	30S ribosomal protein S3	30707	14008	10746	18487	10707.8	123278	70954	74199	89477	29317.5	2.544	2.95339	3.41468	0.00165005	0.000547776	0.000183522
RSc3014	rplV	50S ribosomal protein L22	11827	6738	4835	7800	3614.95	70959	66663	70445	69355.7	2346.04	2.62754	3.15268	4.42783	0.00342086	0.000973833	8.44522e-05
RSc3015	rpsS	30S ribosomal protein S19	11973	5884	3590	7149	4332.3	59612	57590	59015	58739	1038.87	2.53891	3.19201	4.38721	0.00640132	0.00142798	0.000160027
RSc3016	rplB	50S ribosomal protein L2	27991	12142	6649	15594	11081.9	112569	89692	89301	97187.3	13322.3	2.32237	3.02896	3.96078	0.0111944	0.00213135	0.000352858
RSc3017	rplW	50S ribosomal protein L23	12943	6314	3620	7625.67	4797.91	58091	42193	44019	48101	8699.63	2.13517	3.07049	3.87205	0.0133719	0.00132415	0.000266501
RSc3018	rplD	50S ribosomal protein L4	11966	7909	4090	7988.33	3938.6	76867	39755	41040	52554	21065.5	1.815	2.89359	3.84928	0.0151053	0.000783076	9.18758e-05
RSc3019	rplC	50S ribosomal protein L3	15604	11080	6050	10911.3	4779.23	72155	27576	27441	42390.7	25776.8	0.945787	2.03107	2.96582	0.111522	0.00257713	0.000152925
RSc3020	rpsJ	30S ribosomal protein S10	13709	12305	7283	11099	3378.49	39397	39324	39201	39307.3	99.0572	2.08556	2.0189	2.94857	0.00322269	0.00362454	0.000247562
RSc3022	fusA1	elongation factor G	30161	20152	13356	21223	8453.54	131984	90720	97977	106894	22029.7	2.68354	2.71496	3.40885	0.00090833	0.000743266	0.000134937
RSc3023	rpsG	30S ribosomal protein S7	11715	6742	4681	7712.67	3616.07	43031	33248	32488	36255.7	5879.9	2.2349	2.46289	3.35943	0.00296249	0.00137666	0.000139352
RSc3024	rpsL	30S ribosomal protein S12	10986	16500	9725	12403.7	3603.12	37924	43116	42307	41115.7	2793.51	1.10099	2.21079	2.88021	0.0676479	0.00144034	0.000199915
RSc3029		putative signal peptide protein	471	1089	794	784.667	309.106	374	35	37	148.667	195.147	-1.06085	-0.5834	-2.1787	0.216695	0.506508	0.0193948
RSc3033	rpoC	DNA-directed RNA polymerase subunit beta'	75005	89169	60017	74730.3	14577.9	210335	134378	158753	167822	38782.1	1.06532	1.54141	2.22389	0.0227327	0.00239092	0.000139398
RSc3034	rpoB	DNA-directed RNA polymerase subunit beta	56709	63556	38089	52784.7	13179.2	186339	127425	145421	153062	30191.1	1.44512	1.95337	2.58515	0.00981653	0.00125594	0.000142693
RSc3035	rplL	50S ribosomal subunit protein L7/L12	12784	14051	8704	11846.3	2794.1	84233	97578	88764	90191.7	6786.08	2.18848	2.97439	4.1219	0.0113505	0.00164158	0.000169681
RSc3036	rplJ	50S ribosomal protein L10	24134	15604	9451	16396.3	7373.5	77265	79356	80570	79063.7	1671.78	2.06445	2.53745	3.46225	0.0133563	0.00374793	0.00048376
RSc3037	rplA	50S ribosomal protein L1	15097	10222	8827	11382	3292.02	68833	47119	46558	54170	12701.6	1.77401	2.7146	3.41368	0.0136877	0.00092014	0.000166786
RSc3038	rplK	50S ribosomal protein L11	16173	10861	8550	11861.3	3908.71	56361	39765	41095	45740.3	9221.78	1.62286	2.43104	3.0982	0.0202123	0.0017149	0.00030047
RSc3039	nusG	transcription antitermination protein NusG	7637	5379	3621	5545.67	2013.18	17291	9147	8299	11579	4964.88	0.873649	0.78996	2.14057	0.0606179	0.0878602	0.000230439
RSc3060		transporter transmembrane protein	319	521	234	358	147.421	4696	1700	1495	2630.33	1791.85	3.01724	4.2675	3.76819	8.92451e-05	4.42012e-06	1.29514e-05
RSc3062		transcription regulator protein	808	836	639	761	106.579	480	18	8	168.667	269.669	-0.02686	-0.604834	-2.07366	0.981249	0.528802	0.0391329
RSc3070	gstL	glutathione S-transferase protein	3871	3118	3026	3338.33	463.591	272	107	88	155.667	101.195	-2.33848	-3.48008	-3.56891	9.45808e-05	2.59691e-06	2.10343e-06
RSc3074		hypothetical protein	12	71	35	39.3333	29.7377	495	120	122	245.667	215.931	3.12907	3.5799	3.2984	0.0299104	0.0161289	0.0243963
RSc3092		putative signal peptide protein	1736	339	313	796	814.168	206	16	6	76	112.694	-1.74994	-2.95577	-3.15567	0.054252	0.00402439	0.00259103
RSc3093		glutamate carboxypeptidase	741	939	619	766.333	161.497	3558	1242	940	1913.33	1432.3	1.82483	2.33194	2.12749	1.32706e-05	1.19385e-06	2.92982e-06
RSc3101		putative serine protease protein	4175	12318	13838	10110.3	5196.03	36160	25167	24724	28683.7	6478.48	2.546	2.98255	2.61469	0.00117932	0.000376821	0.000973743
RSc3120		hypothetical protein	9819	751	1373	3981	5065.41	40	9	7	18.6667	18.5023	-6.3317	-6.28269	-6.58868	0.000145113	0.00017458	0.000145075
RSc3121		hypothetical protein	4947	440	716	2034.33	2526.22	10	3	2	5	4.3589	-6.57634	-6.16177	-7.58445	0.000170617	0.000304319	0.000128395
RSc3126	eutC	ethanolamine ammonia-lyase small subunit	1129	1320	1197	1215.33	96.8108	382	21	15	139.333	210.177	-0.496899	-0.699679	-2.70188	0.603419	0.450922	0.00936722
RSc3134		putative MSF transporter transmembrane protein	697	1667	1089	1151	487.963	695	39	26	253.333	382.55	-1.54324	-0.326423	-2.33119	0.0960329	0.739516	0.0203872
RSc3138		oxidoreductase protein	2071	2487	2442	2333.33	228.299	368	53	52	157.667	182.155	-1.97813	-2.03601	-3.26415	0.00125939	0.00104184	2.37862e-05
RSc3142		putative transport transmembrane protein	800	1180	1527	1169	363.625	265	22	32	106.333	137.5	-1.56547	-1.30813	-2.97051	0.0384217	0.0762181	0.00109289
RSc3144		hypothetical protein	4821	6797	7831	6483	1529.37	178	65	46	96.3333	71.3606	-4.56043	-4.6357	-5.33704	2.05272e-06	1.69786e-06	6.03144e-07
RSc3146		Type I periplasmic binding domain of uncharacterized extracellular ligand-binding proteins	1608	1783	1381	1590.67	201.56	86	51	53	63.3333	19.6554	-3.28684	-4.58077	-3.63261	3.3903e-05	2.01813e-06	1.4364e-05
RSc3147		hypothetical protein	85	147	108	113.333	31.3422	60	3	4	22.3333	32.6241	-0.0874902	-0.542066	-2.00072	0.928816	0.545622	0.0331808
RSc3151		putative transmembrane protein	20761	25744	37388	27964.3	8532.98	710	333	265	436	239.714	-5.14462	-5.49304	-5.06539	1.67639e-07	1.17794e-07	1.79535e-07
RSc3153		hypothetical protein	7306	10991	8743	9013.33	1857.31	539	578	461	526	59.5735	-3.74702	-3.68319	-3.00929	1.41424e-06	1.65275e-06	1.03201e-05
RSc3155		signal peptide protein	721	1111	2889	1573.67	1155.68	3308	2936	2800	3014.67	262.978	2.37534	2.76881	2.21145	0.00158094	0.000563632	0.0026605
RSc3160		two component sensor histidine kinase transcription regulator protein	140	326	122	196	112.942	474	542	470	495.333	40.464	1.15547	1.32011	2.62338	0.159927	0.109452	0.00456121
RSc3161		two component response regulator transcription regulator protein	483	282	132	299	176.116	1174	451	415	680	428.195	1.32364	0.689625	2.31143	0.0291949	0.249476	0.00102845
RSc3174		Type III effector protein	363	472	298	377.667	87.9223	760	994	959	904.333	126.215	1.59548	1.48668	2.44866	0.00987731	0.0145473	0.000561194
RSc3262	soxF	sulfide dehydrogenase flavocytochrome C oxidoreductase protein	1587	2355	1801	1914.33	396.345	761	112	63	312	389.616	-0.66056	-0.564658	-2.07211	0.281816	0.359539	0.00314306
RSc3265		hypothetical protein	5426	3390	3624	4146.67	1114.1	1177	62	47	428.667	648.119	-0.367064	-1.49323	-3.00187	0.718763	0.112711	0.00570355
RSc3273		hypothetical protein	1332	1109	1028	1156.33	157.43	526	31	26	194.333	287.243	-0.510373	-1.36985	-2.41988	0.60465	0.131148	0.0154701
RSc3286	solI	autoinducer synthesis protein SOLI	1352	2099	2202	1884.33	463.882	191	57	38	95.3333	83.3926	-3.38198	-2.97058	-3.52118	1.49918e-05	4.83642e-05	1.14975e-05
RSc3287	solR	transcriptional activator SOLR transcription regulator protein	1086	1724	1511	1440.33	324.817	68	99	75	80.6667	16.2583	-3.59571	-3.8306	-3.01881	1.39854e-05	8.4392e-06	6.71004e-05
RSc3288	lecM	probable sugar-binding lectin protein	39380	32104	56698	42727.3	12634.1	79	62	49	63.3333	15.0444	-8.92924	-9.57089	-8.32234	2.44205e-06	1.5829e-06	4.07023e-06
RSc3289	rep	ATP-dependent DNA helicase REP protein	1543	1567	909	1339.67	373.161	3785	2624	2200	2869.67	820.561	1.55101	1.28455	2.16186	0.000151573	0.000752049	6.6343e-06
RSc3290	ripAX1	Type III effector protein	292	265	551	369.333	157.906	3280	3660	3441	3460.33	190.736	3.87628	3.81347	4.47181	7.24642e-05	8.44522e-05	2.31974e-05
RSc3291		hypothetical protein	1536	347	211	698	728.908	2074	1047	918	1346.33	633.47	2.26722	0.85708	2.18672	0.0140786	0.314459	0.0157705
RSc3292		hypothetical protein	2576	3031	2972	2859.67	247.427	70	41	32	47.6667	19.8578	-4.20283	-5.95221	-4.94377	1.93294e-05	1.17734e-06	4.95623e-06
RSc3304		signal peptide protein	3913	9297	5369	6193	2784.98	1789	222	122	711	934.913	-0.561774	-0.62808	-2.32426	0.549784	0.500833	0.0191361
RSc3307		putative methyl-accepting chemotaxis transmembrane protein	405	589	421	471.667	101.928	1928	814	678	1140	685.808	2.48582	2.24396	2.16757	1.77163e-05	4.61159e-05	6.38901e-05
RSc3314		hypothetical protein	6819	7348	7802	7323	491.977	2226	546	437	1069.67	1002.9	-1.03078	-1.2351	-2.06629	0.0156111	0.00529559	0.000105051
RSc3315		putative prolin-rich transmembrane protein	18385	8570	5143	10699.3	6873	5029	101	92	1740.67	2847.78	-0.875959	-2.84687	-2.71668	0.467531	0.0237531	0.0325651
RSc3316	atpC	F0F1 ATP synthase subunit epsilon	6004	7866	5069	6313	1423.87	16751	20242	20374	19122.3	2054.7	1.36209	2.2779	2.75767	0.0290176	0.00130536	0.000321402
RSc3317	atpD	F0F1 ATP synthase subunit beta	25499	31659	21747	26301.7	5004.51	77100	78121	81246	78822.3	2160.15	1.30482	2.27269	2.729	0.0338739	0.00123723	0.000320277
RSc3318	atpG	F0F1 ATP synthase subunit gamma	9364	12113	7898	9791.67	2139.8	32381	38948	42886	38071.7	5307.04	1.32141	2.26913	3.16134	0.0408744	0.00188565	0.000167178
RSc3319	atpA	F0F1 ATP synthase subunit alpha	37132	31228	17778	28712.7	9919.15	75787	65332	69756	70291.7	5248.04	1.39412	1.69372	2.41811	0.0329709	0.0114812	0.00122709
RSc3320	atpH	F0F1 ATP synthase subunit delta	7983	9903	6463	8116.33	1723.87	16894	14572	15712	15726	1161.06	0.858332	1.42736	2.08087	0.084476	0.00729089	0.000537273
RSc3322	atpE	F0F1 ATP synthase subunit C	6008	7418	5027	6151	1201.9	15810	10911	10934	12551.7	2821.82	0.566557	0.938377	2.12296	0.317237	0.0954185	0.00126254
RSc3357		hypothetical protein	986	1243	749	992.667	247.067	1671	2062	1610	1781	245.257	-0.0330622	0.247526	2.12415	0.969761	0.759606	0.00807675
RSc3358		hypothetical protein	1747	747	455	983	677.56	3427	2192	1809	2476	845.561	1.56537	0.777486	2.51225	0.00850756	0.160141	0.000309277
RSc3359	dbhB	histone-like DNA-binding protein HU-beta (NS1)	7078	6884	5027	6329.67	1132.3	13736	13526	10356	12539.3	1893.74	0.385781	0.937433	2.15681	0.506103	0.0949222	0.00111692
RSc3361		2-dehydropantoate 2-reductase	947	2078	1896	1640.33	607.301	715	89	62	288.667	369.462	-0.957703	-0.579565	-2.11196	0.151922	0.392021	0.00545314
RSc3370		hypothetical protein	1633	2123	2012	1922.67	256.925	109	32	11	50.6667	51.5978	-3.66189	-3.70033	-4.64253	4.76346e-06	4.4691e-06	7.3333e-07
RSc3375		hypothetical protein	793	895	868	852	52.8488	104	108	62	91.3333	25.482	-2.16454	-3.51556	-2.12906	0.00765508	0.000298941	0.00840705
RSc3376		putative signal peptide protein	5332	10039	9189	8186.67	2508.48	796	803	717	772	47.7598	-2.60512	-3.46445	-2.30249	1.85505e-05	1.35059e-06	5.65693e-05
RSc3377		hypothetical protein	5241	5992	4939	5390.67	542.22	447	388	355	396.667	46.6083	-2.28134	-4.21465	-2.74181	0.000253573	1.17881e-06	5.32935e-05
RSc3378		hypothetical protein	8931	17333	17274	14512.7	4833.96	946	1019	934	966.333	46.0036	-2.79672	-3.886	-2.79851	3.78934e-05	2.02012e-06	3.69691e-05
RSc3385	kdpD	two-component sensor kinase KDPD transcription regulator protein	2011	2957	2824	2597.33	512.116	1118	137	56	437	591.152	-1.04793	-0.765095	-2.30497	0.14908	0.288849	0.00520893
RSc3399		hypothetical protein	1410	579	302	763.667	576.621	294	34	11	113	157.172	-0.967315	0.159178	-2.45167	0.137489	0.830397	0.00154818
RSc3401	ripS1, skwp1	Type III effector protein, SKWP family	1011	1372	966	1116.33	222.554	3871	1909	1527	2435.67	1257.62	1.57085	2.42501	2.04977	0.00648621	0.000284762	0.00105625
RSc3403		two-component sensor kinase transcription regulator protein	700	1517	1196	1137.67	411.612	351	42	22	138.333	184.446	-0.984442	-0.835177	-2.59471	0.169691	0.242868	0.00236172
RSc3404		response regulator transcription regulator protein	1071	2112	1663	1615.33	522.134	637	57	30	241.333	342.923	-0.907743	-0.551872	-2.33272	0.226688	0.474229	0.0067565
RSc3412	cheD4	putative methyl-accepting chemotaxis I (serine chemoreceptor) transmembrane protein	530	605	416	517	95.1683	11839	3552	3215	6202	4884.69	4.01462	3.9641	4.35022	2.39714e-05	2.64274e-05	1.2221e-05
RSp0019		hypothetical protein	332	636	638	535.333	176.095	112	31	25	56	48.5901	-1.55947	-1.55924	-2.47481	0.0169811	0.0167251	0.00101078
RSp0023	ripG3, gala3	putative signal peptide protein	635	768	625	676	79.8311	2072	1141	958	1390.33	597.39	0.780214	0.542	2.00348	0.126577	0.289638	0.00086506
RSp0024		hypothetical protein	2408	598	513	1173	1070.39	300	48	19	122.333	154.546	-0.682273	-2.3029	-2.72919	0.454623	0.0159647	0.00594379
RSp0027	mntH	putative manganese transport transmembrane protein	9025	8651	11471	9715.67	1531.62	1167	790	778	911.667	221.207	-1.56989	-1.34656	-2.46803	0.0507428	0.0892242	0.00501489
RSp0074		putative signal peptide protein	354	970	766	696.667	313.798	1410	1496	1213	1373	145.083	1.1973	0.971011	2.10749	0.0620222	0.121669	0.00283834
RSp0081		hypothetical protein	1772	1430	779	1327	504.449	576	65	58	233	297.067	-1.25935	-1.66383	-2.10026	0.0663059	0.0185021	0.00519664
RSp0107		putative transport transmembrane protein	11590	3631	2437	5886	4975.75	312	83	59	151.333	139.658	-1.16329	-3.66011	-4.45184	0.384205	0.0135227	0.00508181
RSp0108		putative transcription regulator protein	4035	2503	2290	2942.67	951.964	828	170	130	376	391.954	-0.802777	-1.64663	-2.34499	0.290535	0.0320692	0.00491527
RSp0115		putative signal peptide protein	1033	1249	904	1062	174.319	325	66	52	147.667	153.735	-1.23383	-1.11053	-2.15876	0.0130207	0.0226335	0.000280696
RSp0116		putative lipoprotein	1288	2498	1627	1804.33	624.188	83	9	9	33.6667	42.7239	-5.23117	-4.17794	-5.37433	0.000348248	0.00137196	0.000316565
RSp0118		hypothetical protein	2090	2623	2526	2413	283.9	74	89	73	78.6667	8.96289	-4.32389	-4.15665	-3.79635	1.06291e-06	1.47455e-06	3.35476e-06
RSp0128		hypothetical protein	5133	5995	4649	5259	681.789	715	560	557	610.667	90.3678	-1.86333	-2.91796	-2.05987	0.000171222	2.64867e-06	7.13814e-05
RSp0138	pme	putative pectinesterase	21199	23217	23124	22513.3	1139.2	548	435	392	458.333	80.575	-3.98205	-5.38315	-4.56319	1.6647e-06	1.78727e-07	5.72917e-07
RSp0142		putative general secretion pathway GSPG related transmembrane protein	15	42	16	24.3333	15.308	46	76	43	55	18.2483	1.44079	1.04279	2.35001	0.118747	0.257843	0.014512
RSp0162	egl	endoglucanase precursor (endo-1,4-BETA- glucanase) protein	6579	5680	5471	5910	588.72	190	121	86	132.333	52.9182	-4.10033	-4.33912	-4.52039	2.06573e-06	1.25461e-06	9.4217e-07
RSp0163		putative phosphopantetheinyl transferase protein	835	1802	2186	1607.67	696.15	388	74	38	166.667	192.524	-2.31285	-1.33094	-2.87726	0.00844408	0.0965726	0.00251761
RSp0167		hypothetical protein	251	132	110	164.333	75.8573	715	266	268	416.333	258.655	2.10341	0.825433	2.25734	0.00109328	0.133221	0.000632258
RSp0169		putative transmembrane protein	120180	59172	104008	94453.3	31606.4	366	301	248	305	59.1016	-7.79098	-8.31844	-7.08419	2.52384e-07	1.84305e-07	4.94984e-07
RSp0172		hypothetical protein	9444	6217	7525	7728.67	1623.11	66	92	62	73.3333	16.2891	-6.89758	-6.98343	-5.46484	4.8577e-07	4.71424e-07	2.84865e-06
RSp0173		putative NIFS-like protein	6717	6739	8752	7402.67	1168.61	48	43	45	45.3333	2.51661	-6.58512	-7.05694	-6.21359	1.39924e-05	8.70011e-06	2.20722e-05
RSp0174		methyltransferase protein	8478	8329	10137	8981.33	1003.61	67	59	56	60.6667	5.68624	-6.28882	-6.58984	-6.09957	6.23166e-07	4.70157e-07	8.22541e-07
RSp0175		putative VGR-related protein	4828	10419	6833	7360	2832.51	271	141	115	175.667	83.5783	-3.32971	-3.58321	-4.40909	2.26942e-06	1.15546e-06	2.21172e-07
RSp0176		hypothetical protein	2100	1792	1285	1725.67	411.529	153	149	140	147.333	6.65833	-2.05858	-3.43553	-2.44373	0.0014045	2.36997e-05	0.000420558
RSp0177		hypothetical protein	6269	8939	6645	7284.33	1445.26	1008	630	556	731.333	242.44	-1.6275	-2.83875	-2.321	0.00081549	5.6909e-06	3.7631e-05
RSp0178		hypothetical protein	13156	17565	16607	15776	2319	1068	263	153	494.667	499.558	-3.42315	-3.44149	-4.35723	8.22126e-07	7.78243e-07	1.43845e-07
RSp0179		hypothetical protein	6031	6773	6610	6471.33	389.952	494	77	72	214.333	242.211	-3.05303	-3.28197	-4.41582	8.7246e-06	4.36805e-06	3.82177e-07
RSp0211		hypothetical protein	1008	1198	1342	1182.67	167.527	47	2	0	16.3333	26.5769	-4.12939	-3.92528	-5.91416	0.000529477	0.000744113	5.53875e-05
RSp0212		dioxygenase signal peptide protein	1302	2070	2517	1963	614.527	211	30	20	87	107.503	-2.58054	-2.91506	-4.12518	0.00458507	0.00180377	0.000182774
RSp0220		two-component transmembrane sensor histidine kinase transcription regulator protein	1399	1128	1350	1292.33	144.41	136	56	46	79.3333	49.3288	-2.74071	-3.46281	-3.21947	0.00407373	0.000794097	0.00133869
RSp0233		hydrolase transmembrane protein	196	1354	622	724	585.7	61	1	0	20.6667	34.9333	-2.32307	-1.45898	-4.39998	0.175292	0.378265	0.0256761
RSp0234		metabolite transporter	583	2233	895	1237	876.555	119	110	84	104.333	18.1751	-0.844038	-1.47164	-2.36797	0.290993	0.0700323	0.00677757
RSp0235	treY	putative maltooligosyl trehalose synthase transmembrane protein	108	121	172	133.667	33.828	39	1	2	14	21.6564	-1.71145	-1.37529	-3.02026	0.203769	0.29663	0.0389061
RSp0236	malQ	putative 4-alpha-glucanotransferase (amylomaltase) protein	189	193	288	223.333	56.0387	50	0	0	16.6667	28.8675	-2.10786	-1.65785	-3.53578	0.173254	0.271339	0.0384943
RSp0237		putative maltooligosyl trehalose trehalohydrolase protein	317	315	409	347	53.7029	105	1	3	36.3333	59.4755	-1.10616	-1.68831	-2.92538	0.272474	0.098878	0.011822
RSp0239	glgB	glycogen branching enzyme	595	944	1061	866.667	242.434	119	45	26	63.3333	49.1359	-1.69098	-1.92744	-2.93	0.00146206	0.000563632	1.65267e-05
RSp0240	treS	Trehalose synthase/alpha-amylase (Glycosyl hydrolase, family 13, catalytic region)	1517	2224	2346	2029	447.581	268	72	61	133.667	116.466	-2.55961	-2.09332	-3.15988	0.000241418	0.00109289	4.20516e-05
RSp0241		putative alpha-amylase-related protein	1183	1527	1243	1317.67	183.753	208	61	27	98.6667	96.1994	-1.85584	-1.67836	-3.05053	0.000614023	0.00131459	8.92894e-06
RSp0255		methyl-accepting chemotaxis transducer transmembrane protein	133	203	155	163.667	35.7957	3389	156	117	1220.67	1877.93	3.94766	4.23663	2.86704	0.00131988	0.000822915	0.0113716
RSp0260		transcription regulator protein	215	307	207	243	55.5698	95	11	6	37.3333	50.0033	-1.36035	-1.36749	-2.40962	0.0660395	0.0653191	0.00448185
RSp0261		putative transmembrane protein	7903	22289	16406	15532.7	7232.65	351	308	286	315	33.0606	-3.99849	-4.79935	-4.50515	2.52374e-05	5.56777e-06	8.98426e-06
RSp0275		hydrolase transmembrane protein	5963	12506	28011	15493.3	11323.5	1207	363	342	637.333	493.458	-2.79712	-2.59118	-3.64022	0.00109308	0.00184223	0.000161564
RSp0276	cysK1	cysteine synthase A	2233	1144	1132	1503	632.227	419	138	83	213.333	180.223	-1.63585	-2.53527	-2.06759	0.00431494	0.000167023	0.0008435
RSp0277	treA	periplasmic alpha,alpha-trehalase signal peptide protein	11554	8487	13587	11209.3	2567.41	97	26	20	47.6667	42.8291	-5.78983	-6.60919	-7.09021	8.95528e-08	3.72717e-08	2.79831e-08
RSp0296	ripS5, skwp5	Type III effector protein, SKWP family	687	881	672	746.667	116.578	2907	1414	1189	1836.67	933.738	1.68605	2.47877	2.22042	0.00426179	0.000250522	0.00060457
RSp0303	cheD2	methyl-accepting chemotaxis transmembrane protein	216	336	226	259.333	66.5833	6923	2198	1870	3663.67	2827.43	4.09521	4.67977	4.60411	2.52374e-05	8.4392e-06	9.62657e-06
RSp0304	ripD	Type III effector protein	552	365	3984	1633.67	2037.59	5906	4828	4815	5183	626.17	3.76416	3.47371	3.62934	0.00667665	0.0108913	0.00865379
RSp0307		oxidoreductase protein	1126	1761	1312	1399.67	326.451	527	8	10	181.667	299.069	-0.998553	-0.295609	-2.94327	0.330411	0.793097	0.0128226
RSp0308		transcription regulator protein	271	684	544	499.667	210.039	286	19	3	102.667	158.973	-0.302797	0.249145	-2.43359	0.795323	0.829658	0.0350891
RSp0338	epsR	negative regulator of exopolysaccharide production transcription regulator protein	2136	4313	2937	3128.67	1101.08	253	257	204	238	29.5127	-3.41885	-3.67066	-2.60309	8.48701e-06	4.55332e-06	9.42399e-05
RSp0339	flgN	flagella synthesis protein FLGN	391	633	540	521.333	122.075	4855	3161	2444	3486.67	1238.05	3.06747	3.04428	3.73603	2.84865e-06	3.05332e-06	5.06764e-07
RSp0340	flgM	negative regulator of flagellin synthesis (anti- sigma-28 factor) protein	1132	1198	1166	1165.33	33.0051	6481	1750	1337	3189.33	2858.14	2.22278	2.03572	2.1236	7.24642e-05	0.00015174	0.000108122
RSp0342	flgB	flagellar basal-body rod protein FlgB	438	1499	1554	1163.67	629.047	5197	2621	2295	3371	1589.74	3.18365	2.70943	2.74144	0.000300395	0.00106374	0.000948791
RSp0343	flgC	flagellar basal-body rod protein FlgC	488	1895	1834	1405.67	795.308	4383	6224	5956	5521	994.605	3.34377	2.86644	3.22118	0.00011467	0.000419295	0.000151028
RSp0344	flgD	basal-body rod modification protein FlgD	809	2839	2584	2077.33	1105.78	7286	9059	8740	8361.67	945.111	3.49417	2.97047	3.22576	7.3428e-05	0.000283414	0.000136715
RSp0345	flgE	flagellar hook protein FlgE	2724	6977	6669	5456.67	2371.56	24796	24454	24548	24599.3	176.684	2.89629	2.79609	3.3183	1.52354e-05	2.21926e-05	4.36805e-06
RSp0346	flgF	flagellar basal-body rod protein FlgF	988	2819	2744	2183.67	1036.16	10136	5507	5214	6952.33	2761.03	2.95692	2.78886	2.74961	3.02559e-05	5.25951e-05	5.76185e-05
RSp0347	flgG	flagellar basal-body rod protein FlgG	760	2241	2296	1765.67	871.367	8838	8036	7593	8155.67	631.068	2.98163	2.93396	3.36316	3.96259e-05	4.75933e-05	1.3108e-05
RSp0348	flgH	flagellar L-ring protein precursor	423	1129	1237	929.667	442.097	2954	2816	2667	2812.33	143.535	2.66585	2.71466	2.75754	4.29592e-05	3.82627e-05	3.10804e-05
RSp0349	flgI	flagellar basal body P-ring protein	457	1279	1394	1043.33	511.025	3064	2198	1838	2366.67	630.163	2.53392	2.33206	2.30758	0.000202729	0.000413738	0.000431778
RSp0350	flgJ	flagellar protein flgJ	516	1173	1323	1004	429.224	2632	2458	2006	2365.33	323.124	2.34733	2.08646	2.35376	0.000287855	0.000768432	0.000281689
RSp0351	flgK	flagellar hook-associated protein FlgK	372	848	742	654	249.904	12690	7215	6074	8659.67	3536.69	4.07398	4.19718	4.72836	1.08265e-05	8.48701e-06	3.07916e-06
RSp0352	flgL	flagellar hook-associated protein 3	240	646	595	493.667	221.157	7925	4993	4337	5751.67	1910.53	3.82924	4.13698	4.55914	5.42109e-05	2.7947e-05	1.24339e-05
RSp0355		hypothetical protein	1013	1799	1062	1291.33	440.334	2980	2713	2120	2604.33	440.178	0.509256	0.900373	2.1404	0.370925	0.107473	0.00113138
RSp0356		putative signal peptide protein	1118	1693	773	1194.67	464.767	4108	2676	2189	2991	997.526	1.50155	1.5139	2.35791	0.00257596	0.00237197	6.78607e-05
RSp0357	fabB	3-oxoacyl-[acyl-carrier-protein] synthase I	372	977	428	592.333	334.306	1519	1360	1123	1334	199.276	0.917845	1.78666	2.31151	0.0862315	0.00281803	0.000413738
RSp0358	fabF2	3-oxoacyl-(acyl carrier protein) synthase II	190	695	339	408	259.474	1208	689	637	844.667	315.728	1.26786	1.98292	2.11354	0.0332642	0.00255839	0.00161643
RSp0359	fabG	3-ketoacyl-(acyl-carrier-protein) reductase	218	705	304	409	259.925	1061	817	793	890.333	148.288	1.24205	1.8424	2.25308	0.0396302	0.00461384	0.00113261
RSp0360		hypothetical protein	175	392	139	235.333	136.866	465	504	411	460	46.7012	1.15484	1.50193	2.11524	0.0396097	0.0101756	0.00103908
RSp0364		hypothetical protein	49	209	127	128.333	80.0083	397	274	213	294.667	93.7248	0.476108	2.03708	2.2291	0.58253	0.0180436	0.0111011
RSp0365	hutH2	histidine ammonia-lyase protein	159	441	163	254.333	161.67	1190	563	401	718	416.712	1.78456	2.44114	2.48378	0.00296215	0.000286296	0.000249931
RSp0366		hypothetical protein	103	344	123	190	133.742	1000	401	267	556	390.309	1.72564	2.30019	2.44312	0.0531852	0.0138267	0.0101382
RSp0367		hypothetical protein	159	299	100	186	102.211	917	260	216	464.333	392.638	2.07696	1.75166	2.13518	0.0019867	0.00598822	0.00161252
RSp0368		hypothetical protein	65	138	55	86	45.31	404	241	219	288	101.059	1.73812	1.63719	2.81318	0.033984	0.0445024	0.00233002
RSp0369	acpP2	acyl carrier protein	38	74	25	45.6667	25.3837	309	155	130	198	96.9381	2.62858	1.78487	3.11281	0.000518938	0.00731337	0.000126387
RSp0370		putative acyl-carrier-protein	55	42	14	37	20.9523	196	65	66	109	75.3459	3.30026	0.964755	2.36516	0.00355269	0.328778	0.0203136
RSp0371		putative 1-acyl-SN-glycerol-3-phosphate acyltransferase alpha transmembrane protein	62	143	28	77.6667	59.079	251	182	180	204.333	40.4269	1.83919	1.05231	2.61269	0.0220051	0.168563	0.00282784
RSp0372		hypothetical protein	75	296	85	152	124.808	311	459	430	400	78.4283	0.0877913	1.14662	2.94263	0.959486	0.418401	0.0461518
RSp0373	fliR	flagellar biosynthetic fliR transmembrane protein	43	238	143	141.333	97.5107	470	698	627	598.333	116.672	2.16874	2.58901	3.34856	0.0292484	0.0114906	0.00240758
RSp0374	fliQ	flagellar biosynthesis protein FliQ	68	297	180	181.667	114.509	585	1027	873	828.333	224.36	2.3766	2.52013	3.43895	0.00184856	0.00127984	0.000109988
RSp0375	fliP	flagellar biosynthesis protein FliP	39	299	178	172	130.104	684	726	560	656.667	86.3095	2.87807	2.88377	3.17281	0.00204166	0.00202341	0.000978943
RSp0376	fliO	flagellar FLIO transmembrane protein	52	353	273	226	155.907	937	599	564	700	205.993	2.54366	2.94111	2.77309	0.00330423	0.00121295	0.00171945
RSp0377	fliN	flagellar motor switch protein FliN	300	982	736	672.667	345.383	2728	2010	1923	2220.33	441.799	3.37082	2.96472	2.89675	8.82356e-05	0.000260184	0.000294
RSp0378	fliM	flagellar motor switch protein FliM	348	1361	1112	940.333	527.868	5015	5198	5043	5085.33	98.5715	3.29578	2.81417	3.64678	6.87259e-05	0.000264844	2.81577e-05
RSp0379	fliL	flagellar basal body-associated protein FliL	150	336	271	252.333	94.3946	3145	1809	1682	2212	810.493	3.78841	2.86437	4.15339	2.31154e-06	2.95662e-05	1.05915e-06
RSp0380		hypothetical protein	117	300	234	217	92.6769	1979	566	469	1004.67	845.19	3.32273	3.67996	2.9839	0.000456529	0.00020764	0.00102033
RSp0382	fliC	flagellin protein	5836	4238	3236	4436.67	1311.34	179111	90833	78573	116172	54850.1	5.335	4.85336	5.68428	1.3355e-05	2.80115e-05	8.18495e-06
RSp0383	fliD	flagellar hook-associated protein 2	568	879	680	709	157.515	15897	9147	8326	11123.3	4154.45	4.61515	4.49598	4.96248	1.14487e-06	1.39027e-06	6.41384e-07
RSp0387		hypothetical protein	56	365	302	241	163.282	1308	454	372	711.333	518.353	2.616	2.81449	2.4868	0.00768044	0.00454549	0.00960449
RSp0388		hypothetical protein	356	1536	1132	1008	599.693	5870	3342	3151	4121	1517.69	3.3339	3.11686	3.20041	3.41028e-05	6.44154e-05	4.9383e-05
RSp0389	fliE	flagellar hook-basal body protein FliE	586	1193	1321	1033.33	392.653	6567	9331	6976	7624.67	1491.81	2.8682	2.60203	4.02707	1.39854e-05	3.5717e-05	6.66502e-07
RSp0390	fliF	flagellar M-ring transmembrane protein	564	2635	2805	2001.33	1247.67	8252	5116	3999	5789	2204.93	2.39747	2.56568	2.67316	0.00127999	0.000810071	0.000577023
RSp0391	fliG	flagellar motor switch protein G	413	1747	1798	1319.33	785.322	5432	6662	5674	5922.67	651.614	2.57222	2.58141	3.37277	0.000699944	0.000677496	7.51338e-05
RSp0394	fliJ	flagellar protein	250	371	370	330.333	69.5725	2662	1664	1267	1864.33	718.753	3.51822	2.79907	3.49618	8.51683e-06	6.56624e-05	8.98426e-06
RSp0395	fliK	flagellar hook-length control protein	436	702	898	678.667	231.882	4246	604	461	1770.33	2145.18	3.04993	2.87007	2.01007	0.000781597	0.00116994	0.01274
RSp0399		hypothetical protein	5609	7863	8024	7165.33	1350.23	562	375	328	421.667	123.783	-2.95467	-2.86419	-3.07724	0.00028583	0.000324622	0.000187992
RSp0403		putative signal peptide protein	903	241	198	447.333	395.204	1871	962	788	1207	581.585	1.27914	1.0225	2.7927	0.177682	0.282738	0.00792167
RSp0404		hypothetical protein	584	225	382	397	179.969	23	2	1	8.66667	12.4231	-2.80203	-4.26378	-5.11202	0.004943	0.000401004	0.000141559
RSp0405		hypothetical protein	2631	1380	2386	2132.33	662.956	124	39	39	67.3333	49.0748	-3.8246	-3.90912	-4.21407	0.0002146	0.000179592	0.000104191
RSp0406		hypothetical protein	2674	2133	3392	2733	631.57	60	49	32	47	14.1067	-4.24753	-4.81749	-4.91915	1.98199e-05	7.08366e-06	6.33054e-06
RSp0407		hypothetical protein	3706	4065	5048	4273	694.758	102	118	65	95	27.1846	-3.37704	-5.16329	-4.48615	1.31366e-05	4.1084e-07	1.20421e-06
RSp0409		hypothetical protein	2614	2564	4166	3114.67	910.825	1222	66	84	457.333	662.282	-0.977321	-1.26294	-2.51969	0.199547	0.0987491	0.00439667
RSp0425		hypothetical protein	362	355	328	348.333	17.9536	66	0	0	22	38.1051	-1.5715	-1.72561	-4.05202	0.29351	0.24436	0.0198981
RSp0426		hypothetical protein	498	596	694	596	98	170	39	33	80.6667	77.4231	-1.85633	-1.59603	-2.32728	0.0644876	0.0976941	0.0231003
RSp0427		hypothetical protein	4452	2360	1867	2893	1372.45	939	15	11	321.667	534.63	-0.923103	-1.71772	-3.22953	0.496672	0.181629	0.0241314
RSp0485		putative hydrolase phosphatase protein	341	354	299	331.333	28.746	211	8	6	75	117.784	0.16899	-0.87659	-2.18912	0.877323	0.352885	0.0320602
RSp0486		hypothetical protein	2654	301	349	1101.33	1344.86	213	8	0	73.6667	120.732	0.666975	-2.35493	-3.67416	0.724867	0.174732	0.0427732
RSp0487		hypothetical protein	2843	5783	8128	5584.67	2648.08	945	227	134	435.333	443.827	-1.60948	-1.66729	-2.85115	0.0102227	0.00841014	0.000214917
RSp0498		hypothetical protein	3352	3898	3740	3663.33	280.958	563	444	353	453.333	105.311	-1.79596	-3.15353	-2.00103	0.00192499	1.80694e-05	0.000824516
RSp0499		putative transport transmembrane protein	1115	4121	4041	3092.33	1712.89	155	181	131	155.667	25.0067	-3.2025	-4.03449	-3.15551	0.000666645	9.79392e-05	0.000599816
RSp0500		hypothetical protein	6714	15282	14223	12073	4671.14	274	310	209	264.333	51.1892	-3.75009	-4.95787	-4.37831	6.6343e-06	6.40347e-07	1.67991e-06
RSp0501		hypothetical protein	11549	23738	30015	21767.3	9389.41	286	465	338	363	92.0815	-5.12248	-6.3092	-4.69441	2.19713e-06	4.71122e-07	4.46034e-06
RSp0507	cheD1	methyl-accepting chemotaxis I	284	1256	214	584.667	582.444	1244	849	736	943	266.726	1.73328	1.69061	2.05407	0.0145328	0.0161595	0.0052583
RSp0519		hypothetical protein	506	1006	584	698.667	269.001	298	26	11	111.667	161.544	-1.38014	-1.00883	-2.5274	0.0820865	0.198645	0.00551932
RSp0530		putative cation efflux system transmembrane protein	569	931	758	752.667	181.059	1644	2685	2639	2322.67	588.192	1.79733	2.82133	2.84932	0.0701799	0.0083975	0.00805483
RSp0532		putative aminopeptidase transmembrane protein	4500	5941	2680	4373.67	1634.17	423	263	221	302.333	106.59	-3.36155	-4.06752	-2.7832	0.000225106	5.25951e-05	0.000951451
RSp0533		hypothetical protein	11	42	28	27	15.5242	132	80	46	86	43.3128	2.83279	2.84155	2.61754	0.0028498	0.00274769	0.00468776
RSp0535		transcription regulator protein	280	1185	1055	840	489.311	55	62	74	63.6667	9.60902	-2.35124	-3.01313	-2.52387	0.00403395	0.000804677	0.00247498
RSp0536		sugar-proton symporter transmembrane protein	1460	9321	6587	5789.33	3990.74	167	97	97	120.333	40.4145	-5.21561	-4.38585	-4.55036	0.000235105	0.000706849	0.000553168
RSp0537		hypothetical protein	139	1923	1671	1244.33	965.504	32	46	16	31.3333	15.0111	-5.81398	-4.03493	-4.23526	0.00257776	0.0142452	0.01129
RSp0569		putative Mannose-binding lectin	54259	36690	65210	52053	14387.4	795	798	667	753.333	74.7819	-5.88835	-5.96308	-4.94553	1.35204e-07	1.32489e-07	4.31419e-07
RSp0583	cbhA	exoglucanase A	22290	37892	26823	29001.7	8025.93	1674	1154	1075	1301	325.434	-3.59697	-4.34305	-3.45342	0.000102893	2.02131e-05	0.00013038
RSp0598		putative response regulator transcription regulator protein	103	234	238	191.667	76.8136	4527	1986	1816	2776.33	1518.5	4.15122	4.52877	4.78763	4.61159e-05	2.21926e-05	1.41655e-05
RSp0603		putative serine protease protein	6493	6057	26019	12856.3	11401.3	347	247	228	274	63.9296	-4.10037	-4.00375	-4.21906	0.000229544	0.000285206	0.000198565
RSp0607	paaD	phenylacetic acid degradation protein	5555	10077	10215	8615.67	2651.51	2282	192	139	871	1222.25	-1.38672	-0.956972	-2.84221	0.085749	0.232785	0.0030087
RSp0608	paaE	ferredoxin reductase protein	8052	12018	10599	10223	2009.56	2706	712	613	1343.67	1180.85	-1.38795	-1.43515	-2.12458	0.0136576	0.0113484	0.000876812
RSp0636		hypothetical protein	650	600	392	547.333	136.826	146	3	1	50	83.1445	-1.51968	-1.14412	-3.48783	0.145892	0.270862	0.0051966
RSp0638		ABC transporter ATP-binding protein	2608	3808	2070	2828.67	889.765	99	49	27	58.3333	36.8963	-4.32598	-4.66706	-4.73254	1.95004e-07	1.31964e-07	1.24524e-07
RSp0639		hypothetical protein	6822	9035	4701	6852.67	2167.16	115	103	96	104.667	9.60902	-4.87332	-5.69951	-4.87296	1.24707e-06	3.92757e-07	1.27998e-06
RSp0640		hypothetical protein	2988	3509	1647	2714.67	960.622	35	23	24	27.3333	6.65833	-4.98055	-6.16817	-5.57795	1.78727e-07	5.85111e-08	1.08367e-07
RSp0641	rmyA	peptide synthetase protein	38720	53092	41350	44387.3	7652.3	1373	1475	1436	1428	51.4684	-4.51614	-4.47486	-3.84838	8.95132e-08	8.95528e-08	2.20708e-07
RSp0642	rmyB	peptide synthetase protein	32287	38401	36377	35688.3	3114.63	2338	2437	2274	2349.67	82.1239	-3.67598	-3.49053	-2.84165	1.71964e-07	2.376e-07	1.38826e-06
RSp0647		putative enoyl-coenzyme A hydratase protein	384	109	114	202.333	157.348	42	1	2	15	23.388	-1.65789	-1.20493	-3.47755	0.165503	0.323935	0.0126934
RSp0651		acetyl-coenzyme A synthetase	1859	198	184	747	963.046	91	28	26	48.3333	36.9639	-2.23282	-2.74042	-2.73453	0.0593902	0.0266946	0.0264995
RSp0652		acyl-CoA dehydrogenase oxidoreductase protein	2803	121	87	1003.67	1558.36	79	11	8	32.6667	40.1539	-2.10686	-2.80446	-3.69922	0.205293	0.0949517	0.0329179
RSp0660		porin protein	955	1511	764	1076.67	388.078	2098	2937	2868	2634.33	465.758	1.42186	1.78622	2.42742	0.0192286	0.00492874	0.000598983
RSp0669		outer membrane CHANEL lipoprotein	973	2458	2731	2054	946.072	920	35	17	324	516.23	-1.14945	-0.486905	-2.63071	0.286313	0.665863	0.0294113
RSp0671		enoyl-CoA hydratase	1017	1684	1482	1394.33	342.033	578	16	6	200	327.396	-1.195	-0.508791	-2.87083	0.262275	0.646644	0.017893
RSp0673		lipoprotein	217	280	87	194.667	98.4192	4571	1574	1473	2539.33	1760.2	4.25634	3.79329	4.53508	0.00010519	0.000208771	5.37961e-05
RSp0674		lipoprotein	132	311	131	191.333	103.636	3899	1773	1615	2429	1275.51	3.26132	3.87968	4.61682	7.24642e-05	1.41916e-05	3.25842e-06
RSp0675		lipoprotein	161	331	141	211	104.403	4682	1597	1390	2556.33	1843.79	2.70625	3.81923	4.44006	0.000203715	1.02095e-05	2.84324e-06
RSp0688		hypothetical protein	771	1893	2229	1631	763.495	142	191	172	168.333	24.7049	-2.90607	-2.28642	-2.11543	0.00018148	0.00111692	0.00184725
RSp0693	hdfA	Dioxygenase	86	63	4385	1511.33	2488.69	3597	3826	3510	3644.33	163.231	4.13454	5.14883	4.56806	0.0217596	0.00955653	0.016929
RSp0697	hdfE	Short-chain dehydrogenase/reductase protein	276	226	6293	2265	3488.44	4994	5160	5532	5228.67	275.495	3.65636	4.84885	3.856	0.0135503	0.00343749	0.0116235
RSp0698	hdfF	Aminotransferase protein	380	319	8760	3153	4855.9	7379	4604	4389	5457.33	1667.68	3.32957	4.65531	3.20178	0.0379677	0.00848925	0.0455068
RSp0702		hypothetical protein	919	1773	958	1216.67	482.193	229	97	90	138.667	78.3092	-0.647499	-1.91864	-2.12974	0.305646	0.00568911	0.00291967
RSp0710		hypothetical protein	147	289	361	265.667	108.891	45	0	0	15	25.9808	-0.445683	-3.15263	-4.27626	0.818433	0.0755693	0.0316135
RSp0711		conserved hypothetical protein	1533	1650	1788	1657	127.644	141	4	2	49	79.6806	-3.31249	-3.65954	-4.72405	0.00545866	0.00310629	0.000788481
RSp0712		hypothetical protein	7935	4684	4556	5725	1914.99	464	276	243	327.667	119.215	-2.86444	-4.01196	-3.23393	0.0015233	0.000121127	0.000606425
RSp0722		L-aspartate dehydrogenase	2183	3000	4249	3144	1040.5	308	69	31	136	150.163	-3.08088	-3.02073	-3.96661	0.000111116	0.000128883	1.45556e-05
RSp0739	tssL	Type VI Secretion System component protein	6777	5249	3793	5273	1492.14	289	140	136	188.333	87.2028	-2.8511	-4.19275	-3.83993	5.36339e-07	3.6716e-08	6.65074e-08
RSp0740	tssK	Type VI Secretion System component protein	13245	9736	6602	9861	3323.26	584	313	237	378	182.403	-2.72054	-4.33235	-3.74744	2.56117e-06	7.35101e-08	1.78727e-07
RSp0741	tssJ	Type VI secretion system, lipoprotein	5366	5289	3042	4565.67	1320.1	207	124	73	134.667	67.6338	-2.96208	-4.91394	-4.15116	3.23855e-06	7.39264e-08	1.98629e-07
RSp0742		putative lipoprotein	25875	15514	12705	18031.3	6936.49	438	118	113	223	186.212	-3.26975	-6.016	-5.55386	4.3674e-07	1.03123e-08	1.37299e-08
RSp0743	tssA	Type VI Secretion protein	24507	24739	28781	26009	2403.42	454	272	242	322.667	114.723	-3.95221	-6.40716	-5.33116	2.84324e-06	8.99572e-08	2.47223e-07
RSp0744	tssB	Type VI Secretion protein	58776	65251	69195	64407.3	5260.49	1016	627	617	753.333	227.531	-4.31482	-6.35921	-5.39384	2.23376e-06	1.3349e-07	3.6533e-07
RSp0745		Type VI secretion system effector, Hcp1 family	71459	52699	41351	55169.7	15205.3	1727	803	731	1087	555.424	-4.16026	-6.36969	-4.67038	5.82619e-07	3.72717e-08	2.36001e-07
RSp0746		Type VI secretion system, lysozyme-related	3974	5508	4102	4528	851.115	171	110	113	131.333	34.3851	-3.9404	-5.32309	-4.05846	6.40535e-05	5.18088e-06	4.61218e-05
RSp0747	tssD	Type VI Secretion protein	6072	8761	5552	6795	1722.34	271	108	106	161.667	94.6907	-3.61878	-4.7631	-4.50229	2.21074e-06	2.36001e-07	3.69119e-07
RSp0748	tssE	Type VI secretion protein	3065	4310	3378	3584.33	647.639	145	42	31	72.6667	62.8835	-3.82042	-4.75905	-4.9394	6.54795e-06	1.02514e-06	8.04636e-07
RSp0749	tssH	Type VI secretion ATPase, ClpV1 family	17083	18267	14045	16465	2177.79	669	135	122	308.667	312.126	-3.96187	-4.85856	-5.14878	1.27998e-06	2.49728e-07	1.81058e-07
RSp0750	vgrG2	putative VGR-related protein	7509	9682	7451	8214	1271.66	397	64	46	169	197.659	-3.66556	-4.42439	-5.11945	4.30831e-06	8.61394e-07	3.06655e-07
RSp0752		putative transmembrane protein	9060	9588	7320	8656	1186.75	1206	1051	902	1053	152.01	-1.43011	-3.13636	-2.04413	0.0456269	0.000349789	0.00667702
RSp0761		type VI secretion system OmpA/MotB family protein	3315	2671	2008	2664.67	653.523	377	92	81	183.333	167.81	-2.47227	-2.87768	-3.16087	1.49116e-06	4.035e-07	1.95939e-07
RSp0762		Type VI secretion system-associated protein	3008	2983	2212	2734.33	452.527	305	61	50	138.667	144.154	-2.73486	-3.14175	-3.69355	2.08831e-06	6.18858e-07	1.81058e-07
RSp0763	tssM	Type VI secretion protein	9578	11448	7971	9665.67	1740.16	799	398	394	530.333	232.681	-2.69255	-3.24829	-3.21973	2.21074e-06	4.20176e-07	4.53739e-07
RSp0764		hypothetical protein	2319	2545	2059	2307.67	243.198	127	23	11	53.6667	63.7913	-2.51794	-3.41526	-4.85214	0.000218714	1.65627e-05	9.6521e-07
RSp0765		hypothetical protein	1011	1117	924	1017.33	96.6557	83	44	29	52	27.8747	-2.99834	-3.43641	-3.39841	2.34933e-05	6.87133e-06	8.02106e-06
RSp0766		hypothetical protein	1314	2189	1510	1671	459.181	139	71	54	88	44.9778	-3.20726	-3.38068	-3.32753	8.63047e-05	5.16735e-05	6.01316e-05
RSp0767		hypothetical protein	7552	8720	5742	7338	1500.49	261	90	78	143	102.367	-3.53037	-5.61496	-4.87004	1.38919e-06	5.87431e-08	1.3349e-07
RSp0768	vgrG3	Type VI Secretion associated VGR-related protein	4587	9266	6174	6675.67	2379.5	203	118	84	135	61.2944	-3.49361	-3.98993	-4.648	9.66841e-07	3.12886e-07	1.24023e-07
RSp0773		putative signal peptide protein	2675	4729	3422	3608.67	1039.65	291	359	240	296.667	59.702	-2.60143	-3.03842	-2.51476	0.000348248	9.23841e-05	0.000420558
RSp0778	lasR	transcriptional activator of quorum sensing autoinducer synthesis transcription regulator protein	401	426	303	376.667	65.0103	25	26	17	22.6667	4.93288	-2.93793	-3.49998	-2.96749	3.69691e-05	8.95657e-06	4.10494e-05
RSp0779	lasI	autoinducer synthase	4831	516	344	1897	2542.37	27	41	22	30	9.84886	-5.33014	-4.91742	-4.05053	0.000660888	0.00126258	0.00437592
RSp0780		hypothetical protein	20597	1071	720	7462.67	11376	187	152	103	147.333	42.194	-4.05861	-4.32888	-3.49236	0.00942487	0.00702067	0.0220051
RSp0781	metB	putative cystathionine gamma-synthase protein	18198	785	574	6519	10114.9	109	129	106	114.667	12.5033	-4.87288	-4.43005	-3.38769	0.00582882	0.0106821	0.0385461
RSp0782		putative aminoacyl-tRNA synthetase protein	15079	503	317	5299.67	8469.66	66	64	49	59.6667	9.29157	-4.71531	-4.94948	-3.96573	0.0119242	0.0103833	0.0307193
RSp0783		hypothetical protein	3892	121	65	1359.33	2193.53	15	10	7	10.6667	4.04145	-3.94514	-5.61622	-4.8511	0.039814	0.0106441	0.0221666
RSp0784		putative omega-3 fatty acid desaturase transmembrane protein	6269	298	153	2240	3489.97	40	38	43	40.3333	2.51661	-4.01533	-4.65719	-3.23889	0.0143444	0.00804626	0.0444858
RSp0785		hypothetical protein	8019	294	190	2834.33	4490.35	41	11	11	21	17.3205	-4.72876	-4.34213	-5.04846	0.00392371	0.00788254	0.00403832
RSp0787		putative transmembrane protein	10245	593	330	3722.67	5650.04	72	42	59	57.6667	15.0444	-3.4684	-4.12113	-3.81231	0.0196985	0.00996869	0.0157705
RSp0788		putative transferase protein	21231	1076	494	7600.33	11808.1	154	77	70	100.333	46.6083	-4.47347	-4.60358	-4.128	0.00775562	0.00693363	0.0127925
RSp0789		hypothetical protein	11143	676	348	4055.67	6140	69	42	35	48.6667	17.9536	-4.69302	-4.30295	-4.10028	0.00916712	0.0164442	0.0219937
RSp0790		putative hydrolase protein	8732	307	173	3070.67	4903.32	27	29	24	26.6667	2.51661	-3.66479	-4.77865	-4.39237	0.0428756	0.0150759	0.0247532
RSp0803		signal peptide protein	2301	1867	2353	2173.67	266.851	212	51	40	101	96.286	-2.86737	-3.26855	-3.74334	4.10838e-06	1.28979e-06	4.31419e-07
RSp0806		hypothetical protein	514	623	626	587.667	63.8148	127	31	26	61.3333	56.9239	-1.43873	-1.32357	-2.63198	0.104495	0.121137	0.00642782
RSp0807		ferredoxin protein	50	38	23	37	13.5277	113	65	57	78.3333	30.2875	2.44583	1.6227	2.15405	0.00286308	0.0296802	0.00670862
RSp0808		Putative metallopeptidase protein	127	617	353	365.667	245.245	1128	1121	1019	1089.33	61.0109	3.60455	3.17492	2.83224	2.4244e-05	8.0121e-05	0.000185565
RSp0814	mqo	malate:quinone oxidoreductase	179	298	143	206.667	81.1193	3319	3074	2780	3057.67	269.871	3.50803	4.08786	5.04354	4.85889e-06	1.24444e-06	2.436e-07
RSp0821		hypothetical protein	1749	675	707	1043.67	611.046	489	44	36	189.667	259.261	-0.66733	-0.706555	-2.1158	0.364648	0.332925	0.00764266
RSp0822	ripAF1	Type III effector protein	83	93	947	374.333	495.969	977	1360	1126	1154.33	193.066	3.51671	3.83285	3.52312	0.00392368	0.00240984	0.00401806
RSp0827		ketoglutarate semialdehyde dehydrogenase protein	431	734	616	593.667	152.73	281	5	5	97	159.349	-0.0772258	-0.1694	-2.37993	0.948116	0.886196	0.0383696
RSp0832		hypothetical protein	339	776	643	586	224.007	265	29	16	103.333	140.158	-0.694929	-0.108991	-2.01052	0.369239	0.900729	0.0166835
RSp0839		hypothetical protein	50	68	635	251	332.676	1681	784	517	994	609.753	3.60836	4.30479	3.46675	0.00708648	0.00249123	0.0090127
RSp0840		putative methyl-accepting chemotaxis transducer transmembrane protein	147	277	1032	485.333	477.869	7983	3119	2632	4578	2958.85	4.67305	4.60353	4.38535	0.00037206	0.000403625	0.000585897
RSp0848		hypothetical protein	45	67	168	93.3333	65.5922	379	696	517	530.667	158.941	2.88671	3.62089	3.88228	0.00309213	0.000737771	0.000448016
RSp0853	hpaB	hypothetical protein	32	31	82	48.3333	29.1605	606	517	372	498.333	118.112	4.85414	3.88066	4.70716	4.66785e-05	0.000269225	6.28715e-05
RSp0854	hrpZ	HRPY-like protein	13	10	44	22.3333	18.8237	478	340	297	371.667	94.5639	5.29138	4.31108	5.45683	0.000107842	0.0005006	9.05403e-05
RSp0855	hrpY	Hrp pilus subunit HRPY protein	1061	410	12439	4636.67	6764.85	53111	71827	57905	60947.7	9721.91	5.44962	5.0618	6.18502	0.00161643	0.00267935	0.000865174
RSp0856	hrpX	hypothetical protein	94	55	1402	517	766.681	2515	3381	2875	2923.67	435.046	4.68992	4.8429	5.01359	0.00161884	0.00152423	0.0012718
RSp0857	hrpW	HRPW transmembrane protein	94	74	2096	754.667	1161.67	1927	1186	1073	1395.33	463.89	4.10302	4.45696	3.35689	0.00617409	0.0042694	0.0186053
RSp0858	hrpV	hypothetical protein	133	76	2275	828	1253.46	2171	979	742	1297.33	765.841	3.91803	4.4627	2.93276	0.0080159	0.00415292	0.0343935
RSp0859	hrcS	Hrp conserved HRCS transmembrane protein	48	41	949	346	522.225	820	970	909	899.667	75.4343	3.95614	4.41526	3.77572	0.00404225	0.00229701	0.00571297
RSp0860	hrcR	type III secretion system protein	39	26	826	297	458.174	1156	1375	1221	1250.67	112.474	4.38068	4.64706	4.48711	0.00708823	0.00537886	0.00653258
RSp0861	hrcQ	Hrp conserved protein HRCQ	62	40	1044	382	573.414	1354	434	307	698.333	571.364	4.59253	4.28001	2.95566	0.00424226	0.00648269	0.0392845
RSp0864	hrcU	type III secretion system protein HrcU	22	40	340	134	178.628	286	531	392	403	122.87	3.15571	3.95002	3.53054	0.00716734	0.00222931	0.00433709
RSp0865	hrpK	HRPK protein	96	48	2421	855	1356.41	1998	2349	2104	2150.33	180.029	4.20739	4.8896	3.90115	0.0141858	0.00672716	0.020325
RSp0866	hrpJ	HRPJ protein	106	69	2418	864.333	1345.64	2305	1106	958	1456.33	738.683	4.41047	4.90534	3.28818	0.00500542	0.00298174	0.0240883
RSp0867	hrcJ	Hrp conserved lipoprotein HRCJ transmembrane	166	115	4114	1465	2294.24	3459	2981	2575	3005	442.488	3.97077	4.75826	3.56772	0.012304	0.00519557	0.0219981
RSp0869	hrpF	type III secretion system protein HrpB	56	63	1053	390.667	573.608	1088	803	631	840.667	230.817	4.0674	4.58776	3.49361	0.00252343	0.00142185	0.00716734
RSp0870	hrcN	type III secretion system ATPase	409	391	2472	1090.67	1196.3	2153	1455	1220	1609.33	485.269	2.47079	3.17546	2.07831	0.00830983	0.00188565	0.0216394
RSp0871	hrpD	hypothetical protein	42	46	449	179	233.835	358	229	239	275.333	71.7658	2.86125	3.49319	2.3479	0.0112157	0.00398844	0.0308401
RSp0872	hrcT	Hrp conserved HRCT transmembrane protein	87	147	646	293.333	306.888	656	1042	957	885	202.823	2.45869	3.25349	3.16451	0.0146966	0.00330393	0.00378305
RSp0873	hrpB	regulatory HRPB transcription regulator protein	824	1131	10331	4095.33	5402.43	6827	4649	4123	5199.67	1433.64	3.26711	3.39289	2.07916	0.00525767	0.00416056	0.0475838
RSp0874	hrcC	Hrp conserved HRCC transmembrane protein	244	238	4183	1555	2275.92	2935	2096	2110	2380.33	480.406	4.06919	3.84718	2.6462	0.0042843	0.00571605	0.0354719
RSp0876	ripAB, popB	Type III effector protein PopB	145	106	1438	563	758.023	1	0	0	0.333333	0.57735	4.80393	5.11964	-8.82242	0.000324424	0.00023798	0.000106335
RSp0877	ripX, popA	Type III effector protein PopA	121	96	3684	1300.33	2064.35	3082	3250	3055	3129	105.655	5.32721	6.10204	4.06973	0.00297607	0.00160025	0.0140823
RSp0879	ripAO	Type III effector protein	307	196	1222	575	563.06	1466	1316	908	1230	288.77	3.14847	2.96552	2.6429	0.001178	0.00182171	0.00402089
RSp0880	pglA	polygalacturonase precursor (pectinase) signal peptide protein	339	808	904	683.667	302.325	4943	3492	3413	3949.33	861.447	3.13977	3.28265	3.62804	3.26478e-06	2.20215e-06	8.84406e-07
RSp0881		putative transmembrane protein	397	1405	1440	1080.67	592.331	3452	2563	2056	2690.33	706.657	2.57482	2.15954	2.4422	0.000198565	0.000811759	0.000287855
RSp0883		hypothetical protein	296	838	1274	802.667	489.956	3505	4560	3603	3889.33	582.878	1.98309	2.89044	3.50255	0.00803852	0.00069167	0.000152973
RSp0900	popF2	Type III secretion translocon protein POPF2	375	401	8570	3115.33	4723.9	17356	12917	12272	14181.7	2767.91	4.20482	5.17192	4.53124	0.00934301	0.00353562	0.00701307
RSp0924		Glycoside hydrolase, putative chitinase	28688	27971	32873	29844	2647.57	875	797	757	809.667	60.0111	-4.70918	-5.2335	-4.11701	2.27854e-07	1.31964e-07	6.48498e-07
RSp0930	ripS3, skwp3	Type III effector protein, SKWP family	303	426	341	356.667	62.9788	3816	2624	2338	2926	783.916	3.74456	4.54797	4.05141	8.0121e-05	1.56638e-05	4.0866e-05
RSp0957		hypothetical protein	477	260	392	376.333	109.345	9	10	8	9	1	-4.64775	-4.83519	-4.18218	2.40506e-05	2.33775e-05	8.02239e-05
RSp0972	narK1	nitrite/nitrate ABC transporter transmembrane protein	406	651	501	519.333	123.525	2078	717	712	1169	787.221	1.79826	1.91798	2.00034	0.0587331	0.0378858	0.0316967
RSp0973	narK2	nitrite/nitrate ABC transporter transmembrane protein	514	408	386	436	68.4398	3796	683	652	1710.33	1806.31	2.35283	2.52667	2.49146	0.0428444	0.0273681	0.0295979
RSp0974	narG	respiratory nitrate reductase alpha chain oxidoreductase protein	3870	1252	987	2036.33	1593.52	21154	2933	2994	9027	10502.3	3.27248	2.40498	2.80343	0.00212166	0.0130178	0.00544786
RSp0975	narH	respiratory nitrate reductase oxidoreductase protein	1104	437	443	661.333	383.372	6894	1245	1274	3137.67	3253.11	3.1276	2.2852	2.92398	0.00945926	0.0382953	0.0121544
RSp0982		hypothetical protein	5965	3451	5862	5092.67	1422.66	29	19	23	23.6667	5.03322	-7.71383	-7.95726	-6.65278	6.66924e-06	6.01037e-06	2.02394e-05
RSp0983		transcription regulator protein	3642	9343	5509	6164.67	2906.51	140	176	178	164.667	21.3854	-4.1134	-5.11968	-4.09493	7.78096e-05	1.30672e-05	7.42681e-05
RSp0986	gbd2	putative NAD-dependent 4-hyddoxybutyrate dehydrogenase oxidoreductase protein	710	972	471	717.667	250.588	85	31	24	46.6667	33.3816	-3.0891	-2.94311	-3.0786	0.00017155	0.000263261	0.000197029
RSp0988		hypothetical protein	183	287	272	247.333	56.2168	49	10	4	21	24.4336	-3.9455	-3.39077	-3.12787	0.00886286	0.0178015	0.0274016
RSp0989		putative Cytochrome C	732	650	605	662.333	64.392	121	11	10	47.3333	63.7992	-2.1824	-3.24218	-3.27373	0.0143524	0.00140611	0.00141998
RSp0992		signal peptide protein	597	822	701	706.667	112.607	105	55	43	67.6667	32.8836	-3.03204	-3.87274	-2.4518	4.05902e-05	5.27914e-06	0.000252995
RSp0993		cytochrome c oxidase subunit transmembrane protein	4733	4444	3717	4298	523.499	449	329	309	362.333	75.7188	-3.27996	-3.53498	-2.53004	6.33927e-07	3.51576e-07	7.10277e-06
RSp0998		hypothetical protein	1049	2116	2690	1951.67	832.751	223	278	174	225	52.0288	-2.95584	-2.54637	-2.01565	7.52251e-05	0.000240704	0.00144769
RSp1000	tek2	TEK-like secreted protein	21526	26726	38783	29011.7	8852.64	1366	1352	1206	1308	88.6115	-3.85939	-4.13771	-3.37072	6.18858e-07	3.6533e-07	2.00957e-06
RSp1001		conserved signal peptide protein	5774	8553	8895	7740.67	1711.75	240	238	176	218	36.3868	-4.27442	-5.05865	-4.06169	1.53613e-06	4.30008e-07	2.4222e-06
RSp1002	tek	TEK secreted protein	119038	144063	184392	149164	32974.3	256	278	237	257	20.5183	-7.92371	-8.76751	-8.05589	2.9395e-08	1.58133e-08	2.79831e-08
RSp1003	xpsR	transcription regulator XpsR transcription regulator protein	34665	42131	54368	43721.3	9947.31	84	98	58	80	20.2978	-8.30332	-9.55596	-7.97409	1.46407e-08	1.03123e-08	1.84877e-08
RSp1004		EPS I polysaccharide biosynthesis protein, dTDP-glucose 4,6-dehydratase	34835	41004	38732	38190.3	3119.97	77	61	39	59	19.0788	-8.81963	-9.59127	-8.32589	9.16641e-06	5.29978e-06	1.33457e-05
RSp1005		hypothetical protein	1345	2355	3413	2371	1034.09	234	112	50	132	93.6162	-3.42387	-2.93068	-3.40211	0.000199915	0.000597599	0.00020721
RSp1006		putative eps aminotransferase protein	14859	18247	26779	19961.7	6142.2	1031	111	95	412.333	535.841	-3.57302	-3.67806	-5.10039	0.000138953	0.000112032	9.0538e-06
RSp1007		putative acetyl transferase protein	9676	11424	15771	12290.3	3138.5	641	327	260	409.333	203.407	-2.93107	-3.39255	-3.92131	3.29861e-05	8.98426e-06	2.51365e-06
RSp1008		glycosyl transferase transmembrane protein	6914	6138	9429	7493.67	1720.37	258	223	179	220	39.5854	-3.2388	-4.31953	-4.01474	4.58587e-05	3.95983e-06	7.53876e-06
RSp1009		glycosyltransferase	9539	11663	16362	12521.3	3491.54	190	43	44	92.3333	84.5833	-5.4448	-5.74689	-6.34678	1.98629e-07	1.46228e-07	8.95528e-08
RSp1010		putative EPS I polysaccharide biosynthesis protein, Heparinase II/III-like	17324	21698	31145	23389	7063.97	249	74	69	130.667	102.51	-5.89766	-5.81907	-6.67053	5.73407e-08	6.06299e-08	2.79831e-08
RSp1011		putative EPS I polysaccharide biosynthesis protein, dehydrogenase	21404	30317	46723	32814.7	12843	469	300	298	355.667	98.1546	-5.66798	-5.75289	-5.47983	1.08367e-07	1.00125e-07	1.31964e-07
RSp1012		putative EPS I polysaccharide biosynthesis protein, acyl transferase protein	2498	6782	8949	6076.33	3282.88	47	48	32	42.3333	8.96289	-5.7067	-6.01072	-6.00384	2.85886e-06	2.07167e-06	2.07734e-06
RSp1013		putative EPS I polysaccharide biosynthesis protein, Glycosyl transferase, group 1	6800	12235	16954	11996.3	5081.21	180	117	128	141.667	33.6502	-5.77172	-5.63822	-5.33817	3.51776e-07	4.2678e-07	6.20892e-07
RSp1014	epsF	EPS I polysaccharide export inner membrane transmembrane protein	2638	5515	6543	4898.67	2024.14	79	56	59	64.6667	12.5033	-5.89244	-5.70614	-5.20002	7.08366e-06	9.35709e-06	1.87427e-05
RSp1015	epsE	EPS I polysaccharide export inner membrane transmembrane protein	8187	11817	17197	12400.3	4533.24	73	41	37	50.3333	19.7315	-7.01182	-6.74816	-6.99483	1.06869e-06	1.35998e-06	1.08476e-06
RSp1016	wecC	UDP-N-acetyl-D-mannosamine dehydrogenase	24582	25689	37423	29231.3	7115.75	132	108	79	106.333	26.5393	-6.59761	-7.11838	-7.059	8.95132e-08	5.73407e-08	5.89917e-08
RSp1017	epsC	udp-n-acetylglucosamine 2-epimerase protein	16942	14828	16925	16231.7	1215.64	99	95	92	95.3333	3.51188	-6.27675	-6.6763	-6.30305	1.43845e-07	1.08367e-07	1.43845e-07
RSp1018	epsB	EPS I polysaccharide export transmembrane protein	27879	24265	20435	24193	3722.52	269	278	251	266	13.7477	-5.89451	-6.46622	-5.35896	3.63414e-07	1.98629e-07	7.21773e-07
RSp1019	epsP	low molecular weight protein-tyrosine- phosphatase	5913	6831	5697	6147	602.126	35	39	22	32	8.88819	-6.60764	-6.71524	-6.52339	4.60672e-06	4.27787e-06	5.57967e-06
RSp1020	epsA	EPS I polysaccharide export outer membrane transmembrane protein	12002	19889	14152	15347.7	4077.18	139	113	140	130.667	15.308	-6.25297	-6.17352	-5.74282	1.23159e-06	1.36221e-06	2.43775e-06
RSp1023	prhG	response regulator transcription regulator protein	13498	9420	9311	10743	2386.52	264	182	149	198.333	59.2143	-4.7164	-5.47675	-4.68356	8.95528e-08	3.49011e-08	9.26437e-08
RSp1027		putative methyl-accepting chemotaxis transducer transmembrane protein	1096	646	477	739.667	319.954	4439	2224	1994	2885.67	1350.13	2.41454	2.48831	2.96329	0.000497842	0.000386446	9.294e-05
RSp1028		hypothetical protein	55	59	25	46.3333	18.5831	5	1	1	2.33333	2.3094	-1.80899	-1.84936	-3.47592	0.0941536	0.0985445	0.0111065
RSp1029		putative transmembrane acyl-COA desaturase (fatty acid desaturase) oxidoreductase protein	51	67	55	57.6667	8.32666	5	4	4	4.33333	0.57735	-2.36251	-1.53541	-2.69381	0.0294394	0.136376	0.0213893
RSp1030		hypothetical protein	38	51	54	47.6667	8.5049	12	1	2	5	6.08276	-0.779612	-0.814078	-2.70383	0.540888	0.513383	0.0487878
RSp1038		lipoprotein transmembrane	1243	965	849	1019	202.475	488	10	15	171	274.541	-0.845694	-0.887101	-2.62322	0.377961	0.347691	0.0131835
RSp1039		putative outer membrane channel lipoprotein transmembrane	1035	2514	2016	1855	752.53	544	45	24	204.333	294.347	-0.648778	-0.227676	-2.56255	0.490954	0.824749	0.0138877
RSp1047		transporter transmembrane protein	7747	10384	8129	8753.33	1425.06	36791	15961	14189	22313.7	12569	1.4574	1.77042	2.24152	0.00117008	0.000233482	2.79014e-05
RSp1056		beta alanine--pyruvate transaminase	6903	2672	4258	4611	2137.47	1822	214	200	745.333	932.447	-0.539255	-1.31255	-2.1343	0.461644	0.068689	0.00646349
RSp1058	adc	acetoacetate decarboxylase	3223	1638	1651	2170.67	911.371	69	47	58	58	11	-3.43039	-5.21454	-4.26022	0.000228625	8.40589e-06	4.26419e-05
RSp1059		3-hydroxybutyrate dehydrogenase	4270	3215	3822	3769	529.493	212	88	58	119.333	81.6415	-3.38944	-3.8643	-4.13556	3.29506e-06	1.06869e-06	6.23166e-07
RSp1060		putative transmembrane protein	2734	4697	5198	4209.67	1302.28	393	201	150	248	128.137	-2.64974	-2.78487	-3.14944	7.04161e-05	4.26419e-05	1.41784e-05
RSp1062		ferrisiderophore receptor protein	91	220	98	136.333	72.5419	1062	4223	3313	2866	1627.22	5.61608	6.42164	5.63533	8.01314e-06	2.82733e-06	8.40589e-06
RSp1074		putative hemolysin activating-like protein	252	687	358	432.333	226.827	19	9	6	11.3333	6.80686	-0.807881	-3.6127	-4.33208	0.351627	0.000772799	0.000247947
RSp1075		activation/secretion protein	3017	3764	2528	3103	622.472	149	81	59	96.3333	46.9184	-0.339076	-4.75255	-4.06955	0.408111	8.95132e-08	2.07617e-07
RSp1076		putative glucose-fructose oxidoreductase oxidoreductase protein	169	245	173	195.667	42.7707	30	4	2	12	15.6205	0.183522	-1.13079	-3.68145	0.897045	0.324097	0.00795163
RSp1079		sigma-54 interacting transcription regulator protein	1798	1121	1644	1521	354.865	88	70	80	79.3333	9.0185	-3.56266	-4.16225	-3.18957	1.37029e-05	3.85645e-06	3.99967e-05
RSp1080		hypothetical protein	1236	1346	1784	1455.33	289.899	60	57	61	59.3333	2.08167	-3.35939	-4.39931	-3.49725	7.64414e-05	8.01314e-06	5.4904e-05
RSp1081		signal peptide protein	1057	866	1136	1019.67	138.818	30	0	0	10	17.3205	-4.19057	-5.19636	-6.39746	0.00781227	0.00278636	0.00106977
RSp1082	tadD2	lipoprotein transmembrane	2063	1639	2158	1953.33	276.334	71	13	9	31	34.6987	-4.91315	-4.60938	-5.46561	0.000625314	0.000870832	0.000319716
RSp1083	tadC2	Flp pilus assembly protein TadC	1474	1336	1471	1427	78.8226	80	56	31	55.6667	24.5017	-3.40405	-3.61903	-3.75	6.25927e-06	3.78071e-06	2.90526e-06
RSp1084	tadB2	Flp pilus assembly protein TadB	1463	1695	1768	1642	159.258	37	14	19	23.3333	12.0968	-4.72134	-4.83358	-5.22761	5.98018e-05	5.35051e-05	3.22798e-05
RSp1085	cpaF2	secretion ATPase protein	3285	4414	4335	4011.33	630.262	45	41	25	37	10.583	-6.18773	-6.04501	-5.7782	2.13137e-07	2.47223e-07	3.63414e-07
RSp1086	cpaE2	pilus assembly protein	3619	4945	4397	4320.33	666.316	47	14	17	26	18.2483	-6.2462	-6.26783	-6.48789	3.69119e-07	3.72368e-07	3.12526e-07
RSp1087	cpaC2	Pilus assembly protein CpaC	3908	4540	4478	4308.67	348.37	51	19	17	29	19.0788	-5.28177	-6.30228	-6.31562	4.3674e-07	1.56278e-07	1.5733e-07
RSp1090	tadG2	hypothetical protein	5903	7903	8163	7323	1236.61	24	36	61	40.3333	18.8768	-7.62738	-7.40085	-6.33088	2.51229e-05	3.22798e-05	9.21577e-05
RSp1092	flp2	Flp pilus assembly protein, pilin Flp	36376	63807	62652	54278.3	15514.6	406	1003	900	769.667	319.127	-6.47107	-6.57714	-4.93426	3.40118e-07	3.06387e-07	2.55791e-06
RSp1093		hypothetical transmembrane protein	398	345	277	340	60.6548	26	4	3	11	13	-2.97434	-3.42431	-4.32478	0.000417435	0.000162206	3.02608e-05
RSp1094		hypothetical transmembrane protein	768	857	781	802	48.0729	35	5	6	15.3333	17.0392	-3.71148	-3.96416	-5.0915	6.57547e-05	3.99205e-05	6.32458e-06
RSp1098		putative HNS-like transcription regulator protein	1014	3900	3311	2741.67	1524.91	33063	36993	30988	33681.3	3049.88	1.67163	3.01863	4.76374	0.0588926	0.00279474	0.000116613
RSp1099		putative methyl-accepting chemotaxis transducer transmembrane protein	173	190	131	164.667	30.3699	1040	1092	1097	1076.33	31.5647	2.8762	3.07455	3.81659	1.49716e-05	8.18495e-06	1.20144e-06
RSp1104	otsB	trehalose-phosphatase protein	190	272	180	214	50.4777	64	2	2	22.6667	35.7957	-1.33232	-0.342614	-2.98748	0.323955	0.812673	0.0408744
RSp1109		hypothetical protein	1807	1958	2607	2124	425.049	443	7	3	151	252.887	-2.47408	-2.00004	-4.01531	0.0644876	0.119066	0.00934301
RSp1110		transcription regulator protein	32178	16595	28136	25636.3	8086.64	2069	1286	1072	1475.67	524.864	-3.19206	-3.72558	-3.29061	0.00698228	0.00222931	0.00472416
RSp1111		lipase protein	27717	11551	19915	19727.7	8084.63	500	13	2	171.667	284.398	-3.91073	-6.60672	-6.90119	0.117626	0.011968	0.0109591
RSp1112		transmembrane multidrug efflux system transmembrane protein	32116	6139	8989	15748	14246.6	314	35	33	127.333	161.661	-4.01645	-6.07551	-6.4829	0.037036	0.00443008	0.00311766
RSp1113		transmembrane multidrug-efflux system lipoprotein transmembrane	82140	20607	38047	46931.3	31714	929	488	515	644	247.186	-4.6601	-5.98781	-5.27659	0.00624717	0.00136404	0.00276767
RSp1114		putative outer-membrane drug efflux protein	28634	9852	20023	19503	9401.79	286	8	3	99	161.966	-4.71385	-5.54304	-7.51587	0.0115666	0.00472901	0.0010365
RSp1122		hypothetical protein	10991	4648	3252	6297	4124.61	717	325	293	445	236.102	-2.06519	-2.84269	-2.84084	0.00355114	0.000345491	0.000353799
RSp1123		putative oxidoreductase protein	2064	1741	1367	1724	348.811	226	48	41	105	104.848	-2.61651	-2.2312	-3.41596	0.000802304	0.0022899	0.000101146
RSp1124		putative NADP-dependent zinc-type alcohol dehydrogenase oxidoreductase protein	10365	3290	6757	6804	3537.73	649	213	168	343.333	265.67	-3.03643	-3.11079	-3.45563	0.000178428	0.000145625	6.13627e-05
RSp1130	ripN	Type III effector protein	60	68	155	94.3333	52.6909	2210	1986	1738	1978	236.102	5.29986	5.13763	5.63407	0.000402195	0.000491634	0.000266788
RSp1137		putative RHS-related transmembrane protein	6140	4973	3271	4794.67	1442.79	491	131	110	244	214.166	-1.39745	-3.32869	-3.54916	0.00061556	2.436e-07	1.62511e-07
RSp1138		hypothetical protein	2320	1520	1198	1679.33	577.721	156	64	61	93.6667	54.0031	-0.93693	-3.7951	-3.24402	0.0229659	3.72368e-07	1.36221e-06
RSp1139		Vgr-related protein	10974	8094	6822	8630	2127.26	533	362	296	397	122.315	-1.03084	-4.13252	-3.41692	0.00598881	6.48799e-08	2.18622e-07
RSp1141		transcription regulator protein	819	1199	950	989.333	193.029	324	82	49	151.667	150.154	-1.53644	-1.19339	-2.01058	0.00499113	0.0214287	0.000826072
RSp1142		putative transcription regulator protein	1562	2181	3028	2257	735.949	319	75	52	148.667	147.961	-2.54265	-2.19075	-3.22717	0.000293488	0.000927061	4.48266e-05
RSp1167		hypothetical protein	29552	16543	10893	18996	9568.31	507	529	494	510	17.6918	-4.68234	-5.52881	-3.9743	2.61296e-06	7.14796e-07	1.13897e-05
RSp1168		hypothetical protein	7711	4261	3279	5083.67	2327.71	124	157	112	131	23.3024	-5.48766	-5.37285	-3.97713	1.21907e-05	1.44987e-05	0.000157794
RSp1169		hypothetical protein	6335	3382	2685	4134	1937.72	133	155	157	148.333	13.3167	-4.5297	-4.77997	-3.5322	1.50785e-05	1.05356e-05	0.000132377
RSp1170		putative signal peptide protein	1271	1753	1549	1524.33	241.945	93	158	106	119	34.3948	-3.04653	-3.48955	-2.53533	0.000143282	4.9383e-05	0.000629496
RSp1171		hypothetical protein	1052	1908	1744	1568	454.33	109	159	157	141.667	28.3078	-2.78824	-3.55882	-2.26666	0.0012316	0.000187992	0.00434455
RSp1175		hypothetical protein	7101	7799	9589	8163	1283.32	825	1009	825	886.333	106.232	-3.53302	-3.18987	-2.07272	2.02278e-06	5.1432e-06	0.000245007
RSp1178		composite two-component sensor histidine kinase and response regulator hybrid transcription regulator protein	1544	2001	1124	1556.33	438.63	369	51	33	151	189.008	-1.76298	-2.24992	-2.86194	0.00574177	0.00113961	0.000199461
RSp1180		putative hemagglutinin/hemolysin-related protein	100970	50029	42016	64338.3	31975.9	196	88	72	118.667	67.4487	-6.37761	-8.2588	-8.10071	9.85593e-07	1.86404e-07	2.07617e-07
RSp1181		putative outer membrane efflux transmembrane protein	1872	2666	1570	2036	566.106	30	7	1	12.6667	15.308	-5.81449	-5.95543	-6.70725	4.13277e-06	3.73049e-06	1.76223e-06
RSp1182		ABC transporter ATP-binding protein	2288	3317	1975	2526.67	702.113	42	41	20	34.3333	12.4231	-4.4346	-5.22677	-5.15789	7.18224e-05	2.08949e-05	2.44086e-05
RSp1183		putative hemolysin-type secretion transmembrane protein	1495	1467	888	1283.33	342.655	29	13	10	17.3333	10.2144	-2.73165	-4.8935	-5.33639	0.0798117	0.00541721	0.00389199
RSp1190	eda	keto-hydroxyglutarate-aldolase/keto-deoxy- phosphogluconate aldolase	5481	12009	4754	7414.67	3995.38	2252	325	280	952.333	1125.77	-1.41613	-1.22542	-2.40947	0.0240022	0.0443655	0.000927674
RSp1191	ribB	3,4-dihydroxy-2-butanone 4-phosphate synthase protein	593	837	747	725.667	123.391	163	28	7	66	84.6581	-0.0756987	-0.568774	-3.24715	0.958365	0.641399	0.014569
RSp1192		transcription regulator protein	79	255	163	165.667	88.0303	187	1454	1061	900.667	648.539	1.38891	2.25062	3.59134	0.0957369	0.0114483	0.000597599
RSp1194		proline rich transmembrane protein	2330	3955	3606	3297	855.434	1677	112	60	616.333	918.932	-0.848729	0.0920193	-2.22683	0.293417	0.920474	0.0134533
RSp1206		putative transmembrane cytochrome bd-II oxidase (subunit II) oxidoreductase protein	461	599	658	572.667	101.106	83	71	55	69.6667	14.0475	-1.78793	-2.75042	-2.00037	0.0247814	0.00189962	0.012922
RSp1209		putative methyl-accepting chemotaxis transducer transmembrane protein	149	377	370	298.667	129.662	1801	841	540	1060.67	658.574	3.10527	3.2938	2.80179	0.000108071	6.63037e-05	0.000257545
RSp1218		Type 3 effector protein - pseudogene (N-terminal fragment)	60	63	83	68.6667	12.5033	105	221	185	170.333	59.3745	1.64395	1.62823	2.4435	0.0102814	0.0109776	0.000777007
RSp1224	aer	aerotaxis sensor receptor transmembrane protein	1406	1494	1162	1354	172	395	94	98	195.667	172.639	-1.38248	-1.492	-2.02349	0.0291481	0.0199632	0.00349339
RSp1227		putative luciferase (monooxygenase) oxidoreductase protein	130	235	206	190.333	54.2248	3274	972	905	1717	1348.82	3.03632	4.381	3.99979	6.12755e-06	2.58231e-07	5.59442e-07
RSp1228		phosphatidylinositol-specific phospholipase C1	93	154	85	110.667	37.7403	219	214	181	204.667	20.6478	0.821251	1.0428	2.00888	0.176627	0.088797	0.00329608
RSp1247		transcription regulator protein	686	848	720	751.333	85.4244	274	47	22	114.333	138.839	-1.30735	-0.923547	-2.23256	0.0228956	0.0963752	0.000910906
RSp1248		lipoprotein signal peptide	576	627	588	597	26.6646	194	54	24	90.6667	90.7377	-0.583508	-1.2952	-2.00575	0.288567	0.0225941	0.00168862
RSp1255		hypothetical protein	565	959	611	711.667	215.428	417	32	24	157.667	224.625	-0.638442	-0.784451	-2.03878	0.399609	0.291821	0.0130317
RSp1264		integral membrane transmembrane protein	198	350	151	233	104.014	69	15	3	29	35.1568	-0.459293	-1.76816	-2.75362	0.643264	0.0603541	0.00867297
RSp1268		integral membrane transmembrane protein	880	1436	1690	1335.33	414.277	843	16	20	293	476.318	-1.23749	0.0547714	-2.57503	0.230527	0.963514	0.0264
RSp1270		putative signal peptide protein	410	777	521	569.333	188.214	273	22	14	103	147.279	-0.607825	-0.276633	-2.04255	0.433227	0.740649	0.0157108
RSp1274		hypothetical protein	6293	6846	9089	7409.33	1480.68	662	157	159	326	290.986	-2.98617	-2.63953	-3.80682	9.44416e-06	2.856e-05	1.07474e-06
RSp1275		hypothetical protein	1714	2372	2665	2250.33	487.034	529	86	51	222	266.445	-1.99004	-1.95277	-2.85352	0.00217742	0.00243024	0.000160826
RSp1277	ripQ	Type III effector protein	530	503	545	526	21.2838	3087	1599	1326	2004	947.786	3.41008	3.36999	2.88473	8.71501e-06	9.34347e-06	3.81553e-05
RSp1363		methyl-accepting chemotaxis transducer transmembrane protein	144	232	176	184	44.5421	10337	4333	4235	6301.67	3495.04	5.69019	5.59351	5.99848	2.71162e-06	3.06396e-06	1.7775e-06
RSp1364	kgd	alpha-ketoglutarate decarboxylase	159	410	368	312.333	134.441	5771	2784	2588	3714.33	1783.82	4.29723	4.48169	4.54915	0.000154337	0.000112563	0.00010103
RSp1374	ripS2, skwp2	Type III effector protein, SKWP family	1162	259	241	554	526.62	4345	1507	1288	2380	1705.26	3.47235	4.26603	3.14857	0.00177868	0.000408725	0.00299116
RSp1390	fliA	flagellar biosynthesis sigma factor	250	1269	1174	897.667	562.903	3016	1465	1243	1908	965.955	2.70843	2.58611	2.24904	0.000482423	0.000731013	0.00195249
RSp1391	fleN	hypothetical protein	176	1499	1378	1017.67	731.411	2420	1888	1740	2016	357.614	2.49304	2.51997	2.28236	0.00452461	0.00428918	0.00722794
RSp1392	flhF	flagellar biosynthesis regulator FlhF	711	4314	3982	3002.33	1991.28	8625	7936	7183	7914.67	721.237	2.53569	2.50167	2.64474	0.00159338	0.00176202	0.0011085
RSp1393	flhA	flagellar biosynthesis FlhA transmembrane protein	538	2706	2562	1935.33	1212.27	4263	6643	5223	5376.33	1197.39	2.22372	2.49308	2.7421	0.00161643	0.000758203	0.000316565
RSp1401	cheZ1	chemotaxis regulator CheZ	361	492	383	412	70.1498	6566	3942	3401	4636.33	1692.89	3.54397	3.72729	4.48557	2.56718e-05	1.65267e-05	3.36885e-06
RSp1402	che	chemotaxis response regulator transcription regulator protein	366	369	286	340.333	47.0779	5033	3560	3034	3875.67	1036.21	4.33619	3.65071	4.49543	0.000101579	0.000330836	7.04364e-05
RSp1403	cheB	chemotaxis-specific methylesterase	129	320	259	236	97.5551	3017	1044	892	1651	1185.43	3.9087	4.10968	3.68859	3.82627e-05	2.50116e-05	6.43251e-05
RSp1404		chemotaxis protein	59	165	108	110.667	53.0503	1275	890	808	991	249.345	4.19247	4.0621	4.25131	2.99634e-06	3.93554e-06	2.60287e-06
RSp1405	cheR	chemotaxis protein methyltransferase	74	212	169	151.667	70.614	2376	2167	1868	2137	255.325	4.18091	4.2361	4.93778	5.47274e-06	4.90284e-06	1.31911e-06
RSp1406	cheD3	methyl-accepting chemotaxis I	145	260	198	201	57.5587	4295	1498	1222	2338.33	1700.13	3.99541	3.93607	4.34903	5.2137e-05	5.76621e-05	2.5773e-05
RSp1407	cheW	chemotaxis protein CheW	408	613	567	529.333	107.565	10521	6677	5817	7671.67	2504.78	4.0413	4.16049	4.86316	4.61873e-06	3.58657e-06	9.94068e-07
RSp1408	cheA	chemotaxis sensor histidine kinase transcription regulator protein	507	1104	959	856.667	311.378	14867	7534	7047	9816	4381.07	4.07456	3.99918	4.51982	1.2352e-05	1.41784e-05	5.09954e-06
RSp1409	cheY	putative chemotaxis response regulator transcription regulator protein	109	235	174	172.667	63.0106	2536	724	553	1271	1098.85	3.95235	4.14731	3.69736	3.69691e-05	2.44245e-05	6.72905e-05
RSp1410	motB	flagellar motor protein MotB	227	397	343	322.333	86.8639	5293	3930	3321	4181.33	1009.74	4.07301	3.95428	4.73932	1.95945e-05	2.50116e-05	5.53972e-06
RSp1411	motA	flagellar motor protein MotA	189	304	229	240.667	58.3809	4642	4141	3484	4089	580.749	4.34811	4.16939	5.15655	1.19226e-05	1.68171e-05	2.88945e-06
RSp1415		hypothetical protein	178	344	279	267	83.6481	4184	4674	3346	4068	671.556	3.92002	3.83526	5.04093	2.31201e-05	2.71373e-05	2.73957e-06
RSp1417		transmembrane efflux transmembrane protein	1935	4207	7411	4517.67	2751.19	407	312	340	353	48.816	-3.16837	-3.41348	-2.55355	0.0024456	0.00151048	0.00849286
RSp1418		hydrolase protein	1423	2931	4289	2881	1433.65	113	100	116	109.667	8.5049	-3.5773	-4.40543	-3.56258	0.000779933	0.000176255	0.000770384
RSp1419	ralA	Ralfuranone biosynthesis protein	6799	16714	28158	17223.7	10688.6	510	415	424	449.667	52.4436	-4.6362	-4.87919	-4.08999	3.77986e-05	2.4772e-05	9.50529e-05
RSp1422		putative peptide synthetase protein	6083	9333	8625	8013.67	1709.07	204	39	24	89	99.8749	-4.58707	-4.396	-5.93329	1.03508e-06	1.4244e-06	1.81058e-07
RSp1423		putative transmembrane protein	2848	5463	4734	4348.33	1349.49	119	23	8	50	60.2246	-4.97876	-4.62199	-5.9704	3.78071e-06	6.98065e-06	1.05719e-06
RSp1424	ralD	Ralfuranone biosynthesis protein [aminotransferase]	6066	7772	7433	7090.33	903.147	212	74	64	116.667	82.7124	-4.13672	-4.57847	-5.07062	1.67639e-07	8.95528e-08	4.85266e-08
RSp1425	pvdA	L-ornithine 5-monooxygenase oxidoreductase protein	5614	8966	6531	7037	1732.34	299	123	115	179	104	-3.71641	-4.3347	-4.41184	1.60923e-06	4.54067e-07	4.07525e-07
RSp1426		hypothetical protein	1488	3099	2482	2356.33	812.819	107	62	53	74	28.931	-3.58819	-3.89551	-3.9938	1.93976e-05	9.35709e-06	7.92094e-06
RSp1427		hypothetical protein	3322	6000	6524	5282	1717.51	213	136	144	164.333	42.336	-4.26395	-4.08737	-3.98083	8.61362e-06	1.2445e-05	1.55466e-05
RSp1428		hypothetical protein	3491	6092	6743	5442	1720.68	180	166	165	170.333	8.3865	-4.88322	-4.37485	-3.89167	7.53876e-06	1.84796e-05	4.81878e-05
RSp1429		esterase protein	969	2394	1981	1781.33	733.182	60	9	5	24.6667	30.6649	-4.80936	-4.42107	-5.92535	0.00013524	0.00023798	3.59107e-05
RSp1430		hypothetical protein	1461	2512	2142	2038.33	533.114	68	8	5	27	35.5387	-4.64368	-4.43526	-5.93685	1.76873e-05	2.62425e-05	3.21373e-06
RSp1431		putative oxidoreductase signal peptide protein	2605	3265	2879	2916.33	331.58	102	18	9	43	51.2933	-4.25012	-4.30445	-5.58894	9.1023e-06	8.48701e-06	1.16731e-06
RSp1432		hypothetical protein	1302	1468	1494	1421.33	104.16	71	58	35	54.6667	18.23	-4.2519	-4.415	-3.67711	2.05448e-05	1.578e-05	7.24642e-05
RSp1433		hypothetical protein	1131	1817	1732	1560	373.948	53	50	36	46.3333	9.07377	-5.07965	-4.72822	-4.00154	4.43992e-05	7.28633e-05	0.000251631
RSp1434		hypothetical protein	4801	5938	4793	5177.33	658.769	132	49	42	74.3333	50.0633	-4.63852	-5.27469	-5.29381	3.21719e-07	1.43845e-07	1.43845e-07
RSp1435		putative transmembrane protein	2483	3712	2353	2849.33	749.914	51	8	5	21.3333	25.7358	-5.21815	-5.6458	-6.57802	2.2959e-06	1.30358e-06	5.07794e-07
RSp1436		putative acetyltransferase protein	1371	2226	1270	1622.33	525.224	28	1	1	10	15.5885	-4.8869	-5.428	-6.88312	2.61943e-05	1.23732e-05	2.71162e-06
RSp1437		hypothetical protein	1337	2555	1670	1854	629.502	24	4	1	9.66667	12.5033	-6.03376	-5.9225	-7.18648	0.00023968	0.000250001	9.22044e-05
RSp1438		methionyl-tRNA synthetase	5082	8502	5784	6456	1806.32	109	83	58	83.3333	25.5016	-5.159	-6.10868	-5.25357	3.07916e-06	8.22126e-07	2.56826e-06
RSp1439	cysE1	serine acetyltransferase protein	2147	4540	2863	3183.33	1228.24	35	29	20	28	7.54983	-5.27012	-6.48462	-5.79602	2.48601e-06	5.55548e-07	1.21482e-06
RSp1443		putative signal peptide protein	527	1721	1241	1163	600.809	3197	11876	9289	8120.67	4455.9	2.8358	3.03208	3.95507	0.00109289	0.000635735	8.20951e-05
RSp1447		putative Leu/Ile/Val-binding lipoprotein transmembrane	580	1648	1882	1370	694.092	3984	5220	4702	4635.33	620.691	2.7226	2.62294	2.95381	2.57965e-05	3.89566e-05	1.20157e-05
RSp1453		putative cytochrome C signal peptide protein	2460	2396	2329	2395	65.5057	227	39	20	95.3333	114.422	-2.86748	-3.20908	-4.18723	0.000144496	5.61489e-05	6.37314e-06
RSp1461		signal peptide protein	583	1047	1892	1174	663.677	11296	15199	11157	12550.7	2294.58	3.72342	4.31692	4.6094	0.000667151	0.000222083	0.000135948
RSp1462		hypothetical protein	219	237	269	241.667	25.3246	2863	407	332	1200.67	1440.11	4.36789	3.44375	2.8887	9.11011e-06	6.6622e-05	0.000303668
RSp1463		ABC transporter ATP-binding protein	94	282	352	242.667	133.422	1146	300	222	556	512.441	2.75799	3.24422	2.04001	0.000601205	0.00016858	0.00526463
RSp1466		putative Secreted Aspartic Protease	280	319	960	519.667	381.838	3795	6927	5739	5487	1581.13	3.66872	4.50925	4.82802	0.000743266	0.000174085	0.000106772
RSp1467		putative secreted aspartic protease	125	104	141	123.333	18.5562	1806	1681	1617	1701.33	96.1267	4.7039	4.74963	4.90906	4.43241e-05	3.9762e-05	3.13245e-05
RSp1483		hypothetical protein	78	140	84	100.667	34.1955	254	215	196	221.667	29.5691	1.50096	2.46317	2.26724	0.053247	0.00408798	0.00687537
RSp1491		putative transferase protein	1039	1418	726	1061	346.524	159	102	108	123	31.3209	-2.48297	-3.13845	-2.01984	0.000715288	0.000117185	0.00314978
RSp1492		hypothetical protein	4680	5924	5167	5257	626.864	217	203	141	187	40.4475	-3.26861	-5.11611	-3.72747	2.00978e-05	4.61633e-07	6.24251e-06
RSp1501		Electron transport protein SCO1/SenC precursor	4873	1195	2146	2738	1909.13	395	51	41	162.333	201.557	-2.98418	-2.44899	-3.58748	0.00134398	0.00499776	0.000378329
RSp1502		Sulphate-modifying factor-like protein	5102	1826	3279	3402.33	1641.48	470	75	86	210.333	224.945	-2.99509	-1.90423	-3.41401	0.000206208	0.00529559	7.24642e-05
RSp1503	aniA	putative copper-containing nitrite reductase	17424	6375	10422	11407	5589.97	3081	856	667	1534.67	1342.49	-2.48125	-1.65834	-2.14357	0.000170765	0.00359269	0.000548461
RSp1504		hypothetical protein	6201	47	66	2104.67	3547.54	49	6	2	19	26.0576	-3.82925	-4.12016	-5.38439	0.12277	0.103044	0.0437151
RSp1505	norB	nitric oxide reductase subunit B	14626	451	464	5180.33	8180.19	288	79	58	141.667	127.163	-3.35072	-3.11649	-3.27958	0.023768	0.0359902	0.0283612
RSp1506		transcription regulator protein	1692	3643	1345	2226.67	1238.79	500	105	100	235	229.51	-0.00504363	-1.55471	-2.31637	0.996152	0.118558	0.0277225
RSp1511		hypothetical protein	3924	1644	1816	2461.33	1269.62	163	95	75	111	46.1303	-2.39848	-3.37224	-3.55534	0.0120912	0.00145797	0.00106977
RSp1515		hypothetical protein	381	715	477	524.333	171.957	288	6	4	99.3333	163.393	-0.61365	0.137732	-2.4006	0.569438	0.906934	0.0365669
RSp1526		hypothetical protein	3483	3272	4379	3711.33	587.762	89	70	36	65	26.8514	-5.13715	-5.42044	-4.7954	5.44485e-07	3.72368e-07	9.77905e-07
RSp1527		hypothetical protein	960	1481	2235	1558.67	641.038	64	10	3	25.6667	33.3816	-5.83519	-4.70463	-5.6658	0.000389528	0.0013298	0.000506101
RSp1530		putative L-ascorbate oxidase (ASCORBASE) oxidoreductase protein	9273	16161	20689	15374.3	5748.51	307	131	133	190.333	101.041	-4.80735	-5.15927	-5.32216	6.99869e-07	4.1905e-07	3.40118e-07
RSp1555	ripF1, popF1	Type III secretion translocon protein PopF1	771	540	13679	4996.67	7520.01	40203	34936	36387	37175.3	2720.56	4.98173	5.4437	5.30964	0.00298873	0.00201455	0.00227669
RSp1572		putative transport transmembrane protein	2177	8764	10047	6996	4222.39	269	129	84	160.667	96.4797	-4.45219	-4.26471	-4.52573	0.000275506	0.000345491	0.000235105
RSp1573		hypothetical protein	1745	6112	8186	5347.67	3287.82	293	63	29	128.333	143.615	-3.08341	-4.32017	-4.9643	0.0147942	0.0017846	0.000863153
RSp1576		amino-acid transmembrane ABC transporter protein	950	1701	1622	1424.33	412.679	264	97	65	142	106.86	-1.15219	-2.18253	-2.54799	0.0249118	0.000356815	0.000104647
RSp1577		amino-acid transmembrane ABC transporter protein	3732	2705	2524	2987	651.505	568	113	68	249.667	276.601	-0.77079	-2.34708	-2.98794	0.171097	0.00063106	9.50529e-05
RSp1578	speB	arginase family protein	6241	4787	4668	5232	875.843	1371	387	287	681.667	599.07	-0.64857	-2.04626	-2.21053	0.103742	8.90426e-05	4.43992e-05
RSp1580		hypothetical protein	1131	1393	1796	1440	334.982	55	32	16	34.3333	19.6044	-3.10289	-4.44283	-4.4298	0.000199254	1.12469e-05	1.22214e-05
RSp1582	ripAZ1	Type III effector protein	162	133	224	173	46.4866	917	1087	982	995.333	85.7807	3.52217	3.02534	3.71372	1.49468e-05	5.82145e-05	9.8988e-06
RSp1591		putative transmembrane aldehyde dehydrogenase oxidoreductase protein	1011	1399	1979	1463	487.163	283	121	90	164.667	103.645	-2.07659	-1.7357	-2.30113	0.00277694	0.00795329	0.00127613
RSp1599		putative outer membrane drug efflux lipoprotein	321	1061	685	689	370.016	322	30	13	121.667	173.702	-0.629243	-0.201887	-2.15151	0.513938	0.844176	0.0321168
RSp1601	ripAD	Type III effector protein	262	264	1190	572	535.205	4844	3577	2484	3635	1181.07	3.76254	3.70049	4.05373	0.000482899	0.000589303	0.000301085
RSp1603		hypothetical protein	15392	10999	11104	12498.3	2506.54	208	171	160	179.667	25.1462	-4.27849	-6.11897	-5.12305	1.04387e-05	6.33927e-07	2.48124e-06
RSp1604		hypothetical protein	4026	9856	9927	7936.33	3386.63	97	69	74	80	14.9332	-5.06694	-5.5566	-5.54455	3.04118e-07	1.67821e-07	1.70045e-07
RSp1605		hemagglutinin-like protein	26857	33967	37056	32626.7	5229.94	853	331	264	482.667	322.463	-4.7697	-5.29337	-5.25347	2.47223e-07	1.32489e-07	1.35825e-07
RSp1606		hypothetical protein	10347	4299	5888	6844.67	3135.44	194	72	53	106.333	76.5136	-4.01169	-5.53019	-5.12923	1.23976e-06	1.3349e-07	2.02411e-07
RSp1607		hypothetical protein	13964	8894	11839	11565.7	2546.03	449	392	362	401	44.1928	-3.95939	-4.78492	-3.76298	1.19385e-06	2.71216e-07	1.96457e-06
RSp1608		hypothetical protein	7711	2718	2925	4451.33	2824.85	533	486	410	476.333	62.0672	-1.95737	-3.37067	-2.13679	0.0163027	0.000482423	0.0101756
RSp1609		acid sphingomyelinase-like phosphodiesterase transmembrane protein	8632	5657	6665	6984.67	1513.04	896	721	538	718.333	179.015	-2.09549	-2.92739	-2.24315	8.40365e-05	3.73049e-06	4.7379e-05
RSp1635	xylH	xylose transmembrane ABC transporter protein	2605	4126	4160	3630.33	888.127	556	400	344	433.333	109.861	-2.27498	-2.03398	-2.04394	6.35452e-05	0.000161564	0.000152925
RSp1636		putative oxidoreductase protein	682	589	555	608.667	65.7445	107	23	7	45.6667	53.7153	-1.37772	-2.43967	-3.27105	0.023383	0.000651985	7.12913e-05
RSp1640		lipoprotein transmembrane	455	2262	2709	1808.67	1193.42	431	47	16	164.667	231.172	-1.45385	-0.0491708	-3.18209	0.26963	0.973687	0.0267586
RSp1641		hypothetical protein	272	1451	1479	1067.33	688.921	177	68	57	100.667	66.335	-1.02574	0.288313	-2.34629	0.286654	0.78094	0.0201506
RSp1650		putative transmembrane protein	693	820	704	739	70.3633	229	42	45	105.333	107.109	-0.838051	-0.976286	-2.10952	0.20234	0.134976	0.00427909
RSp1652		hypothetical protein	470	616	327	471	144.503	63	22	17	34	25.2389	-0.377332	-1.84667	-2.89007	0.695425	0.0403411	0.0042843
RSp1654		hypothetical protein	4698	7482	9189	7123	2266.92	112	103	94	103	9	-5.52763	-5.49057	-5.02154	3.09184e-06	3.23855e-06	6.6343e-06
RSp1655		hypothetical protein	173	186	154	171	16.0935	8	3	4	5	2.64575	-2.52365	-6.24947	-4.26665	0.0413554	0.000692961	0.00444096
RSp1656		hypothetical protein	1002	870	635	835.667	185.893	44	25	14	27.6667	15.1767	-2.69658	-4.83559	-3.97408	0.000116613	9.65731e-07	4.93859e-06
RSp1657		putative cyclopropane-mycolic acid synthase (methyltransferase) protein	766	974	840	860	105.432	45	47	21	37.6667	14.4684	-2.2686	-4.77082	-3.48029	0.00144704	3.98313e-06	5.47676e-05
RSp1658		thioesterase	392	476	353	407	62.857	21	14	9	14.6667	6.02771	-1.867	-4.36806	-3.83747	0.0363563	0.000222131	0.000583639
RSp1659	acpP3	acyl-carrier-protein	291	333	209	277.667	63.0661	14	20	15	16.3333	3.21455	-1.59131	-3.3391	-2.85384	0.0903682	0.00255447	0.00691477
RSp1670		putative signal peptide protein	825	1023	1191	1013	183.205	106	14	5	41.6667	55.8957	-2.11041	-1.89734	-4.13557	0.00496625	0.00931197	4.48266e-05
RSp1671	rpoN2	RNA polymerase factor sigma-54	5300	3982	3528	4270	920.437	520	162	121	267.667	219.487	-1.44043	-1.33892	-3.21727	0.0241878	0.0319066	9.96158e-05
RSp1672		hypothetical protein	814	894	858	855.333	40.0666	92	19	27	46	40.0375	-1.3685	-1.01579	-3.42485	0.00533173	0.0280997	3.09184e-06
RSp1677		putative prolin-rich protein	739	1195	1065	999.667	234.916	587	26	13	208.667	327.711	-0.548426	0.134217	-2.18002	0.584103	0.901487	0.0369243
a Values highlighted in red and blue correspond to expression level of log (fold changes) of < -2 or > 2, respectively, in R. solanacearum ΔphcB, ΔphcA and ΔchpA mutants, relative to the expression levels of strain OE1-1.
b Values highlighted in yellow correspond to q-values < 0.05 of the expression levels of R. solanacearum ΔphcB, ΔphcA and ΔchpA mutants, relative to the expression levels of strain OE1-1.
