# Supplementary material for: The transcription regulator ChpA affects the global transcriptome including quorum sensing‐dependent genes in Ralstonia pseudosolanacearum strain OE1‐1
Source: Mol Plant Pathol. 2023 Jul 14;24(11):1370–84. doi: 10.1111/mpp.13374 (PMC10576176; doi:10.1111/mpp.13374)
Supplement: Supplementary file 6 — TABLE S4. RNA‐sequencing data for transcripts of genes involved in twitching motility governed by type IV pili in Ralstonia pseudosolanacearum strain OE1‐1 and the phcB‐deletion (ΔphcB), phcA‐deletion (ΔphcA), and chpA‐deletion (ΔchpA) mutants grown in quarter‐strength M63 medium, and predicted functions of putative gene products. [file MPP-24-1370-s003.xlsx]

## Sheet: Table S4
Table S4 RNA-sequencing data from RNA-sequencing data for transcripts of genes involved in twitching motility governed by type IV pili in Ralstonia pseudosolanacearum strain OE1-1, the phcB-deletion (ΔphcB), phcA-deletion (ΔphcA) and chpA-deletion (ΔchpA) mutants grown in quarter-strength M63 medium, and the predicted functions of the proteins encoded by the genes.
Gene ID	Gene name	Description	Count values										log (fold change)a			q-valueb
			OE1-1					ΔchpA
			value 1	value 2	value 3	mean	STDEV	value 1	value 2	value 3	mean	STDEV	ΔphcB	ΔphcA	ΔchpA	ΔphcB	ΔphcA	ΔchpA
RSc0557	pilA1	type 4 fimbrial pilin signal peptide protein	196	539	267	334	181.05	385	430	429	414.667	25.697	0.645946	0.470003	1.51153	0.250637	0.412115	0.0110703
RSc0558	pilA	type 4 fimbrial pilin signal peptide protein	12475	43736	24088	26766.3	15801.7	45560	99863	80712	75378.3	27541.6	0.932231	1.60574	2.74244	0.144734	0.0164475	0.000487397
RSc0668	pilG	twitching motility two-component response regulator transcription regulator protein	17702	13441	10806	13983	3479.8	10947	5455	4301	6901	3551.13	-0.331713	-0.626214	-0.0803813	0.252441	0.0327781	0.803778
RSc0669	pilH	putative twitching motility two-component response regulator transcription regulator protein	8354	8781	7709	8281.33	539.682	12541	8745	7327	9537.67	2695.87	0.200276	0.312387	1.24546	0.589848	0.381276	0.00170632
RSc0670	pilI	putative twitching motility protein	4541	5583	5259	5127.67	533.27	7796	4013	3122	4977	2481.64	0.329593	0.211256	0.866003	0.456264	0.64175	0.0443655
RSc0671	pilJ	putative twitching motility transmembrane protein	19198	21045	16189	18810.7	2451.06	32840	16418	14481	21246.3	10087	0.826891	0.226722	1.11691	0.0136298	0.494549	0.001914
RSc1213	pilF	putative type 4 fimbrial biogenesis protein	3650	4695	3609	3984.67	615.508	5561	3672	2720	3984.33	1446.02	0.377532	0.613087	0.992925	0.271403	0.0725396	0.00654087
RSc1786	pilZ	putative type 4 fimbrial biogenesis protein	2597	4535	2805	3312.33	1063.96	3269	641	407	1439	1589.14	0.191121	0.614738	-0.57944	0.696033	0.172138	0.206492
RSc2680	pilE2	type 4 fimbrial biogenesis transmembrane protein	1359	3285	2136	2260	968.969	1300	1212	1108	1206.67	96.111	-1.21309	-1.23813	0.26336	0.139748	0.121457	0.763692
RSc2681	pilU	twitching motility protein	9650	9106	9479	9411.67	278.18	14092	11406	10260	11919.3	1966.9	0.912387	0.382298	1.38477	0.0158148	0.296115	0.00102243
RSc2682	pilT	twitching motility protein	12702	12296	12596	12531.3	210.583	20982	18043	15109	18044.7	2936.5	0.5566	0.2786	1.60572	0.109352	0.433283	0.000207932
RSc2825	pilB	type IV pilus assembly protein	9875	8690	8141	8902	886.226	14784	12509	10568	12620.3	2110.2	0.539678	0.370181	1.60095	0.112731	0.280489	0.000179234
RSc2826	pilC	fimbrial assembly transmembrane protein	6527	8042	7079	7216	766.735	11509	7222	6573	8434.67	2682.15	0.524185	0.284597	1.23372	0.127214	0.416424	0.00152916
RSc2827	pilD	type 4 prepilin peptidase bifunctionnal: leader peptidase and N-methyltransferase transmembrane protein	2592	4818	4403	3937.67	1183.71	4321	2207	1979	2835.67	1291.38	-0.147564	0.377576	0.464781	0.760685	0.393126	0.287396
RSc2971	pilQ	fimbrial type-4 assembly signal peptide protein	19026	26019	21461	22168.7	3549.8	35753	15490	15080	22107.7	11819	0.759689	0.321981	0.924674	0.0808576	0.471539	0.0361763
RSc2972	pilP	fimbrial type-4 assembly lipoprotein	9200	5884	6116	7066.67	1851.16	9656	6730	5619	7335	2085.39	1.22355	-0.0296468	1.00571	0.091654	0.972149	0.158641
RSc2973	pilO	fimbrial type-4 assembly membrane transmembrane protein	6580	5245	5609	5811.33	690.116	10052	8360	7169	8527	1448.74	0.813564	0.400013	1.61253	0.0551823	0.347097	0.00102932
RSc2974	pilN	fimbrial type-4 assembly membrane transmembrane protein	5151	5704	6566	5807	713.101	9384	9945	8744	9357.67	600.933	0.540662	0.497998	1.81468	0.288966	0.328013	0.0016789
RSc2975	pilM	fimbrial type-4 assembly protein	12384	15118	15834	14445.3	1820.71	21682	18700	15485	18622.3	3099.23	0.530096	0.447307	1.42416	0.187916	0.269267	0.00176507
RSp1287	pilE1	type 4 fimbrial biogenesis signal peptide protein	62	63	27	50.6667	20.502	53	51	36	46.6667	9.29157	-0.166098	-0.102616	1.03074	0.841325	0.905134	0.160971
RSp1288	pilY1	putative type-4 fimbrial biogenesis pily1- related protein	505	1069	659	744.333	291.522	440	376	305	373.667	67.5302	-0.429495	-0.518734	0.104953	0.356531	0.261607	0.840676
RSp1289	pilX	putative type-4 fimbrial biogenesis transmembrane protein	36	62	49	49	13	44	40	31	38.3333	6.65833	0.90153	-0.205445	0.70753	0.227587	0.807681	0.347076
RSp1290	pilW	putative type 4 fimbrial biogenesis transmembrane protein	46	84	50	60	20.8806	56	80	61	65.6667	12.6623	0.467482	-0.121014	1.30967	0.542442	0.887426	0.0745681
RSp1291	pilV	putative type-4 fimbrial biogenesis PILV transmembrane protein	16	30	11	19	9.84886	22	30	21	24.3333	4.93288	2.26145	0.64157	1.61699	0.074224	0.631157	0.199031
a Values highlighted in red and blue correspond to expression level of log (fold changes) of < -2 or > 2, respectively, in R. solanacearum ΔphcB, ΔphcA and ΔchpA mutants, relative to the expression levels of strain OE1-1.
b Values highlighted in yellow correspond to q-values < 0.05 of the expression levels of R. solanacearum ΔphcB, ΔphcA and ΔchpA mutants, relative to the expression levels of strain OE1-1.
