# Supplementary material for: The transcription regulator ChpA affects the global transcriptome including quorum sensing‐dependent genes in Ralstonia pseudosolanacearum strain OE1‐1
Source: Mol Plant Pathol. 2023 Jul 14;24(11):1370–84. doi: 10.1111/mpp.13374 (PMC10576176; doi:10.1111/mpp.13374)
Supplement: Supplementary file 7 — Table S5. RNA‐sequencing data for transcripts of swimming motility‐related genes in Ralstonia pseudosolanacearum strain OE1‐1 and the phcB‐deletion (ΔphcB), phcA‐deletion (ΔphcA), and chpA‐deletion (ΔchpA) mutants grown in quarter‐strength M63 medium, and predicted functions of putative gene products. [file MPP-24-1370-s001.xlsx]

## Sheet: Table S5
Table S5 RNA-sequencing data from RNA-sequencing data for transcripts of swimming motility-related genes in Ralstonia pseudosolanacearum strain OE1-1, the phcB-deletion (ΔphcB), phcA-deletion (ΔphcA) and chpA-deletion (ΔchpA) mutants grown in quarter-strength M63 medium, and the predicted functions of the proteins encoded by the genes.
Gene ID	Gene name	Description	Count values										log (fold change)a			q-valueb
			OE1-1					ΔchpA
			value 1	value 2	value 3	mean	STDEV	value 1	value 2	value 3	mean	STDEV	ΔphcB	ΔphcA	ΔchpA	ΔphcB	ΔphcA	ΔchpA
RSc0741	che	chemotaxis response regulator transcription regulator protein	1703	1403	1445	1517	162.444	1790	1111	996	1299	429.089	-0.455761	-0.141975	0.789801	0.190475	0.708884	0.0268253
RSc0742	cheZ2	chemotaxis regulator CheZ	4206	2002	2270	2826	1202.6	2630	1584	1413	1875.67	658.843	-0.589181	-0.234345	0.473786	0.171043	0.607651	0.275497
RSc3412	cheD4	putative methyl-accepting chemotaxis I (serine chemoreceptor) transmembrane protein	530	605	416	517	95.1683	11839	3552	3215	6202	4884.69	4.01462	3.9641	4.35022	2.39714e-05	2.64274e-05	1.2221e-05
RSp0303	cheD2	methyl-accepting chemotaxis transmembrane protein	216	336	226	259.333	66.5833	6923	2198	1870	3663.67	2827.43	4.09521	4.67977	4.60411	2.52374e-05	8.4392e-06	9.62657e-06
RSp0339	flgN	flagella synthesis protein FLGN	391	633	540	521.333	122.075	4855	3161	2444	3486.67	1238.05	3.06747	3.04428	3.73603	2.84865e-06	3.05332e-06	5.06764e-07
RSp0340	flgM	negative regulator of flagellin synthesis (anti- sigma-28 factor) protein	1132	1198	1166	1165.33	33.0051	6481	1750	1337	3189.33	2858.14	2.22278	2.03572	2.1236	7.24642e-05	0.00015174	0.000108122
RSp0341	flgA	flagellar basal body P-ring biosynthesis protein FlgA	268	1677	2262	1402.33	1024.98	2475	490	465	1143.33	1153.32	1.19216	2.16802	0.62191	0.205007	0.0260467	0.530846
RSp0342	flgB	flagellar basal-body rod protein FlgB	438	1499	1554	1163.67	629.047	5197	2621	2295	3371	1589.74	3.18365	2.70943	2.74144	0.000300395	0.00106374	0.000948791
RSp0343	flgC	flagellar basal-body rod protein FlgC	488	1895	1834	1405.67	795.308	4383	6224	5956	5521	994.605	3.34377	2.86644	3.22118	0.00011467	0.000419295	0.000151028
RSp0344	flgD	basal-body rod modification protein FlgD	809	2839	2584	2077.33	1105.78	7286	9059	8740	8361.67	945.111	3.49417	2.97047	3.22576	7.3428e-05	0.000283414	0.000136715
RSp0345	flgE	flagellar hook protein FlgE	2724	6977	6669	5456.67	2371.56	24796	24454	24548	24599.3	176.684	2.89629	2.79609	3.3183	1.52354e-05	2.21926e-05	4.36805e-06
RSp0346	flgF	flagellar basal-body rod protein FlgF	988	2819	2744	2183.67	1036.16	10136	5507	5214	6952.33	2761.03	2.95692	2.78886	2.74961	3.02559e-05	5.25951e-05	5.76185e-05
RSp0347	flgG	flagellar basal-body rod protein FlgG	760	2241	2296	1765.67	871.367	8838	8036	7593	8155.67	631.068	2.98163	2.93396	3.36316	3.96259e-05	4.75933e-05	1.3108e-05
RSp0348	flgH	flagellar L-ring protein precursor	423	1129	1237	929.667	442.097	2954	2816	2667	2812.33	143.535	2.66585	2.71466	2.75754	4.29592e-05	3.82627e-05	3.10804e-05
RSp0349	flgI	flagellar basal body P-ring protein	457	1279	1394	1043.33	511.025	3064	2198	1838	2366.67	630.163	2.53392	2.33206	2.30758	0.000202729	0.000413738	0.000431778
RSp0350	flgJ	flagellar protein flgJ	516	1173	1323	1004	429.224	2632	2458	2006	2365.33	323.124	2.34733	2.08646	2.35376	0.000287855	0.000768432	0.000281689
RSp0351	flgK	flagellar hook-associated protein FlgK	372	848	742	654	249.904	12690	7215	6074	8659.67	3536.69	4.07398	4.19718	4.72836	1.08265e-05	8.48701e-06	3.07916e-06
RSp0352	flgL	flagellar hook-associated protein 3	240	646	595	493.667	221.157	7925	4993	4337	5751.67	1910.53	3.82924	4.13698	4.55914	5.42109e-05	2.7947e-05	1.24339e-05
RSp0373	fliR	flagellar biosynthetic fliR transmembrane protein	43	238	143	141.333	97.5107	470	698	627	598.333	116.672	2.16874	2.58901	3.34856	0.0292484	0.0114906	0.00240758
RSp0374	fliQ	flagellar biosynthesis protein FliQ	68	297	180	181.667	114.509	585	1027	873	828.333	224.36	2.3766	2.52013	3.43895	0.00184856	0.00127984	0.000109988
RSp0375	fliP	flagellar biosynthesis protein FliP	39	299	178	172	130.104	684	726	560	656.667	86.3095	2.87807	2.88377	3.17281	0.00204166	0.00202341	0.000978943
RSp0376	fliO	flagellar FLIO transmembrane protein	52	353	273	226	155.907	937	599	564	700	205.993	2.54366	2.94111	2.77309	0.00330423	0.00121295	0.00171945
RSp0377	fliN	flagellar motor switch protein FliN	300	982	736	672.667	345.383	2728	2010	1923	2220.33	441.799	3.37082	2.96472	2.89675	8.82356e-05	0.000260184	0.000294
RSp0378	fliM	flagellar motor switch protein FliM	348	1361	1112	940.333	527.868	5015	5198	5043	5085.33	98.5715	3.29578	2.81417	3.64678	6.87259e-05	0.000264844	2.81577e-05
RSp0379	fliL	flagellar basal body-associated protein FliL	150	336	271	252.333	94.3946	3145	1809	1682	2212	810.493	3.78841	2.86437	4.15339	2.31154e-06	2.95662e-05	1.05915e-06
RSp0381	motN	transcription regulator protein	1515	1978	1135	1542.67	422.18	2186	1045	819	1350	732.763	0.748843	0.52373	0.748294	0.0165118	0.0824175	0.0166308
RSp0382	fliC	flagellin protein	5836	4238	3236	4436.67	1311.34	179111	90833	78573	116172	54850.1	5.335	4.85336	5.68428	1.3355e-05	2.80115e-05	8.18495e-06
RSp0383	fliD	flagellar hook-associated protein 2	568	879	680	709	157.515	15897	9147	8326	11123.3	4154.45	4.61515	4.49598	4.96248	1.14487e-06	1.39027e-06	6.41384e-07
RSp0384	fliS	flagellar protein FliS	2642	2999	2407	2682.67	298.088	4721	3106	2502	3443	1147.24	0.945103	1.08662	1.34791	0.0122922	0.00512782	0.00111674
RSp0385	fliT	flagellar protein FliT	2683	4828	3958	3823	1078.85	5683	2962	2153	3599.33	1849.29	0.499128	0.892494	0.849016	0.197578	0.024775	0.0317563
RSp0389	fliE	flagellar hook-basal body protein FliE	586	1193	1321	1033.33	392.653	6567	9331	6976	7624.67	1491.81	2.8682	2.60203	4.02707	1.39854e-05	3.5717e-05	6.66502e-07
RSp0390	fliF	flagellar M-ring transmembrane protein	564	2635	2805	2001.33	1247.67	8252	5116	3999	5789	2204.93	2.39747	2.56568	2.67316	0.00127999	0.000810071	0.000577023
RSp0391	fliG	flagellar motor switch protein G	413	1747	1798	1319.33	785.322	5432	6662	5674	5922.67	651.614	2.57222	2.58141	3.37277	0.000699944	0.000677496	7.51338e-05
RSp0392	fliH	flagellar assembly protein H	243	1499	1636	1126	767.762	2145	1064	917	1375.33	670.591	1.85694	2.54864	1.4909	0.0199324	0.00319309	0.0533997
RSp0393	fliI	flagellum-specific ATP synthase	241	1041	1173	818.333	504.323	2396	515	361	1090.67	1133.07	1.99537	2.4047	1.28134	0.0287735	0.0106656	0.15124
RSp0394	fliJ	flagellar protein	250	371	370	330.333	69.5725	2662	1664	1267	1864.33	718.753	3.51822	2.79907	3.49618	8.51683e-06	6.56624e-05	8.98426e-06
RSp0395	fliK	flagellar hook-length control protein	436	702	898	678.667	231.882	4246	604	461	1770.33	2145.18	3.04993	2.87007	2.01007	0.000781597	0.00116994	0.01274
RSp0507	cheD1	methyl-accepting chemotaxis I	284	1256	214	584.667	582.444	1244	849	736	943	266.726	1.73328	1.69061	2.05407	0.0145328	0.0161595	0.0052583
RSp1390	fliA	flagellar biosynthesis sigma factor	250	1269	1174	897.667	562.903	3016	1465	1243	1908	965.955	2.70843	2.58611	2.24904	0.000482423	0.000731013	0.00195249
RSp1392	flhF	flagellar biosynthesis regulator FlhF	711	4314	3982	3002.33	1991.28	8625	7936	7183	7914.67	721.237	2.53569	2.50167	2.64474	0.00159338	0.00176202	0.0011085
RSp1393	flhA	flagellar biosynthesis FlhA transmembrane protein	538	2706	2562	1935.33	1212.27	4263	6643	5223	5376.33	1197.39	2.22372	2.49308	2.7421	0.00161643	0.000758203	0.000316565
RSp1394	flhB	flagellar biosynthetic FlhB transmembrane protein	245	847	757	616.333	324.717	648	1334	1021	1001	343.437	0.430417	1.54608	1.90554	0.580415	0.0396716	0.0134621
RSp1401	cheZ1	chemotaxis regulator CheZ	361	492	383	412	70.1498	6566	3942	3401	4636.33	1692.89	3.54397	3.72729	4.48557	2.56718e-05	1.65267e-05	3.36885e-06
RSp1402	che	chemotaxis response regulator transcription regulator protein	366	369	286	340.333	47.0779	5033	3560	3034	3875.67	1036.21	4.33619	3.65071	4.49543	0.000101579	0.000330836	7.04364e-05
RSp1403	cheB	chemotaxis-specific methylesterase	129	320	259	236	97.5551	3017	1044	892	1651	1185.43	3.9087	4.10968	3.68859	3.82627e-05	2.50116e-05	6.43251e-05
RSp1405	cheR	chemotaxis protein methyltransferase	74	212	169	151.667	70.614	2376	2167	1868	2137	255.325	4.18091	4.2361	4.93778	5.47274e-06	4.90284e-06	1.31911e-06
RSp1406	cheD3	methyl-accepting chemotaxis I	145	260	198	201	57.5587	4295	1498	1222	2338.33	1700.13	3.99541	3.93607	4.34903	5.2137e-05	5.76621e-05	2.5773e-05
RSp1407	cheW	chemotaxis protein CheW	408	613	567	529.333	107.565	10521	6677	5817	7671.67	2504.78	4.0413	4.16049	4.86316	4.61873e-06	3.58657e-06	9.94068e-07
RSp1408	cheA	chemotaxis sensor histidine kinase transcription regulator protein	507	1104	959	856.667	311.378	14867	7534	7047	9816	4381.07	4.07456	3.99918	4.51982	1.2352e-05	1.41784e-05	5.09954e-06
RSp1409	cheY	putative chemotaxis response regulator transcription regulator protein	109	235	174	172.667	63.0106	2536	724	553	1271	1098.85	3.95235	4.14731	3.69736	3.69691e-05	2.44245e-05	6.72905e-05
RSp1410	motB	flagellar motor protein MotB	227	397	343	322.333	86.8639	5293	3930	3321	4181.33	1009.74	4.07301	3.95428	4.73932	1.95945e-05	2.50116e-05	5.53972e-06
RSp1411	motA	flagellar motor protein MotA	189	304	229	240.667	58.3809	4642	4141	3484	4089	580.749	4.34811	4.16939	5.15655	1.19226e-05	1.68171e-05	2.88945e-06
RSp1412	flhC	transcriptional activator FlhC	13167	11867	19198	14744	3911.66	22022	25354	22882	23419.3	1729.77	2.02294	0.832886	1.73212	0.0289133	0.337673	0.0510429
RSp1413	flhD	transcriptional activator FlhD	17475	10215	14825	14171.7	3673.83	17746	15636	13169	15517	2290.82	0.536922	-0.0822432	1.19875	0.22636	0.872267	0.0107556
a Values highlighted in red and blue correspond to expression level of log (fold changes) of < -2 or > 2, respectively, in R. solanacearum ΔphcB, ΔphcA and ΔchpA mutants, relative to the expression levels of strain OE1-1.
b Values highlighted in yellow correspond to q-values < 0.05 of the expression levels of R. solanacearum ΔphcB, ΔphcA and ΔchpA mutants, relative to the expression levels of strain OE1-1.
